# Supplementary material for: Blood donor exposome and impact of common drugs on red blood cell metabolism
Source: JCI Insight. 2021 Feb 8;6(3):e146175. doi: 10.1172/jci.insight.146175 (PMC7934844; doi:10.1172/jci.insight.146175)
Supplement: Supplemental Table 1 [file jciinsight-6-146175-s085.xlsx]

## Sheet: Legend
Supplementary Table - All original data and elaborations
Sheet n 1	Xenometabolites detected in the 599 samples from the 250 units as part of the REDS III RBC Omics study
Sheet n 2	Custom made Exposome library for metabolomics searches
Sheet n 3	Percentage frequency of drug detection in donor units in the cohort tested in the present study
Sheet n 4	Correlation to Hemolysis in REDS III RBC Omics
Sheet n 5	List of 1366 FDA approved drugs tested in this study
Sheet n 6	List of FDA drugs tested in this study - broken down by classes
Sheet n 7	Chemical data of the 1,366 FDA approved drugs
Sheet n 8	Imapact of 1,366 FDA-approved drugs on RBC metabolism - metabolomics data (upon COMBAT normalization via MetaboDrift) of high-throughput metabolomics results
Sheet n 9	Biclustering analysis - clusters by small molecule drugs
Sheet n 10	Biclustering analysis - clusters by impact on specific classes of metabolites
Sheet n 10	Heuristically determined targets of (classes of) drugs in RBCs as a result of their impact on RBC metabolism
Sheet n.11	Drug perturbations in RBCs as gleaned by in silico elaboration of RBC metabolic alterations based on high-throughput metabolomics data

## Sheet: REDS III Xenometabolites
Identification and relative quantification of exposome metabolites in 599 samples from 250 units from the REDS III RBC Omics recalled donor biobank
						Diet	Diet	Diet	Diet	Diet	Diet	Diet	Diet	Diet	Diet	Diet	Diet	Drug	Drug	Drug	Drug	Drug	Drug	Drug	Drug	Drug	Drug	Drug	Drug	Drug	Drug	Drug	Drug	Drug	Drug	Drug	Drug	Drug	Drug	Drug	Drug	Drug	Drug	Drug	Drug	Drug	Drug	Drug	Drug
Sample no.	Blood center	RBCGroupID	Sex	Age	GeneticRace	Gallic acid	ERGOTHIONEINE	(-)-Epigallocatechin	DIALLYL SULFIDE	3-Hydroxycoumarin	alpha-Methylhistidine	quercetin	L-Theanine	Curcumenol	beta-carotene	Glucopsychosine	(-)-huperzine A	Sildenafil	Ibuprofen	Zolpidem Carboxylic Acid	Naloxone mixture with oxycodone	Oxycodone hydrochloride	Glenvastatin	lisinopril	metformin	sertraline	Mopidralazine hydrochloride	omeprazole	metoprolol	simvastatin	alprazolam	amlodipine	Salbutamol	hydrochlorothiazide	losartan	gabapentin	furosemide	Acetaminophen glucuronide	atenolol	pravastatin	fluoxetine	citalopram/escitalopram	trazodone	bupropion	carvedilol	Tramadol	pantoprazole	montelukast	meloxicam
1	Blood Center 1	HIGH	M	51	White	165259	585211	1239496	0	13205.2	0	38228.5	0	826584	0	235502	52734.8	0	58455.6	0	0	0	0	0	0	0	4111.77	4236.05	5288.8	4686.02	3625661	0	0	0	0	25861.8	0	0	0	6594.59	54390.2	0	0	0	64199.3	0	0	0	0
2	Blood Center 1	HIGH	M	51	White	0	1052894	1423878	4946.13	14754.9	0	110718	0	1031777	0	438322	51346.2	0	118579	0	0	0	0	0	0	0	0	0	0	4657.43	21896020	0	0	0	0	27257.2	0	0	0	6854.12	51797.5	0	0	0	111827	4672.63	0	0	0
3	Blood Center 1	CAUCASIAN_OTHER	M	58	Other	0	422286	1330328	0	673.722	0	25185.3	7109.41	851203	0	802162	0	0	473265	0	0	4698.95	0	0	0	11074.4	21187.9	0	6301.89	2927.89	21470910	0	0	0	0	27345	0	0	0	0	53977.7	0	0	0	87314.5	1819.32	2626.72	0	0
4	Blood Center 2	CAUCASIAN_OTHER	M	53	White	0	324479	915829	123000	742.681	122952	0	15644.4	905643	0	0	37400.3	0	3574.25	0	0	0	0	6041.6	0	0	0	0	0	10998.3	0	0	0	74059.7	0	28289.9	0	0	0	0	17708.1	0	0	0	0	3630.59	0	0	0
5	Blood Center 1	HISPANIC	F	27	Hispanic	0	1755758	1440955	0	2094.43	0	4452.15	0	1466179	0	717871	0	0	117963	0	0	0	0	1744.72	0	0	3915.2	0	4016.79	4785.04	0	0	0	0	0	28987.3	0	0	0	4494.9	59711.3	0	0	0	0	1511.44	0	0	0
6	Blood Center 1	CAUCASIAN_OTHER	M	58	Other	0	853467	1487864	0	0	0	59768	0	1033550	0	399712	0	0	756687	0	0	0	0	0	0	7462.57	5908.97	0	4212.35	15228.3	0	0	0	0	0	34829.2	0	0	0	0	52748.4	0	0	0	13068.3	4674.86	3162.62	0	0
7	Blood Center 3	AFRAMRCN	M	30	AfrAmrcn	34475.6	399814	673046	113682	874.452	7936.22	0	0	968482	0	0	0	0	4667.31	0	0	0	0	0	0	7544.06	0	0	4303.79	19587.8	0	0	0	0	0	28731.5	0	0	0	4250.4	32394.1	0	0	0	0	0	0	0	0
8	Blood Center 2	CAUCASIAN_OTHER	M	53	White	149209	560316	951457	71249.9	765.867	229938	0	0	1614089	0	0	41461.3	0	2153.1	0	0	0	0	8889.33	0	0	0	0	3672.63	552.488	0	0	0	89195.4	0	43858.9	0	0	0	2698.9	24960.9	0	0	0	0	10896.5	0	0	0
9	Blood Center 3	AFRAMRCN	M	30	AfrAmrcn	0	187122	520959	11557.8	1322.63	4890.76	0	0	805991	0	0	0	0	1894.91	0	2866.41	0	0	0	0	0	0	0	3407.64	26443.3	0	0	0	0	0	31849.9	0	0	0	3637.83	28678	4582.01	0	0	4036.1	0	0	0	0
10	Blood Center 3	AFRAMRCN	M	30	AfrAmrcn	0	75867.1	534212	0	0	11371.5	0	0	752384	0	0	0	0	2473.45	0	5337.81	0	0	0	0	0	0	0	0	9413.55	0	0	0	0	0	33895.5	0	0	0	2824.47	65692.5	0	0	0	0	0	0	0	0
11	Blood Center 1	HISPANIC	F	27	Hispanic	63730.9	471091	1036618	0	460.19	0	37999.7	0	802922	0	419992	0	0	89133.2	0	0	0	0	0	0	0	0	0	3913.27	3271.22	19783020	0	0	0	0	33980.8	0	0	0	0	87811.4	0	0	0	104497	0	2393.95	0	0
12	Blood Center 3	HIGH	M	28	White	0	294472	1033362	29549.4	765.295	15618.6	0	12911.6	857454	0	0	0	0	19942.6	0	0	0	0	0	0	0	0	0	0	2336.9	3271493	1389.18	0	0	0	29089.1	0	2501.85	0	0	75299.9	0	0	0	9432.61	1644.09	0	0	0
13	Blood Center 4	CAUCASIAN_OTHER	F	51	White	0	248336	699279	0	5899.65	98390.2	0	0	1156248	0	0	0	0	11076.5	0	0	0	3218.56	0	0	5080.59	0	168529	3396.09	14954.4	0	0	0	0	0	31584.9	0	0	0	0	69343.9	0	0	0	0	1353.44	0	0	0
14	Blood Center 4	CAUCASIAN_OTHER	M	58	White	0	184261	826143	0	0	20584.2	0	0	1153855	0	0	0	0	2378.07	0	0	4608.86	0	0	0	4251.02	0	0	3606.95	8872.93	0	0	0	71612.8	178446	31684.9	0	0	0	5607.77	21740.4	0	0	0	3163.34	4580.98	0	0	0
15	Blood Center 3	HIGH	M	28	White	0	234525	902602	0	0	6255.49	0	0	997418	0	505.778	0	0	17611.7	0	5489.08	0	0	0	0	7251.76	11274.4	0	0	12297.2	0	0	0	0	0	0	0	4410.38	0	5543.6	105472	0	0	0	0	0	0	0	0
16	Blood Center 1	CAUCASIAN_OTHER	M	58	Other	0	523744	691342	58304	737.884	0	30203.2	0	799369	0	885997	0	0	534699	0	0	0	0	0	0	8555.79	0	0	4647.21	10923.9	0	0	0	0	0	34496.8	0	0	0	10168.2	33961.7	0	0	0	89852.8	0	0	0	0
17	Blood Center 1	HISPANIC	F	27	Hispanic	58201.3	2668396	406366	89718.7	958.62	0	88212.1	0	1690298	0	1517774	0	0	134240	0	0	0	0	0	0	0	8028.5	0	2034.84	305.691	0	0	0	0	0	45059.1	0	0	0	8505.3	33804.8	0	0	0	0	1748.69	0	0	0
18	Blood Center 2	CAUCASIAN_OTHER	F	77	White	0	128354	702067	0	0	0	0	0	1009994	0	307.339	0	0	3756.02	4039.82	2937.26	0	0	0	0	7233.22	0	0	0	2950.84	5069412	0	0	0	0	36634.5	0	0	0	4852.35	74023.5	3835.63	3622.26	0	0	1200.06	0	0	0
19	Blood Center 1	HIGH	M	51	White	0	874398	706172	64189	12505.4	15642.4	60497.9	0	924850	0	358796	63409.7	0	85179.4	6081.67	0	0	0	0	0	0	3930.92	0	3096.95	11156.9	0	0	0	0	0	0	0	0	0	3701.21	39805.1	0	0	0	86357.9	0	0	0	0
20	Blood Center 4	CAUCASIAN_OTHER	F	51	White	0	104280	484836	0	3849.99	61575.5	0	0	862202	0	0	0	0	4637	3942.08	0	0	0	0	0	8673.84	0	84566.8	0	3454.05	12221620	0	0	0	0	29703.9	0	0	0	7436.75	54061.9	0	0	0	17057.5	0	0	0	0
21	Blood Center 3	HIGH	M	28	White	0	528061	536134	70535.9	723.193	36763.8	0	21029.9	1550963	0	765.521	0	0	40995.1	0	0	0	0	0	0	0	0	0	10277.2	1720.36	0	0	0	0	0	33862.2	0	2102.8	0	0	30520.9	1598.65	0	0	0	0	0	0	0
22	Blood Center 2	CAUCASIAN_OTHER	F	55	White	238128	272553	1059080	0	3159.28	11665.8	0	0	925474	0	0	0	0	7147.19	0	7101.11	0	0	2281.66	0	0	4079.53	0	0	4816.25	15905780	0	0	0	0	24913.5	0	0	0	0	114514	1178369	1256160	0	0	0	0	0	0
23	Blood Center 4	CAUCASIAN_OTHER	F	51	White	0	212323	684359	0	8202.07	40703.8	0	0	1150531	0	0	0	0	6220.04	0	0	0	0	0	0	0	0	406905	3652.59	9281.84	12264440	0	0	0	0	29923.4	0	0	0	8413.52	88553.3	0	0	0	0	1770.22	0	0	0
24	Blood Center 2	CAUCASIAN_OTHER	M	53	White	0	175106	907788	0	763.436	152849	0	15374.3	998029	0	0	40048.1	0	5057.11	0	0	0	0	5109.93	0	0	0	0	5281.56	6223.97	0	0	0	92267.4	0	22385.9	0	0	0	0	65374.4	2643.73	0	0	3571.38	1505.92	0	0	0
25	Blood Center 2	CAUCASIAN_OTHER	F	51	White	0	370904	608067	27011.5	0	24358.3	0	25822.9	1456354	0	0	0	0	2866.47	0	0	0	0	0	0	0	0	0	4540.16	5354.82	0	0	0	0	0	34498.4	0	0	0	4108.78	37224.9	0	0	0	0	1735.64	0	0	0
26	Blood Center 4	CAUCASIAN_OTHER	M	65	White	0	188776	535627	16513.3	625.176	11189.7	0	0	1019418	0	0	23344.4	0	1769.3	0	0	0	0	0	0	0	0	0	0	15606.8	0	0	0	0	0	27847.8	0	0	0	3155.37	17674.4	0	0	0	0	4626.84	0	0	0
27	Blood Center 1	ASIAN	F	69	EastAsian	233065	915896	855882	66844.1	1325.45	0	0	18193.2	767821	0	571309	0	0	82560.7	6140.08	0	0	0	0	0	9132.21	0	0	3892.08	3964.31	6322202	0	0	0	0	27614.2	0	0	0	4338.01	122520	0	0	0	175842	10186.5	0	0	0
28	Blood Center 3	HIGH	F	33	White	55043.2	204097	1086897	14698.2	927.479	0	0	0	948136	0	0	0	0	33136.7	0	0	0	0	0	0	0	0	0	3511.51	2796.37	4997834	1553.3	0	0	0	29314.2	0	0	0	0	93653.9	0	0	0	6758.9	0	0	0	0
29	Blood Center 3	HIGH	M	56	White	0	82814.5	593895	0	15128.8	2827.12	0	0	900818	0	0	0	0	1954.54	0	0	0	0	0	0	0	0	0	3983.26	3120.64	6104112	0	0	0	0	307581200	0	97406.4	0	0	83172	0	0	0	0	3969.07	0	0	0
30	Blood Center 3	AFRAMRCN	M	40	Other	0	219649	1115223	21320	522.766	8560.55	0	0	963400	0	0	0	0	2986.8	0	5410.86	0	0	0	7700.58	0	0	0	4564.24	8994.81	0	0	0	0	0	28620.8	0	0	0	4957.78	53581.9	0	0	0	0	1635.39	0	0	0
31	Blood Center 3	CAUCASIAN_OTHER	M	45	White	0	158875	792464	0	1497.82	47103.9	0	0	1442970	0	0	0	0	11618.3	0	9069.33	0	0	0	0	0	0	0	7417.84	5054.77	0	0	0	0	0	36056.3	0	0	0	4482.02	68543.3	6596678	2635.8	7755532	0	2431.41	0	0	0
32	Blood Center 4	HIGH	M	60	White	0	539384	988318	0	2222.63	63308.4	0	9300.12	1467552	0	0	0	0	4741.12	0	0	0	0	0	0	0	4525.46	0	3335.85	1903.55	0	0	0	161510	149761	0	0	0	0	3538.02	37387.6	2941.73	0	0	0	1423.82	3255.55	0	537.638
33	Blood Center 3	HIGH	F	33	White	0	174551	1475600	0	4257.58	20487.2	0	0	1085876	0	0	0	0	68842.1	0	4377.27	3360.62	0	0	12015.8	0	0	3755.7	4467.45	8615.05	0	0	0	0	0	0	0	0	0	0	100924	0	0	0	0	0	0	0	0
34	Blood Center 3	HIGH	M	56	White	0	247880	853621	52822.3	20057	0	0	0	983457	0	0	0	0	3335.62	0	3213.08	0	0	0	0	0	0	0	2798.54	8987.85	0	0	0	0	0	281147900	0	70821.8	0	4298.99	43195.8	0	0	0	0	1407.61	0	0	0
35	Blood Center 1	ASIAN	F	69	EastAsian	62899	1144422	1564861	7266.92	624.331	0	5234.45	35890.8	879258	0	539536	0	3215.73	92756.6	4035.71	0	0	0	2182.93	0	9334.46	16175.4	0	9607.08	4994.12	14791740	2108.74	0	0	0	26046.5	0	0	0	0	142336	0	0	0	92389.3	0	0	0	0
36	Blood Center 2	CAUCASIAN_OTHER	F	67	White	0	265751	940229	0	0	195174	0	0	932516	0	0	0	0	2076.43	0	5762.51	0	0	0	0	0	0	3329.03	4696.73	2300.11	10400430	0	0	194278	0	31534.5	0	0	0	0	65709.2	0	0	0	3839.54	2931.18	0	0	0
37	Blood Center 3	AFRAMRCN	M	40	Other	0	357268	1031607	129218	1453.37	17119.6	0	0	1104173	0	0	0	0	2109.54	0	0	0	0	0	0	7471.04	0	0	0	7743.65	394906	0	0	0	0	0	0	0	0	0	48799.3	0	0	0	9868.84	0	0	0	0
38	Blood Center 2	CAUCASIAN_OTHER	F	51	White	0	155698	1168100	0	0	0	0	13438.5	1201784	0	0	0	0	3146.82	9975.39	5207.36	0	0	2092.3	0	0	0	0	4357.48	7407.73	0	0	0	0	0	0	0	0	0	0	58247.8	3758.65	0	0	5375.63	1464.64	0	0	0
39	Blood Center 1	ASIAN	F	69	EastAsian	0	1158610	1079604	0	1262.52	0	109612	9706.81	809702	0	627002	0	0	66927.7	0	0	0	0	0	0	10202.4	0	0	4007	2118.2	25820950	0	0	0	0	30308.2	0	0	0	0	102600	0	0	0	93982.3	0	0	0	0
40	Blood Center 1	HIGH	M	56	White	0	627446	773772	0	0	11790.7	127753	0	876690	0	729348	0	0	51730.5	0	0	0	0	0	0	0	7924.71	0	1611397	10432.5	0	0	0	0	0	27103.2	0	0	0	5662.67	48274	0	0	0	52019.4	2898.09	0	0	0
41	Blood Center 2	CAUCASIAN_OTHER	F	51	White	0	74002.3	635339	0	583.869	0	0	0	981160	0	0	0	0	1578.09	3963.56	3258.48	0	0	1455.82	0	6131.93	0	0	0	3335.01	23315880	0	0	0	0	0	0	0	0	0	81455.8	0	0	0	3613.87	0	0	0	0
42	Blood Center 3	CAUCASIAN_OTHER	M	45	White	0	313649	512078	9507.02	2324.57	36826.5	0	0	901352	0	0	0	0	5037.51	0	0	0	0	0	0	0	0	0	0	6652.47	0	0	0	0	0	27188.4	0	0	0	0	40468.2	6971026	0	7833378	6448.07	0	3886	0	4231.51
43	Blood Center 3	AFRAMRCN	M	40	Other	0	140593	697815	0	0	14093.5	0	0	916050	0	0	0	0	3697.48	0	0	0	0	0	0	0	0	0	0	7298.86	0	0	0	0	0	0	0	0	0	4061.53	72060.1	0	0	0	3166.11	0	0	0	0
44	Blood Center 4	CAUCASIAN_OTHER	M	65	White	0	255973	660656	105393	1423.93	0	0	0	1619680	0	0	24252.4	0	3088.44	0	0	0	0	0	0	0	0	0	4055.73	3416.44	0	0	0	0	0	36273.6	0	0	0	3579.56	25514	0	0	0	0	3140.8	0	0	0
45	Blood Center 3	HIGH	M	56	White	0	150020	1021204	12771.3	17455.8	0	0	0	974656	0	0	0	0	1980.91	0	0	0	0	0	0	0	0	0	0	2434.51	0	0	0	0	6780.31	332910300	0	76933.3	0	7981.39	80586.8	0	4276.75	0	0	4922.01	0	0	0
46	Blood Center 3	CAUCASIAN_OTHER	M	45	White	0	202899	802502	0	2473.02	47075.4	0	9641.86	1048732	0	0	0	0	3768.21	0	4622.54	4766.16	0	0	0	0	0	0	0	3060.55	11590090	1568.78	0	0	0	23594.5	0	0	0	0	65009.3	5445968	0	7829430	0	1977.9	0	0	0
47	Blood Center 4	CAUCASIAN_OTHER	M	65	White	0	100797	538934	0	0	0	0	12009	872600	0	339.464	38011.8	2653.92	1203.17	0	5495.73	0	0	0	0	0	3944.86	0	4914.63	6820.83	1144943	0	0	0	0	25142.1	0	0	0	0	63374.8	0	0	0	3853.99	4005.94	0	0	0
48	Blood Center 3	HIGH	F	33	White	0	296227	1037382	122000	4255.42	0	0	0	1374215	0	0	0	0	83748.1	0	0	0	0	0	0	0	2932.2	0	3503.53	12008.2	0	0	0	0	0	36570.7	0	0	0	3281.48	83113.7	0	0	0	7140.35	0	0	0	0
49	Blood Center 3	CAUCASIAN_OTHER	M	31	White	0	348942	765724	0	0	42907.7	0	0	1186182	0	0	0	0	2012.84	0	0	0	0	0	0	0	0	0	3933.95	6666.95	0	3779.36	0	0	0	32346.6	0	0	0	4047.19	36736.1	0	0	0	3459.14	1934.57	0	0	0
50	Blood Center 2	CAUCASIAN_OTHER	F	31	Other	0	263065	520548	24032.8	0	0	0	0	1105643	0	0	0	0	10626.9	0	0	0	57021.4	0	0	5997.81	0	0	7431.81	6913.24	0	0	0	0	0	22949.9	0	0	0	2731.64	75148.4	0	0	0	3186.2	3530.43	0	0	0
51	Blood Center 4	HIGH	M	53	White	84626.6	155374	495770	0	0	13174.4	0	0	1018313	0	0	0	0	3345.43	0	0	0	0	5161.56	0	0	30213230	0	4735.84	3919.19	19422720	0	0	0	0	25899.8	0	1750.8	0	0	31350940	5061.24	0	0	0	0	0	0	0
52	Blood Center 3	HIGH	M	43	White	0	301175	373822	57610.5	4307.36	46455.3	0	0	845475	0	0	0	0	1300815	0	0	0	0	0	0	0	0	0	7216.93	4325.28	917930	0	0	0	0	548414	0	0	0	0	42007.4	0	0	0	5202.82	1250.98	0	0	0
53	Blood Center 3	CAUCASIAN_OTHER	M	31	White	0	301162	566090	80884.4	0	82636	0	0	1492555	0	503.091	0	0	1836.75	0	4179.56	0	0	0	0	6224.72	5409.95	0	0	8566.68	0	0	0	0	0	20617.5	0	0	0	9989.67	47670.7	0	0	0	3570.86	4183.93	0	587.937	0
54	Blood Center 4	AFRAMRCN	M	55	Other	0	280290	570974	0	0	6004.36	3596.92	0	918710	0	0	0	0	1416184	4947.03	0	0	0	0	0	8504.07	0	0	0	5756.05	0	0	0	0	0	25080.1	0	0	0	0	62227.2	0	0	0	3743.5	3408.23	0	0	3236.96
55	Blood Center 2	CAUCASIAN_OTHER	F	31	Other	0	148818	810628	0	894.561	0	0	0	1102492	0	0	0	0	8579.39	0	0	3521.83	49464	0	0	4603.78	0	0	3160.54	12256.1	0	3077.04	0	0	0	28218.1	0	0	0	2717.19	112778	0	0	0	0	1647.76	0	0	575.081
56	Blood Center 1	CAUCASIAN_OTHER	F	58	Other	0	582892	838475	21495	2680.99	0	5080.68	0	979922	0	967056	0	0	78797.5	0	0	0	0	0	0	0	0	0	4461.83	12459.6	0	0	0	0	0	0	0	0	0	9785.76	82859.8	0	0	0	199025	3517.65	0	0	0
57	Blood Center 3	CAUCASIAN_OTHER	F	38	White	0	310947	536825	0	1964.87	75597.5	0	0	1142236	0	0	0	0	2182778	0	6548.24	0	0	0	21895740	0	0	0	4680.37	8193.3	4115125	2221.03	0	0	0	33279	0	0	0	0	49622.9	0	0	0	4193.18	4946.11	0	0	0
58	Blood Center 4	HIGH	M	53	White	0	273149	872106	49999.8	814.771	0	0	0	1253422	0	0	0	0	2210.69	2719.14	0	3497.86	0	4023.44	0	0	24844000	0	5005.34	10796.6	0	0	0	0	0	29405.9	0	0	0	3020.26	24844000	0	0	0	0	3237.37	0	0	0
59	Blood Center 4	HIGH	M	53	White	0	176614	923326	650.52	598.488	0	0	0	946469	0	0	0	0	4189.58	0	0	0	0	5622.26	0	0	477936	0	0	0	7580062	0	0	0	0	31432.5	0	0	0	0	28901960	5474.75	0	0	0	0	0	0	0
60	Blood Center 3	CAUCASIAN_OTHER	M	31	White	0	166412	626296	0	749.265	88836.5	0	5627.96	1107068	0	0	0	0	3377.14	0	4464.37	0	0	0	0	13275.1	0	0	4465.35	5884.68	6624012	0	0	0	0	30709.7	0	0	0	0	72771.4	0	0	0	0	3889.55	0	0	0
61	Blood Center 4	AFRAMRCN	M	55	Other	0	236487	213287	142805	0	16470.7	0	0	968478	0	0	0	0	1160207	0	2971.06	0	2495.97	0	0	0	3706.92	0	8769.97	16502.3	0	0	0	0	0	0	0	0	0	0	18882	0	0	0	5768.14	0	0	0	0
62	Blood Center 3	HIGH	M	43	White	0	205302	506407	0	3881.52	93053.6	0	0	1181082	0	0	3519.32	0	1847060	0	0	0	0	0	0	0	0	0	5354.43	9709.02	20899200	2239.5	0	0	0	24597.1	0	0	0	4034.05	25405.7	0	0	0	0	0	0	0	0
63	Blood Center 2	CAUCASIAN_OTHER	F	31	Other	0	258952	686598	132868	0	0	0	0	1331987	0	0	0	0	10674.5	0	0	0	59740.3	0	0	5396.33	3920.29	0	4277.14	10679.5	0	2359.44	0	0	0	29365.4	0	1712.68	0	0	53402.2	0	0	0	8255	2374.73	0	0	0
64	Blood Center 1	CAUCASIAN_OTHER	F	58	Other	273614	581223	1229156	0	3963.03	9632.2	28187.3	0	1066791	0	1167687	0	0	53605.5	0	0	0	0	0	0	0	0	0	0	962.643	18907610	1283.35	0	0	0	29923	0	0	0	9524.85	91046.4	0	0	0	107059	1397.16	0	0	0
65	Blood Center 3	AFRAMRCN	M	30	AfrAmrcn	0	150439	477359	0	0	9888.65	0	0	1135429	0	0	0	0	9460.76	0	0	0	0	0	0	0	4463.29	0	3552.42	7467.98	0	0	0	0	0	0	0	12384.8	0	3794.81	48940.8	0	0	0	3500.51	1497.56	0	0	0
66	Blood Center 3	HIGH	M	43	White	0	206715	806504	0	1420.08	26528.3	0	0	1046507	0	0	0	0	1289422	0	0	0	0	0	0	0	0	0	6443.38	0	0	0	0	0	0	27279	0	0	0	0	21983.4	8971.73	3071.32	0	4327.34	3025.62	0	0	0
67	Blood Center 3	ASIAN	M	39	Other	0	331556	1253720	0	1081.67	153544	0	5703.28	1593408	0	0	0	3670.64	7615.39	0	3897.78	0	0	0	0	0	0	0	3340.84	2667.63	0	0	0	0	0	39982.3	0	0	0	3134.61	15630.1	0	0	0	0	3400.98	0	0	0
68	Blood Center 3	CAUCASIAN_OTHER	F	61	White	0	95500.1	692009	0	0	8447.61	0	0	1092598	0	0	0	0	1858.2	0	0	0	0	0	0	0	0	0	0	10615	0	0	0	0	0	446943400	0	43893.1	0	0	77747.6	0	0	6053.99	5311.92	0	0	0	0
69	Blood Center 1	CAUCASIAN_OTHER	F	58	Other	0	1385766	1288392	15685.7	5497.73	13320.8	36431.9	34014.6	1171812	0	1272801	0	0	101171	0	0	0	0	0	0	0	0	0	4652.2	8114.99	0	1368.29	0	0	0	35229.9	0	0	0	4419.96	41823.8	0	0	0	122560	2275.84	0	0	0
70	Blood Center 4	AFRAMRCN	M	55	Other	0	325933	386698	80952.4	0	19780.5	0	0	1040839	0	0	0	0	1504485	2601.33	3980.76	0	0	0	0	0	0	0	5514.56	17285.1	0	0	0	0	0	34576.4	0	0	0	4585.83	40409.1	0	0	0	4283.73	3728.69	0	0	0
71	Blood Center 1	CAUCASIAN_OTHER	F	62	White	0	1529940	1454160	0	949.553	47613	10545.5	0	1328245	0	397842	0	0	101309	0	0	0	0	0	0	0	6333.41	0	3333.16	9476.51	0	0	0	0	0	30376.6	0	0	0	6909.06	61314.8	0	0	0	31384.2	0	0	0	0
72	Blood Center 3	ASIAN	M	39	Other	0	365055	1072679	66195.7	738.631	33686.3	0	11868	860999	0	0	0	0	11289.2	0	0	0	0	0	0	0	0	0	4294.58	5150.87	10121490	1527.37	0	0	0	29067.7	0	0	0	0	27834	0	0	0	0	0	0	0	0
73	Blood Center 2	HISPANIC	M	27	Other	0	192393	931796	16803.3	0	8820.68	0	5558.24	1049251	0	0	0	0	3141.34	0	4089.68	0	0	0	0	0	0	0	0	3836.38	21555330	0	0	0	0	32673	0	0	0	0	55372.9	6113.42	0	0	3058.01	0	0	0	0
74	Blood Center 3	HIGH	M	55	White	0	328074	796512	86759.3	4719.03	0	0	0	2449386	0	0	0	0	736282	0	0	0	0	4727.65	0	8474.09	0	0	3503.29	9603.35	0	0	0	52169.8	0	0	0	5023.91	0	52477.4	65526.7	0	0	0	3709.13	4529.42	0	0	0
75	Blood Center 1	AFRAMRCN	M	71	Other	0	627236	724372	6950.89	1038.51	0	68741	0	832609	0	7928.26	0	180217	43476.5	0	4603.14	0	0	0	0	8497.02	0	0	5001.89	9213.44	14727160	17700.2	0	404506	0	31863.1	0	0	0	38221.7	47114.9	0	0	0	51490	0	0	0	0
76	Blood Center 1	CAUCASIAN_OTHER	F	57	White	0	1627404	664570	636.842	10907	5528.54	175584	0	1157720	0	617839	0	0	106582	0	0	0	0	0	0	0	0	0	5695.65	5471.17	0	1706.2	0	0	0	34725.6	0	0	0	0	52091.5	0	0	0	21961.4	3997.12	0	0	0
77	Blood Center 1	CAUCASIAN_OTHER	F	53	White	0	657732	1215703	28015.4	0	0	55725.9	0	933518	0	953558	4307.76	0	4337364	0	0	0	76905.8	0	0	8054.05	19264.3	0	4587.59	6544.12	0	0	0	0	0	26178.1	0	17551	0	15411.6	50116.3	0	0	0	103075	3804.85	0	0	0
78	Blood Center 3	HIGH	F	62	White	0	283487	986208	23906	1117.67	11469.4	0	0	843482	0	0	0	0	2289.83	0	4335.85	0	0	0	0	0	0	0	0	3735.4	5775366	9748.15	0	0	0	26850	131285	0	0	0	28217.6	0	0	0	4387.99	2348.6	0	0	0
79	Blood Center 2	HISPANIC	M	27	Other	0	90313.4	1183462	0	0	8824.61	0	0	1105124	0	0	0	0	3347.66	0	6687.82	0	0	0	0	7069.69	0	0	2950.5	5940.44	0	0	0	0	0	22685.4	0	0	0	3964.68	71890.8	3356.79	0	0	0	0	0	0	0
80	Blood Center 2	CAUCASIAN_OTHER	F	41	White	0	109867	836232	0	35685	0	0	0	842958	0	0	0	0	30582.1	0	0	0	0	0	0	0	0	0	5980.18	8602.55	5633462	960.534	0	0	0	29163.9	0	0	0	5707.54	34348.2	0	0	2732.52	0	1605.01	0	0	0
81	Blood Center 4	CAUCASIAN_OTHER	F	20	Other	0	519310	827550	124273	1046.91	0	0	0	1394302	0	0	0	0	2681.13	0	2413.15	0	0	0	3425.48	0	18091.5	0	3592.77	6151.14	0	2350.69	0	0	0	29162.6	1140.53	0	0	0	28118.5	0	0	0	0	3368.89	0	0	0
82	Blood Center 4	CAUCASIAN_OTHER	F	20	Other	0	372087	1229678	0	1236.05	0	0	0	1376840	0	0	0	0	8093.51	0	8144.74	0	0	0	0	0	27227.5	0	0	9477.91	0	0	0	0	0	39232.4	0	0	0	2991.16	27227.5	0	0	0	0	2810.39	0	0	0
83	Blood Center 1	AFRAMRCN	M	71	Other	267546	617870	807670	27478.3	1955.96	0	18656.6	0	855613	0	3279.04	0	109069	42249.4	0	0	0	0	0	0	10057.5	0	0	4764.02	3212.67	7271468	18746	0	420488	0	32308	0	0	0	24994.2	34432.9	4443.72	0	0	19597.8	4158.76	0	0	0
84	Blood Center 3	CAUCASIAN_OTHER	F	35	White	0	199244	1226460	0	8548.74	93217.7	0	0	969902	0	0	0	0	15303.9	0	4667.29	0	0	0	0	0	8335.3	0	5229.72	15058.2	0	0	0	0	0	26367.8	0	0	0	5113.3	79553	0	0	0	0	0	2030.93	0	0
85	Blood Center 4	CAUCASIAN_OTHER	F	20	Other	118718	270779	1013982	13065.3	700.591	0	0	0	983515	0	0	0	0	3244.71	0	8445.75	3518.39	0	0	0	0	0	0	3735.16	2613.33	6150572	1268.02	0	0	0	26766	0	0	0	0	40952.1	0	0	3632.65	3456.49	1819.26	0	0	0
86	Blood Center 1	CAUCASIAN_OTHER	F	53	White	0	1034190	2832591	0	1115.88	17909.8	38503	0	1310261	0	718979	0	0	4921252	0	0	0	58075.1	0	0	6065.01	34192.9	0	7545.93	8419.5	0	0	0	0	0	0	0	0	0	4502.62	71931.5	0	0	0	80035.6	1711.36	0	0	0
87	Blood Center 2	HISPANIC	M	27	Other	331370	262328	1181106	75125.8	0	20147.5	0	12336.9	1047558	0	0	0	0	3643.79	0	0	0	0	0	0	7970.06	8468.09	0	0	5994.33	19427650	0	0	0	0	27149.7	0	0	0	0	56782.2	0	0	0	5946.37	0	0	0	0
88	Blood Center 3	HIGH	F	62	White	17152.3	435231	1181671	0	965.656	16207.7	1701.45	0	1014553	0	0	0	0	1423.72	0	10651	0	0	5878.97	0	0	11861.3	0	0	20774.4	0	9226.22	0	0	0	28609.9	150007	0	0	4265.34	42723.4	3029.74	0	0	0	2775.47	0	0	0
89	Blood Center 1	AFRAMRCN	M	71	Other	0	900598	649601	112813	954.138	0	83229.3	0	1036107	0	1421.6	0	116008	61824.1	0	0	0	0	0	0	0	5192.44	0	3685.76	3839.47	0	21805.6	0	456630	0	0	0	0	0	61906.4	43262	4755.78	0	0	48210	1541.71	0	0	0
90	Blood Center 3	HIGH	M	55	White	0	262199	1094115	0	8163.7	8019.58	0	0	1206039	0	0	0	0	920107	0	3284.85	0	0	0	0	5962.26	0	0	0	14703.5	0	0	0	56995.2	0	31864.4	0	3529.73	0	0	66286.4	3221.6	0	0	4314.27	3906.29	0	0	0
91	Blood Center 1	CAUCASIAN_OTHER	F	57	White	0	367016	617424	20516.8	4887.32	0	0	0	790262	0	511974	0	0	87113.6	0	0	0	0	0	0	0	0	0	7899.2	12117.7	0	0	0	0	0	30099.8	0	0	0	10203.4	59730.3	0	0	0	115953	4214.27	0	0	0
92	Blood Center 3	HIGH	F	62	White	0	264721	885033	65140.9	666.802	4165.56	0	0	854485	0	0	0	0	4125.97	0	4499.01	0	0	0	0	0	0	0	3717.42	4892.83	22087760	16593.9	0	0	0	24608.2	102368	0	0	0	37112.8	0	0	4036.8	7831.07	2106.01	0	0	0
93	Blood Center 1	CAUCASIAN_OTHER	F	57	White	0	736166	1038771	0	7834.76	23011.4	3024.02	0	1072518	0	484256	0	0	105764	0	0	0	0	0	0	0	3831.2	0	11179.5	12967.7	0	0	0	0	0	29962.6	0	0	0	0	35679.7	3463.96	0	0	120431	1393.45	0	0	0
94	Blood Center 4	CAUCASIAN_OTHER	F	59	White	0	364509	803996	0	0	304644	0	0	1514650	0	0	0	0	4605.98	0	0	0	3079.51	0	3697386	0	16358.2	0	4012.12	12577.5	0	0	0	0	0	0	0	0	0	0	33771.3	2983.67	0	0	0	2402.36	0	0	4459.08
95	Blood Center 1	CAUCASIAN_OTHER	F	53	White	0	443674	1618692	0	0	0	0	0	868565	0	1058181	0	0	3934867	0	0	0	50889.9	1712.66	0	0	35950.3	0	7751.32	2329.7	18868120	0	0	0	0	25906.3	0	0	0	0	35587.6	0	0	0	130075	4959.58	0	0	0
96	Blood Center 3	CAUCASIAN_OTHER	F	35	White	0	222454	820606	20427.1	9346.12	46249.3	0	0	1149238	0	0	0	0	21526.2	0	0	0	0	0	0	13626.4	0	0	3821.27	12271.5	3335234	0	0	0	0	31873.4	0	0	0	0	59510.9	0	0	0	3688.38	4747.16	0	0	0
97	Blood Center 4	CAUCASIAN_OTHER	M	58	White	0	183528	797762	14370.1	870.614	0	0	0	931576	0	0	0	0	2383.04	0	8889.82	0	0	0	0	0	0	0	0	9431.82	6387954	0	0	0	0	0	0	0	0	0	36269.5	0	0	0	10846.3	0	0	0	0
98	Blood Center 3	CAUCASIAN_OTHER	M	40	White	0	423523	577300	31619.3	1000.3	6101.23	0	0	900848	0	0	0	0	6723.03	0	4221.76	4897.44	0	0	0	0	0	0	0	3042.25	0	0	0	0	0	30725.7	0	0	0	0	54437.5	0	0	0	4724.26	0	0	0	0
99	Blood Center 4	CAUCASIAN_OTHER	M	58	White	0	333834	866571	147418	0	43334.2	0	0	1416333	0	299.305	0	0	6927.52	0	0	0	0	0	0	0	3994.62	0	3566.22	8350.65	0	0	0	0	0	30417.3	0	0	0	0	16273.6	0	3042.67	0	0	0	0	0	0
100	Blood Center 3	HIGH	M	52	White	0	221193	832323	28384.9	5466.32	0	0	0	968378	0	0	0	0	1768.35	0	0	157156	0	0	18993030	7582.1	5570.66	49833.8	3844.96	5706.72	5285380	0	0	0	0	24315.5	0	0	0	4713.97	51500.2	0	0	5441.43	0	0	0	0	0
101	Blood Center 3	CAUCASIAN_OTHER	M	40	White	0	532195	745214	15459.5	1398.84	49931.4	0	0	1789496	0	0	0	0	12077.7	0	2068.23	0	0	0	0	0	0	0	4343.32	1362.96	0	0	0	0	0	0	0	0	0	0	14577	0	0	0	0	0	0	0	0
102	Blood Center 3	CAUCASIAN_OTHER	M	30	White	0	319108	947312	64376.5	11680.1	7243.53	0	13416.7	958941	0	0	0	3784.78	3833.32	0	0	0	0	0	0	0	0	176020	0	11008.4	0	0	0	0	0	0	0	0	0	0	33681.9	0	0	1187586	4276.35	1465.77	0	0	0
103	Blood Center 1	CAUCASIAN_OTHER	F	72	White	0	1058037	482442	74833.9	1156.57	25045.9	43250.5	13470.8	1107108	0	469241	0	0	99273.9	5515.82	0	0	0	0	0	0	0	0	0	4197.58	1896540	0	0	0	0	35274.8	0	0	0	0	45831.8	6435.94	0	0	170882	0	0	0	0
104	Blood Center 1	CAUCASIAN_OTHER	M	66	White	0	2477656	1085973	0	1425.82	0	180422	0	1796417	0	1434389	0	0	103690	0	0	0	0	0	0	0	7173.87	0	11765.7	1629.09	0	0	0	0	0	0	0	0	0	4488.75	26703.7	0	0	0	0	4491.76	0	0	0
105	Blood Center 1	HISPANIC	F	36	Hispanic	197612	647513	1562786	0	615.005	0	0	0	1031937	0	439843	0	0	81124.2	0	0	0	0	0	0	0	0	0	12648.6	7311.39	20182160	0	0	0	0	25310.8	0	0	0	7057.58	99975.5	0	0	0	42582.1	0	0	0	0
106	Blood Center 2	ASIAN	M	66	EastAsian	0	1278268	1072271	46954	935.405	9425.19	0	15322.3	1663845	0	0	0	0	2670.57	0	0	3015.05	0	0	0	0	15996.8	0	7609.22	2209.3	0	0	0	0	0	0	0	0	0	0	26202.7	0	0	0	0	1421.69	0	0	0
107	Blood Center 1	HISPANIC	F	36	Hispanic	0	483864	895876	0	0	6555.42	31906.4	0	902480	0	549435	0	0	73272.9	0	0	0	0	0	0	10435.5	0	0	4558.77	5983.35	12224890	0	0	0	0	26820.6	0	0	0	8077.81	78412.6	8490.61	0	0	72513.6	3699.19	0	474.283	0
108	Blood Center 2	CAUCASIAN_OTHER	M	59	White	113388	177414	875958	0	6752.89	141773	2505.79	0	970923	0	0	0	0	1725.47	0	0	0	0	0	0	9985.74	0	0	0	1401.68	0	0	0	0	0	25881.5	0	0	0	0	64105.3	0	0	0	4863.16	0	0	0	0
109	Blood Center 1	CAUCASIAN_OTHER	F	72	White	0	714654	1518467	9665.28	1003.92	13383.8	5152.9	0	740096	0	670258	0	0	62399.6	0	0	0	0	0	0	9330.75	6012.37	0	0	14103	0	0	0	0	0	30431.3	0	0	0	4466.85	38177.6	0	0	0	84415.3	4050.08	0	0	0
110	Blood Center 3	HIGH	M	52	White	0	281391	979823	0	16440.3	21359.7	0	22689.8	5279604	0	0	0	0	7111.3	0	0	184329	0	0	19249210	6524.94	4228.46	104090	4039.54	6603.49	0	0	0	0	0	37407	0	0	0	67679.2	51359.7	0	0	0	0	2871.16	0	0	0
111	Blood Center 1	CAUCASIAN_OTHER	F	72	White	0	1243926	1612424	0	0	14045.6	20942.9	7959.01	1117996	0	449948	0	0	85031.8	0	0	0	0	0	0	10196.1	0	0	4253.34	6477.93	3676352	0	0	0	0	29737.7	0	0	0	4845.19	50471.6	0	0	0	77360.4	3018.38	0	0	0
112	Blood Center 3	CAUCASIAN_OTHER	M	40	White	0	253074	563021	1199.97	1409.72	7364.04	0	0	763252	0	0	0	0	6780.49	0	2548.47	0	0	0	0	0	0	0	4166.43	3559.7	25278930	0	0	0	0	25948.6	0	0	0	4902.14	60839.8	4119.34	0	0	7577.7	3852.45	0	0	3192.66
113	Blood Center 3	CAUCASIAN_OTHER	M	30	White	0	237930	1131680	21047.3	15179.5	18255.3	0	14816.7	1089685	0	0	0	0	3521.61	0	10461.7	0	0	2048.21	0	0	0	753565	7635.9	9546.05	0	0	0	0	0	29692	0	0	0	0	52040.1	0	0	1252153	0	0	0	0	0
114	Blood Center 2	ASIAN	M	66	EastAsian	332434	526879	1242502	70161.6	660.3	0	0	12914.3	874813	0	0	0	0	3435.05	0	0	4567.36	0	0	0	7847.52	0	0	3473.82	2806.37	4443525	0	0	0	0	28782.8	0	0	0	4320.94	114827	0	0	0	5708.16	4158.55	0	0	0
115	Blood Center 1	HISPANIC	F	36	Hispanic	0	808289	820773	22369.4	0	6911.25	13945.6	0	1150994	0	359796	0	0	134651	7474.93	0	0	0	0	0	0	0	0	4828.55	5399.73	4268962	1662.16	0	0	0	33044.1	0	0	0	5767.77	63100.7	0	0	0	135336	2790.41	0	0	0
116	Blood Center 3	HIGH	M	52	White	0	306434	633672	75970.7	6189.74	0	0	0	862997	0	0	0	0	5172.85	0	0	170041	0	0	19759190	0	0	65549.8	4717.72	2522.46	5772868	0	0	0	0	32201.5	0	0	0	0	51440	0	0	0	12068.1	0	0	0	0
117	Blood Center 3	CAUCASIAN_OTHER	M	30	White	0	183824	956351	0	13612.7	14264.2	0	0	1188451	0	0	0	0	1398.92	0	18027.2	0	0	2027.67	0	0	2874.25	1729490	3187.32	7797.6	0	0	0	0	0	33310.7	0	0	0	2648.64	63842.8	0	0	1465967	0	1504.13	0	0	0
118	Blood Center 4	CAUCASIAN_OTHER	M	58	White	0	174782	589242	0	0	4930.79	0	0	825877	0	0	0	0	1595.33	0	3269.32	0	0	0	0	0	0	0	3769.48	1747.45	7894274	0	0	0	0	26387	0	0	0	0	50433.3	0	0	0	4602.3	1643.73	0	0	0
119	Blood Center 1	CAUCASIAN_OTHER	F	64	White	0	794101	1437940	9677.11	0	7756.45	4317.03	0	820161	0	327952	0	0	75600.9	0	0	0	0	6291.13	0	0	4167.11	0	3201.57	2523.53	0	0	0	0	0	26428.3	0	0	0	6950.64	67659.7	0	0	0	49087.4	0	0	0	0
120	Blood Center 2	ASIAN	M	66	EastAsian	2361.01	1087343	1246327	0	0	8228.1	0	9156.94	5711900	0	0	0	0	7605.39	0	3192.95	0	0	0	0	4720.11	15872.2	0	3192.52	2737.05	0	0	0	0	0	32838.9	0	0	0	100003	72182.1	0	0	0	0	2947.19	0	0	0
121	Blood Center 4	HISPANIC	M	39	Other	0	390838	756962	0	11541.6	101799	0	0	1315153	0	228.737	0	0	2563.71	0	4224.58	0	0	0	0	0	0	0	3421.67	9539.33	0	0	0	0	0	30056.1	0	0	0	4548.06	43964.3	3186.27	0	3268.86	3403.8	0	0	0	0
122	Blood Center 4	HIGH	M	75	White	0	292030	886318	0	8519.7	21307.2	0	0	1234411	0	0	0	0	3534.96	2526.43	3567.27	3459.91	0	32298.2	33229110	0	0	0	7892712	8826.29	0	0	0	0	0	27899.3	27476.2	0	0	0	34409.1	0	0	950478	2203.26	0	0	0	0
123	Blood Center 4	ASIAN	F	41	SouthAsian	0	133584	766958	0	1223.62	0	0	0	901772	0	0	0	0	1844.04	0	4071.6	0	0	0	0	0	0	0	5817.43	7917.59	0	0	0	0	0	29261.6	0	0	0	0	72904	0	0	0	4347.82	3690.49	0	0	0
124	Blood Center 3	HIGH	F	53	White	0	221602	1431392	0	0	5559.38	0	0	1041076	0	0	0	0	11266.6	0	0	0	0	0	0	0	0	0	6751.31	13116.5	0	0	0	0	0	26893	0	0	0	0	69112.1	0	0	3806.44	0	3031.7	0	0	0
125	Blood Center 3	CAUCASIAN_OTHER	F	27	White	0	154861	890300	75064.6	760.697	0	0	0	1020957	0	0	0	0	1933.28	0	0	0	0	3604.19	0	7025.46	0	0	5305.98	31437.3	0	0	0	0	5018.64	32375.2	0	0	0	0	66081.4	0	0	0	20905.1	0	0	0	0
126	Blood Center 4	HISPANIC	M	39	Other	0	299029	643152	0	13182.2	188058	0	22573.8	3276533	0	0	0	0	2742.41	0	13010.8	3068.46	0	0	0	0	5573.77	3047.53	5119.59	15892.5	0	0	0	0	0	34002.2	0	0	0	86987	51601.9	0	0	0	3327.82	0	0	0	0
127	Blood Center 3	CAUCASIAN_OTHER	F	27	White	0	235222	940247	774.792	0	33968.5	0	0	1140562	0	0	0	0	4754.42	0	0	0	0	0	0	0	0	0	4513.94	13207.5	0	0	0	0	0	32892.8	0	1271.96	0	2849.01	35182.9	0	0	0	4750.99	1510.99	0	0	0
128	Blood Center 1	CAUCASIAN_OTHER	F	69	White	0	997063	1562363	0	1393.89	11895.9	7565.35	16345.3	1092650	0	777297	2791.85	0	77443.3	0	0	0	0	0	0	0	0	0	3223.48	21092.9	0	13002.2	0	0	76647.9	33731.6	0	0	0	0	48527.8	0	0	0	21793.3	1788.61	0	0	0
129	Blood Center 4	HIGH	M	75	White	0	243582	687720	48109.6	5571.58	18192.3	0	0	1080336	0	0	2796.81	0	4226.47	0	0	0	0	16455.6	40602560	15016.6	0	0	8124454	4601.6	0	0	0	0	0	0	23958.8	0	0	0	12881.9	0	0	1000029	6625.77	1728.42	0	0	0
130	Blood Center 1	CAUCASIAN_OTHER	M	70	White	0	743622	1376934	0	1501.99	41478.1	13641.3	8013.22	857564	0	876914	0	0	1582446	0	0	0	0	0	0	7680.1	22846.9	0	6151.04	11782.1	0	0	0	0	0	29063	0	0	0	4871.92	35846.4	1122095	0	0	95509.5	1884.51	0	0	0
131	Blood Center 3	CAUCASIAN_OTHER	F	27	White	0	76196.9	684521	0	0	15928.9	0	17856	915884	0	0	0	0	2439.05	0	4927.11	0	0	0	0	0	4755.88	0	3703.78	29941	0	0	0	0	0	0	0	0	0	0	76129.5	0	0	0	5761.83	4673.18	0	0	0
132	Blood Center 4	ASIAN	F	41	SouthAsian	0	146662	373940	17626.2	982.21	0	0	14877.1	1069519	0	0	0	0	2450.67	0	0	0	0	0	0	5422.01	0	0	0	12054.1	7845320	0	0	0	0	20132.6	0	0	0	0	55960.1	0	0	0	0	0	0	0	0
133	Blood Center 2	CAUCASIAN_OTHER	M	44	White	0	181091	679142	20237.9	4546.9	9973.25	0	0	956356	0	0	0	0	3817.7	7101.24	3546.95	0	0	0	0	8706.62	4336.25	0	5299.97	13682	11625870	0	0	0	0	29647.2	0	0	0	0	46421.1	3493.19	0	0	5311.47	0	0	0	0
134	Blood Center 4	HIGH	M	61	White	0	172233	760984	0	599.142	16027.9	0	8057.06	908069	0	0	0	0	3004.31	0	4074.21	0	0	2490.99	0	6802.32	0	0	8168.13	16389.1	0	0	0	0	0	31089.9	0	0	0	0	57407.1	0	0	0	3820.96	7452.17	0	0	0
135	Blood Center 2	CAUCASIAN_OTHER	M	44	White	0	219806	736752	11552.3	7928.9	37945.6	0	0	1131220	0	0	0	0	4608.39	4294.5	4530.7	0	0	0	0	5648.5	4431.42	0	4630.03	14509.5	0	0	0	0	0	31118.2	0	0	0	0	73401.2	0	0	0	5695.44	3532.04	0	0	0
136	Blood Center 2	CAUCASIAN_OTHER	M	44	White	0	453909	1103287	116389	9718.74	11191.5	0	0	1458687	0	0	0	0	10228.5	0	2619.28	0	0	0	0	0	0	0	7964.11	4200.98	0	0	0	0	0	34177.8	0	0	0	3351.17	28068.6	0	0	0	0	2830.93	0	0	0
137	Blood Center 4	HISPANIC	M	39	Other	0	387046	874567	59468.2	9749.97	75813.7	0	19797.7	988652	0	0	0	0	4041.76	0	2758.83	0	0	0	0	5600.03	0	0	0	10864.5	2994290	0	0	0	0	0	0	0	0	4440.36	35223.7	0	0	0	8517.93	3882.23	0	0	0
138	Blood Center 1	CAUCASIAN_OTHER	M	70	White	0	3069623	1916143	0	2412.53	26307.8	82934.3	28615.3	1326657	0	1297078	0	0	3133517	0	0	0	0	0	0	0	2874.93	2730.29	10306	2492.23	0	0	0	0	0	35881.5	0	0	0	6086.2	44879.6	1154712	0	0	0	2206.81	0	0	0
139	Blood Center 4	CAUCASIAN_OTHER	F	59	White	0	305550	482970	0	1019.21	17183.6	2065.92	18642.4	1017453	0	0	0	0	8864.74	0	0	0	0	3532.1	0	0	0	0	4080.86	7928.25	0	0	0	0	0	30167.6	0	0	0	0	46567.5	0	0	0	2743.92	1537.1	0	0	0
140	Blood Center 4	CAUCASIAN_OTHER	F	59	White	0	426501	1071994	107692	1109.61	0	0	54236.5	1304716	0	0	0	0	4257.08	0	4687.12	0	0	0	0	0	3864.54	0	3396.35	5869.79	0	0	0	0	0	34245.4	0	0	0	12037	26763.2	0	0	0	3361.79	4003.1	0	0	0
141	Blood Center 4	HIGH	M	75	White	0	202862	824651	0	3043.89	20818	0	0	1112711	0	0	0	0	1669.01	0	8541.31	4782.93	0	25214.2	36511650	0	0	0	8742630	13476	0	0	0	0	0	30043.8	27306.6	0	0	0	49063.4	0	0	1253637	0	0	0	0	0
142	Blood Center 4	ASIAN	F	41	SouthAsian	0	190908	500948	34544.8	2009.48	0	0	14053.8	787673	0	0	0	0	1461.01	0	4054.75	4173.02	0	0	0	8938.31	4239.41	0	3563.47	3813.51	0	0	0	0	0	32630.1	0	0	0	5961.99	30056.7	0	0	0	12548.6	0	0	0	0
143	Blood Center 1	CAUCASIAN_OTHER	M	70	White	29551.7	710546	772388	25355.4	0	8556.73	104055	0	835996	0	287693	0	0	1433309	0	0	0	0	0	0	0	33218.7	0	0	8736.99	0	0	0	0	0	26672.6	0	0	0	0	33218.7	1230321	0	0	169759	1545.86	0	0	0
144	Blood Center 4	CAUCASIAN_OTHER	F	59	White	0	189830	950192	0	784.046	5768.28	0	14895.7	897350	0	0	0	0	4690.56	0	14590.5	0	0	0	0	0	5420.56	0	0	1888.03	29028270	0	0	0	0	20546.4	0	0	0	0	90642.7	0	0	0	3934.74	8514.27	0	0	0
145	Blood Center 1	AFRAMRCN	F	62	AfrAmrcn	0	677360	451256	77254.8	1799.53	0	7765.45	0	912076	0	565187	0	0	69835.2	5928.42	0	0	0	0	0	0	8787.45	0	5130.55	2501.66	7412556	19079.5	0	652.187	0	30977.3	0	0	0	0	65784.5	0	0	0	62929	4460.45	0	0	5377661
146	Blood Center 3	CAUCASIAN_OTHER	F	53	White	0	257817	1319529	55312.8	833.154	104060	0	0	941959	0	0	0	0	47171.3	0	0	0	0	3163.79	0	0	0	0	4594.84	7586.99	0	0	0	0	0	32083.6	0	0	0	4696.19	77663.8	0	0	0	11607.7	0	0	36267.6	0
147	Blood Center 2	CAUCASIAN_OTHER	M	24	White	0	180851	747438	0	2557.33	53464.2	0	0	1099025	0	0	0	0	2814.82	0	0	0	0	0	0	0	0	0	0	2384.79	23491390	0	0	0	0	203251200	0	0	0	0	48994.9	0	0	758506	3820.82	25230.8	0	0	0
148	Blood Center 3	HIGH	M	55	White	0	281972	631214	115735	1600.82	0	0	0	1103207	0	0	0	0	6155.41	0	0	0	0	0	0	1346235	0	0	3448.4	8274.24	0	0	0	0	0	0	0	0	0	3918.64	47989.4	0	3493.56	0	0	0	0	0	0
149	Blood Center 2	CAUCASIAN_OTHER	M	49	White	0	325846	749283	0	2962.34	17979.2	0	0	923493	0	0	0	0	16309.8	0	4077.45	0	0	0	0	9876.65	0	0	0	4640.41	0	0	0	0	5581.25	25917.2	0	0	0	0	29257.2	0	0	0	8089.72	0	0	0	0
150	Blood Center 4	HISPANIC	M	32	Hispanic	0	105296	267787	12367.1	44490.9	0	0	0	824107	0	0	0	0	2333.53	0	12284.8	0	0	0	0	0	26044.6	0	3775.13	6268.16	726850	0	0	0	0	28557.8	0	0	0	5412.24	26044.6	0	0	0	13784.5	4800.74	0	0	0
151	Blood Center 1	CAUCASIAN_OTHER	F	36	White	0	961262	360612	23211.2	0	11038.2	146450	0	1031539	0	221665	0	0	99049.8	5143.13	0	0	0	0	0	8492.81	5188.83	0	3950.27	6246.74	7485852	0	0	0	0	0	0	0	0	0	46852.3	0	0	0	166144	9608.49	0	0	0
152	Blood Center 1	HIGH	M	60	White	0	449992	613328	12506	916.697	0	0	0	794480	0	621289	0	4654.2	55220.3	5714.87	0	0	0	0	0	9935.25	0	9207.79	0	5817.74	9239871	0	0	44636.5	0	29188.6	0	0	0	0	82986.2	3748.68	0	0	167028	1821.83	0	0	0
153	Blood Center 1	HIGH	M	60	White	145883	569262	881923	8188.04	1589.38	0	5963.06	0	720129	0	641487	0	0	61827.6	0	3679.74	0	0	0	0	7589.82	0	95135.3	3868.11	8401.6	0	0	0	50959.6	0	30319	0	0	0	7554.53	56571.5	0	0	0	43658.6	6365.14	0	0	0
154	Blood Center 2	CAUCASIAN_OTHER	M	55	White	0	168003	782795	39527.1	0	57231.4	0	0	885623	0	0	0	0	3076.98	0	0	0	0	2059.47	0	0	0	0	4905.55	6188.8	0	0	0	0	0	23781.2	0	0	0	0	8596.19	0	0	0	0	1313.7	0	0	0
155	Blood Center 1	CAUCASIAN_OTHER	M	52	Other	227989	1366526	1082328	0	862.596	0	24062.9	47207.7	1181787	0	393895	0	0	106723	0	2658.68	0	0	0	0	0	29392.1	0	9884.82	7616.45	0	0	0	438580	0	29797.8	0	0	0	5502.65	51048.4	0	0	0	56382	1906.48	0	0	0
156	Blood Center 4	HISPANIC	M	32	Hispanic	0	135966	503399	0	48599.7	0	0	0	1189994	0	0	0	0	5339.87	0	2328.9	0	3291.08	0	0	0	5155.73	0	3179.65	24668	2915880	0	0	0	0	34675.5	0	0	0	3835.92	25614.9	0	0	0	0	1261.95	0	0	0
157	Blood Center 2	CAUCASIAN_OTHER	M	55	White	0	180685	491580	0	0	37640.6	0	17382.8	1012915	0	0	0	0	1715.17	0	0	0	0	0	0	0	0	4335.77	4134.14	5463.1	4960926	0	0	0	0	0	0	0	0	0	61092.2	0	0	0	0	2276.95	0	0	0
158	Blood Center 1	CAUCASIAN_OTHER	F	36	White	92982.3	2996581	661298	12925.8	0	0	11228.6	0	1367768	0	967862	0	0	83994.3	0	0	0	0	0	0	0	11612.2	0	4876.53	2533.46	0	1560.32	0	0	0	36367.2	0	0	0	4403.12	40815.1	0	0	0	0	0	0	0	0
159	Blood Center 3	CAUCASIAN_OTHER	F	53	White	0	207438	924261	0	1318.08	41597.4	0	0	946963	0	0	0	0	38922.4	2581.18	0	0	0	0	0	2987.64	3518.72	0	3426.71	8657.57	0	0	0	0	0	25682.2	0	0	0	0	64225.2	0	0	0	4350.65	4340.96	0	38380.5	0
160	Blood Center 3	HIGH	M	55	White	0	108324	419209	15209.5	0	0	0	0	1082036	0	0	1917.65	0	5700.82	0	0	0	0	0	0	2411013	0	0	4269.75	7229.61	0	0	0	0	0	28120.9	0	0	0	0	77155.5	0	0	0	0	0	0	0	5510.3
161	Blood Center 3	CAUCASIAN_OTHER	F	53	White	0	148365	867836	0	2402.05	58341.4	0	0	857342	0	0	0	0	45153.7	0	0	0	0	0	0	0	0	0	4205.77	16843.2	0	0	0	0	0	31063.4	0	0	0	0	83234.3	0	0	0	0	1682.16	0	38935.2	0
162	Blood Center 1	AFRAMRCN	F	62	AfrAmrcn	258130	1870618	903214	52188.2	4829.02	16339.4	20391.3	0	1248988	0	650502	0	0	93292.1	0	0	0	0	0	0	0	25435.3	0	6808.16	4618.73	0	22969	0	0	0	41395.9	0	1277.34	0	0	49896.1	0	0	0	0	0	0	345.971	2985904
163	Blood Center 2	CAUCASIAN_OTHER	M	55	White	0	197214	1056818	118980	790.415	81006	0	0	890018	0	0	0	0	4691.54	0	7833.54	0	0	0	0	0	0	0	0	1498.57	3831235	0	0	0	0	0	0	0	0	0	27414.5	0	0	0	3945.11	0	0	0	0
164	Blood Center 1	HIGH	M	60	White	0	486708	1440564	0	1349.61	6161.39	5755.97	0	807665	0	604117	0	0	47754.9	0	4408.31	0	3754.78	0	0	0	6495.75	203066	3625.47	4996.34	0	0	0	49856.4	0	26457.6	0	0	0	0	74011.2	5537.62	0	0	38344	7194.09	0	392.252	0
165	Blood Center 3	HIGH	M	55	White	0	124606	1049607	0	1553.31	6594.37	0	0	977424	0	0	0	0	1625.6	3343.05	0	0	0	0	0	2853924	0	0	5239.08	4640.1	0	0	0	0	0	28618.7	0	0	0	0	48795.8	0	0	0	0	2774.83	0	0	0
166	Blood Center 4	HISPANIC	M	32	Hispanic	0	167879	188915	47585.2	56167.6	0	0	0	903686	0	0	0	0	3027.72	0	0	0	0	0	0	0	0	0	0	5765.81	0	0	0	0	0	26406.6	0	0	0	1914.65	11054.2	0	0	0	0	1844.48	0	0	0
167	Blood Center 1	CAUCASIAN_OTHER	F	36	White	0	1014021	900644	7801.9	0	0	43081.5	0	1111838	0	428132	0	0	111728	0	0	0	0	0	0	0	4010.2	0	5917.36	7116.09	0	0	0	0	0	26339	0	0	0	5663.54	40045.4	0	0	0	39401	3136.27	0	0	0
168	Blood Center 1	AFRAMRCN	F	62	AfrAmrcn	0	1630118	1431423	16445.4	5425.35	10443	120176	0	1193015	0	597182	0	0	85349.6	0	0	0	0	0	0	0	8839.6	0	4474.86	4507.81	0	25136.7	0	0	0	36748	0	0	0	0	66309.3	0	0	0	20372.2	3098.71	0	0	4415598
169	Blood Center 4	HIGH	M	77	White	0	405056	1589563	72524.3	13570.6	54417.4	0	12143.5	1331792	0	0	0	0	5920.67	0	0	0	0	0	0	5554.56	5358.72	0	4607.14	45809.1	0	0	0	0	0	31729.4	0	0	0	0	44535.5	2553.91	0	0	7534.65	0	0	0	0
170	Blood Center 4	HIGH	M	77	White	0	190693	1681984	0	14421.9	98586.6	0	0	874363	0	0	0	0	5470.85	0	0	0	0	0	0	6081.42	5620.93	0	0	17048.6	0	0	0	0	0	32449	0	0	0	0	72198.1	0	0	0	0	2907.51	0	0	0
171	Blood Center 2	CAUCASIAN_OTHER	F	32	Other	0	810566	1083505	0	522.728	0	0	0	960686	0	0	0	1663.86	3421.09	0	3928.98	3131.26	0	0	0	0	10623.5	4242.78	0	7472.71	0	0	0	0	0	29103.3	0	0	0	0	140752	0	0	0	0	0	0	0	0
172	Blood Center 2	CAUCASIAN_OTHER	M	67	White	95873.9	416492	649056	14288.9	0	40273	0	11767.1	3361644	0	0	0	0	10593.6	3785.92	0	0	0	4510.15	0	9277.97	4645561	0	4469.41	3292.77	23297580	0	0	53921.5	0	28295	0	0	0	124777	25539330	0	0	0	10299.9	0	0	0	0
173	Blood Center 4	AFRAMRCN	F	43	AfrAmrcn	0	356102	1147044	192830	7739.42	0	0	10577.2	1154270	0	0	0	0	6967.07	0	0	0	0	2780.32	0	0	0	0	4754.97	6393.99	0	0	0	0	0	35597.2	0	0	0	3888.08	23982.7	0	0	0	0	0	0	0	0
174	Blood Center 1	HIGH	F	58	White	142987	2084324	2856280	14273.3	0	10012.5	19375.3	0	1274405	0	964385	0	0	108282	0	3384.91	0	0	0	2020.61	0	11246	0	0	7924.48	2920724	0	0	0	0	31904.1	0	0	0	3348.14	58960.7	0	0	0	0	0	0	0	0
175	Blood Center 1	HIGH	F	58	White	132727	406839	1891782	19585.5	0	8377.22	23726.7	0	772204	0	486572	0	0	66830.1	0	0	0	0	0	5918.31	0	6602.36	0	5185.81	2933.16	0	0	0	0	0	24075.3	0	0	0	0	57286.8	0	0	0	100796	0	0	0	0
176	Blood Center 1	CAUCASIAN_OTHER	F	39	White	956737	575860	942872	0	689.766	6279.98	66245.7	0	941945	0	409561	0	0	67470.5	0	0	0	0	0	0	6548.96	0	0	10816	2883.93	8178896	1493.06	0	0	0	29874.1	0	0	0	0	85722.8	3440.36	0	0	86570.1	0	0	0	0
177	Blood Center 2	CAUCASIAN_OTHER	F	32	Other	0	641416	1033273	0	605.704	0	0	0	917303	0	0	0	0	4595.45	0	0	0	0	0	0	0	0	0	6944.3	18094.5	10518750	0	0	0	0	25864.5	0	0	0	7725.13	156867	0	0	0	4384.38	1703.57	0	0	0
178	Blood Center 2	ASIAN	F	52	EastAsian	0	332460	1083142	0	949.021	8868.28	0	14617.4	1541288	0	0	0	0	2674.88	0	0	0	0	0	0	0	15260.3	0	3766.25	2830.01	0	5166.73	0	0	3399.43	0	0	0	0	0	37972.2	0	0	0	0	43602.2	0	0	0
179	Blood Center 2	CAUCASIAN_OTHER	F	32	Other	0	1319723	1154734	59364.2	871.051	20092	0	0	1257839	0	0	0	0	12111.8	0	0	0	0	0	0	0	85155.9	0	4205.93	7175.83	0	0	0	0	0	31574.7	0	0	0	0	85155.9	0	0	0	0	0	0	0	0
180	Blood Center 4	AFRAMRCN	F	43	AfrAmrcn	0	210572	811457	0	8373.87	0	0	0	1182943	0	338.193	0	0	5828.14	0	0	5213.1	0	0	0	0	5571.07	0	3799.37	5896.11	0	0	0	0	0	26701.6	0	0	0	3203.78	65636.4	3559.91	0	0	0	0	0	0	0
181	Blood Center 1	CAUCASIAN_OTHER	F	39	White	263435	464403	525235	29917.2	0	3895.95	126753	0	887749	0	534243	0	0	89039.6	0	0	0	0	0	0	0	10710.8	0	3515.99	3461.23	9860380	0	0	0	0	22239	0	0	0	0	45290.2	0	0	0	214726	0	0	0	0
182	Blood Center 3	CAUCASIAN_OTHER	M	60	White	0	567943	457418	199713	4639.09	21847.9	0	0	1638361	7534.93	545.528	0	0	2993.96	0	0	0	0	0	0	0	3856.91	0	11765.8	960.158	0	0	0	0	0	37967.1	0	0	0	2917.24	20641.2	0	0	2837.15	0	3383.73	0	0	0
183	Blood Center 2	CAUCASIAN_OTHER	M	67	White	0	729525	1110778	0	767.213	101551	0	0	1050156	0	0	0	0	10499	0	3972.75	0	0	0	0	0	24383140	0	2769.56	9308.45	0	0	0	72244.3	0	27482.5	0	0	0	0	24383140	0	0	0	4551.57	2374.33	0	0	0
184	Blood Center 4	HIGH	M	77	White	0	444578	1198194	0	21092.6	43268.6	0	25048	1238548	0	0	0	0	3888.75	0	4093.17	0	0	0	0	0	0	0	3307.17	8587.25	0	0	0	0	0	34459.2	0	0	0	0	68177.7	0	0	0	0	3148.38	0	0	0
185	Blood Center 1	ASIAN	F	27	SouthAsian	205450	3064040	865702	0	1263.71	0	30653.5	0	1656163	0	1024811	0	0	92568.5	0	0	0	0	0	0	0	6061.92	0	5903.65	1552.06	0	2404.44	0	0	0	32225.1	0	0	0	3014.98	43882.2	0	0	0	0	2249.29	0	0	0
186	Blood Center 1	HIGH	F	58	White	0	3791461	801005	141030	967.34	16522	117639	0	147983	11985.2	1748078	0	0	143442	5329.43	0	0	0	0	0	0	6022.11	0	11128.6	480.728	0	0	0	0	0	38625.1	0	0	0	13131.3	22215.4	0	0	0	0	2741.06	0	0	0
187	Blood Center 2	CAUCASIAN_OTHER	M	67	White	0	627198	1080898	0	0	56841.4	0	0	1087721	0	0	0	0	8283.24	0	0	0	0	0	0	0	23182130	0	3761.34	7131	0	0	0	77978.9	0	38385.6	0	0	0	0	23182130	0	0	0	4540.79	2945.66	0	0	0
188	Blood Center 4	AFRAMRCN	F	43	AfrAmrcn	52835.7	178698	579590	15053.1	4409.47	0	0	13168.5	966092	0	0	0	0	1732.8	0	0	0	0	0	0	0	0	0	3347.22	5542.08	23372450	0	0	0	0	27241.6	0	0	0	4366.76	56912	0	0	0	0	0	0	0	0
189	Blood Center 3	CAUCASIAN_OTHER	M	60	White	0	285226	511218	14228.7	1540.51	5191.83	0	0	1035522	0	0	0	0	3814.16	0	4108.18	0	0	0	5579.5	0	0	0	0	6033.63	0	0	0	0	0	27254.1	0	0	0	0	69876.8	0	0	0	4546.81	3131.04	0	0	1562.5
190	Blood Center 3	CAUCASIAN_OTHER	M	60	White	0	261873	875434	28643.4	0	0	0	0	2829878	0	0	0	0	10725.6	0	0	0	0	0	0	9702.02	0	0	3989.23	6648.15	0	0	0	0	0	25023.2	0	0	0	88063.5	67847.1	0	0	0	0	3620.31	0	0	0
191	Blood Center 1	CAUCASIAN_OTHER	F	39	White	0	1527623	1012860	6504.81	667.81	8229.47	192977	0	1116341	0	560131	0	0	113147	0	0	0	0	0	6579.62	0	4422.03	0	3132.7	7138.16	0	0	0	0	0	37893.1	0	0	0	5795.02	29558.2	0	0	0	36023.9	4286.24	0	0	0
192	Blood Center 2	ASIAN	F	33	EastAsian	0	344684	749742	0	1128.14	21436.6	0	27496.5	1337306	0	0	0	0	3932.07	0	3364.77	0	0	0	0	0	0	0	7909.44	2831.3	0	0	0	0	0	39396.1	0	0	0	3821.51	27703.2	0	0	0	0	3817.95	0	0	0
193	Blood Center 4	CAUCASIAN_OTHER	M	56	White	0	223869	1147306	106257	2655.95	48517.4	0	0	905855	0	321.604	0	0	2827.15	4413.86	0	0	0	0	0	0	0	0	4928.6	5467.94	0	0	0	43500.5	0	21639.8	0	0	0	0	45593.6	0	0	0	0	2335.76	0	0	0
194	Blood Center 3	CAUCASIAN_OTHER	F	52	White	0	100210	937823	0	2691.78	0	0	0	2086514	0	0	0	0	17059490	0	0	0	134255	0	0	0	0	0	4071.03	577.974	14022820	0	0	402347	0	0	0	0	0	38323.6	59816.9	4604.51	0	969867	0	1772.88	0	13186	0
195	Blood Center 4	CAUCASIAN_OTHER	M	56	White	0	100021	955842	0	2010.83	24293	0	0	869258	0	0	0	0	2519.35	0	4914.87	0	0	0	0	10091.8	0	0	4196.76	5634.73	0	0	0	39647.4	0	29442.5	0	0	0	0	57127.2	3758.06	0	0	8654.81	1845.58	0	0	3514.55
196	Blood Center 1	HIGH	M	65	White	0	801042	810998	17565.2	4663.5	0	132243	0	788089	0	686678	0	0	62077.4	0	0	0	0	0	0	0	0	0	0	5917.28	0	0	0	0	0	30581.4	0	0	0	4441.22	39694.2	0	0	0	45389.5	4031.6	0	0	0
197	Blood Center 3	CAUCASIAN_OTHER	F	62	White	0	128532	852084	0	0	0	0	0	1073137	0	0	0	0	15283.5	0	0	0	0	0	0	973448	0	0	9145.61	8928.33	0	0	0	0	0	30270.8	0	0	0	4699.62	33724.4	0	0	0	0	4603.73	0	0	0
198	Blood Center 2	ASIAN	M	56	EastAsian	0	2085738	2757014	22819.2	739.022	9266.97	0	0	1339887	0	0	0	0	3869.7	6432.49	0	0	0	1717.69	0	0	6777.97	0	3342.71	9848.14	0	0	0	0	0	30235.7	0	0	0	3399.11	64126.5	0	3498.09	0	0	3115.49	0	0	9421.04
199	Blood Center 3	HIGH	F	60	White	0	385483	1114783	55001.3	794.595	9731.3	0	18554.4	1165612	0	0	0	0	3381.54	0	0	0	0	0	0	5179.74	12542.6	3507.14	5890.31	4948.28	0	0	0	0	0	38821.8	0	0	0	3652.6	41808.6	0	0	0	0	0	0	0	0
200	Blood Center 3	AFRAMRCN	F	54	AfrAmrcn	0	484842	836016	0	8326.19	63429.7	0	22952.4	1421004	0	0	0	0	20174.6	0	0	0	0	0	0	0	11187	0	3605.88	1565.1	0	0	0	0	0	35384.1	0	0	0	0	20865.3	0	0	0	0	3837.95	0	0	0
201	Blood Center 2	CAUCASIAN_OTHER	M	29	White	0	93542.9	776309	12799.1	1274.93	0	0	0	1215600	0	0	0	324538	3483.36	0	0	0	0	0	0	0	0	0	7364.77	4759.82	0	0	0	0	0	30526.8	0	0	0	0	47590.6	0	3534.18	0	0	1660.08	0	0	0
202	Blood Center 3	CAUCASIAN_OTHER	F	62	White	0	136066	698587	15951.4	586.102	0	0	39783.8	900943	0	0	0	0	15479.6	0	0	0	0	0	0	1279611	0	0	0	7126.73	11338590	0	0	0	0	28464.9	0	0	0	0	28824.3	0	0	0	5895.63	0	0	0	0
203	Blood Center 4	HISPANIC	M	24	Hispanic	0	155115	325802	0	2087.02	0	0	0	1076990	0	0	0	0	1812.3	0	4088.75	0	0	0	0	0	0	0	0	1885.07	2247324	0	0	0	0	21779.5	0	0	0	0	49009.4	0	0	0	5680.13	0	0	0	0
204	Blood Center 3	CAUCASIAN_OTHER	F	52	White	0	62828.4	289726	0	2607.28	0	0	0	849672	0	0	6143.42	0	10717990	0	0	0	183740	0	0	0	3309.64	0	4373.08	1398.26	27866280	0	0	315478	0	30790.9	0	0	0	5495.4	84076.5	0	0	1339484	0	1869.27	0	9270.55	0
205	Blood Center 3	AFRAMRCN	M	54	AfrAmrcn	0	114875	394766	0	651.992	12878.9	0	0	1682654	0	0	0	0	2916.55	0	4790.74	0	0	0	8124.47	0	0	0	4291.02	955.095	0	0	0	0	0	33420.4	0	0	0	20647.1	41888.7	0	0	0	0	0	0	0	4405.28
206	Blood Center 4	HISPANIC	M	24	Hispanic	0	361323	287886	18817.7	4568.36	0	0	0	944680	0	0	0	0	2425.96	0	4485.12	0	0	0	0	0	0	0	5265.37	7224.85	0	0	0	0	0	29891.4	0	0	0	0	29516.8	0	0	0	6258.36	0	0	0	0
207	Blood Center 3	CAUCASIAN_OTHER	F	52	White	0	243681	493472	13111.1	4624.17	0	0	0	814085	0	446.28	7676.9	2318.86	10448660	0	0	0	171211	0	0	0	0	0	13668.2	7696.53	15475720	0	0	315928	0	0	0	0	0	0	65787.7	0	0	1005808	4729.44	1334.2	0	15119	0
208	Blood Center 3	HIGH	F	60	White	0	627900	1174238	57298.9	3126.07	32157	0	17490.8	1573178	0	0	0	0	3314.62	0	0	0	0	0	0	0	0	0	2708.46	1530.87	0	2590.57	0	0	0	33332.5	0	0	0	2679.45	35969.8	0	0	0	0	4010.19	0	0	0
209	Blood Center 1	HIGH	M	65	White	0	725325	523578	31581.9	7173.82	0	79724.9	0	836233	0	814550	0	0	79271	5085.07	0	0	0	2005.63	0	0	0	0	0	4077.46	6725224	0	0	0	0	27754.1	0	0	0	5585.27	93416.8	0	0	0	189859	3895.47	0	0	0
210	Blood Center 2	CAUCASIAN_OTHER	M	29	White	50064.5	160819	713175	21478.3	0	0	0	21427.2	1676405	6987.93	1095.33	0	148998	2236.56	0	0	0	0	0	0	0	0	0	5963.4	430.983	0	0	0	0	0	47121.3	0	0	0	3226.41	17464.4	0	0	0	0	1840.23	0	0	0
211	Blood Center 4	HISPANIC	M	24	Hispanic	52704.3	173923	458356	0	4295.97	6349.25	0	7159.4	1011810	0	0	0	0	1847.94	0	0	4363.25	0	0	0	0	0	2951.81	0	534.191	0	0	0	0	0	35899	0	0	0	6103.07	46273.7	0	2997.01	0	4530.87	2152.47	0	0	0
212	Blood Center 4	CAUCASIAN_OTHER	M	56	White	0	222925	685059	18055.4	2135.17	69041.8	0	5608.03	989836	0	0	0	0	5943.31	2661.85	0	0	0	0	0	0	0	0	3108.49	10118.7	0	0	0	44721.2	4068.45	29959.6	0	0	0	5271	45638.4	0	0	0	0	0	0	0	0
213	Blood Center 3	HIGH	F	60	White	0	696056	1125543	0	4097.85	21616.2	1105.34	30421.2	1815055	0	0	0	0	12602	0	0	0	0	0	0	0	7078.3	0	5674.26	844.072	0	0	0	0	0	35104.3	0	0	0	0	63912.8	0	0	0	0	10771.1	0	0	0
214	Blood Center 1	HIGH	M	65	White	0	793419	497521	0	5453.37	0	10517.5	0	604861	0	0	0	0	1469.93	0	0	0	0	0	0	0	0	0	0	6463.09	0	0	0	0	0	36998	0	0	0	0	96897.4	0	0	0	0	5668.48	0	0	0
215	Blood Center 3	CAUCASIAN_OTHER	F	62	White	0	152379	819833	15370.8	570.154	0	0	0	1811662	0	0	0	0	17510.3	0	0	0	0	0	0	753789	4907.94	0	4772.23	7169.61	0	0	0	0	0	33954.2	0	0	0	7323.69	67631.4	0	0	0	0	1434.14	0	0	0
216	Blood Center 2	CAUCASIAN_OTHER	M	29	White	0	169909	628538	123040	1923.88	7779.66	0	11932.7	1554286	25441.3	0	0	0	1375.17	0	3856.98	0	0	0	7513.82	0	0	0	3080.76	4488.75	14918200	0	0	0	0	29717.2	0	0	0	4814.56	33717.6	0	0	0	8158.45	0	0	0	0
217	Blood Center 3	CAUCASIAN_OTHER	F	40	White	0	123373	590810	66918.6	828.228	0	0	0	1206289	0	475588	0	0	4416.21	0	0	0	0	0	0	0	0	0	6183.88	4151.42	0	0	0	0	0	29781.8	0	0	0	0	58496.4	0	0	0	0	0	0	0	0
218	Blood Center 1	AFRAMRCN	F	44	AfrAmrcn	0	1429227	725620	117736	659.34	0	0	0	1126516	0	0	0	0	80298.1	0	0	0	0	3299.47	0	0	0	0	3688.26	7067.92	0	0	0	0	0	30010.2	0	0	0	9111.02	46847.1	0	0	0	33015	0	0	0	318655
219	Blood Center 2	CAUCASIAN_OTHER	F	50	White	0	449318	837956	12435.6	17273.9	4593.3	0	8851.2	656633	3113.07	0	0	0	1961.11	0	4475.03	0	0	0	0	0	48178.3	0	4541.24	12644.8	0	0	0	0	0	27888.6	0	0	0	0	124928	6301.26	0	0	0	0	0	0	0
220	Blood Center 4	HIGH	M	60	White	0	817831	1090772	54804.1	17894.5	125490	0	0	1387838	0	737269	0	0	3509.52	0	0	0	0	0	0	14329.2	12508.1	0	7188.54	3112	0	0	0	0	0	33062.2	0	0	0	0	21838	0	0	0	0	0	0	0	0
221	Blood Center 1	AFRAMRCN	F	44	AfrAmrcn	0	488184	1233149	0	0	0	0	0	816495	10941.2	487.935	0	0	27186.3	0	0	0	0	0	0	8331.83	6261.51	0	3970.72	9216.45	0	0	0	0	0	27179.7	0	0	0	4275.61	96593	3687.58	0	0	0	4167	0	0	816051
222	Blood Center 2	HISPANIC	F	34	Hispanic	0	380729	748815	48073.1	1186.65	0	0	0	1126528	0	0	0	0	5405.27	0	0	0	0	0	0	0	0	0	5157.95	6571.09	0	0	0	0	0	29045.5	843.246	0	0	0	67875	0	0	0	10699.3	1686.61	0	0	0
223	Blood Center 4	CAUCASIAN_OTHER	M	37	Other	0	144393	677054	0	2038.64	16470	0	0	1761105	0	552.974	0	0	10571	0	0	0	0	0	0	0	0	0	5064.23	2118.08	9900556	0	0	0	0	26441.4	0	0	0	51320	13068.8	0	0	0	3893.81	0	0	0	3359.67
224	Blood Center 2	HISPANIC	F	34	Hispanic	0	330392	488830	0	1533.09	15501.1	0	0	1140472	0	538314	0	0	3080.08	0	0	0	0	0	0	0	0	0	4340.09	7138.54	0	1920.88	0	0	0	25487.5	0	0	0	4808.11	50456.1	0	0	0	7267.21	4027.14	0	0	0
225	Blood Center 1	AFRAMRCN	F	44	AfrAmrcn	0	322002	548935	17579.1	0	5081.68	46666.4	0	645102	18100.5	0	0	0	42763.3	0	0	0	0	0	0	0	7108.35	0	6503.73	17399.1	0	0	0	0	0	28647.9	0	0	0	6820.62	58642.8	8596.51	0	0	29991.8	1753.94	0	0	775697
226	Blood Center 3	CAUCASIAN_OTHER	F	40	White	0	121217	466075	0	1321.16	4505.44	0	0	1217968	0	0	0	0	2858.45	0	3668.58	0	0	0	0	0	3550.79	0	5383.16	4850.4	0	0	0	0	0	0	0	0	0	9160.57	100891	0	0	0	0	2579.53	0	0	0
227	Blood Center 3	CAUCASIAN_OTHER	F	40	White	0	119911	512535	11874.4	0	0	0	0	1093595	0	0	0	0	3155.81	0	0	0	0	0	0	0	0	0	4920.78	5736.45	0	0	0	0	0	28318.3	0	0	0	0	59398.2	0	0	0	3667.43	0	0	0	0
228	Blood Center 2	HISPANIC	F	34	Hispanic	0	437289	654600	0	2105.99	19219.7	0	18828.4	1293890	0	0	0	0	3921.4	0	5665.66	0	0	0	0	0	16413.8	0	5805.27	6321.32	0	0	0	0	0	34059.5	0	0	0	0	59716.6	0	0	0	3814.74	4819.19	0	0	0
229	Blood Center 3	HIGH	F	56	White	0	125588	829025	23724.2	833.662	0	0	0	818191	11476.3	447373	0	0	2072.61	0	0	0	0	0	0	8412.8	0	0	3906.78	5291.6	15188250	0	0	0	0	29432	0	1801.91	0	0	13534.7	0	0	0	0	1847.98	0	0	0
230	Blood Center 1	HIGH	F	60	White	0	529922	732439	0	835.877	9996.2	48590.2	0	682889	6666.4	0	0	0	36734	0	9054.47	0	0	0	0	0	3550.84	0	4083.4	11748.5	0	0	0	0	0	23575.1	0	0	0	0	123654	0	0	0	5199.33	3633.27	0	0	0
231	Blood Center 3	CAUCASIAN_OTHER	M	38	White	0	251762	416623	0	8161.07	0	0	20504.4	1139086	4522.06	0	0	0	2276.07	0	0	0	0	0	0	0	0	0	5051.51	4749.25	0	0	0	0	0	28739.3	0	0	0	0	70540	0	0	0	0	1570.83	0	0	0
232	Blood Center 3	CAUCASIAN_OTHER	M	38	White	0	294079	322099	45601	9838.85	0	0	0	2259092	0	335.744	0	0	5711.84	0	5035.01	0	0	0	0	6914.6	0	0	0	8497.56	0	0	0	0	0	31473.8	0	0	0	115746	51955.9	0	0	3135.31	0	5301.94	0	0	8556.55
233	Blood Center 4	HIGH	M	60	White	0	325769	779770	0	11668.1	46441.9	0	0	1319185	6860.66	0	0	0	2446.46	0	4801.5	0	0	0	0	4189.13	0	0	5300.1	3649.32	0	0	0	0	6032.53	22286.1	0	0	0	82158.7	56419.7	5485.96	0	0	0	155851	0	0	0
234	Blood Center 3	HIGH	F	56	White	0	92150.2	390643	0	1061.47	0	0	14636	1734368	25278.3	1463857	0	0	3181.87	3924.31	7676.98	0	3835.6	0	0	6856.28	0	0	5347.77	948.955	14438600	962.863	0	0	0	27791.9	0	0	0	82754.2	47771.6	0	0	0	0	23869.3	0	0	0
235	Blood Center 1	CAUCASIAN_OTHER	M	52	White	0	2242438	422106	9456.57	20940	0	0	0	2787484	0	744.863	0	0	72007.2	0	0	0	0	3771.27	8555093	9387.68	5306.57	0	7594.55	10246.1	0	0	0	0	0	43781.6	0	0	0	26278.8	11918	0	0	0	0	0	4920.58	0	0
236	Blood Center 2	CAUCASIAN_OTHER	F	50	White	0	1189145	730086	159400	46332.3	6863.25	0	6458	2758725	0	0	0	0	2781.46	0	0	0	0	0	0	14748.2	4275.01	0	2999.03	280.052	0	0	0	0	0	0	0	0	0	25835.4	34817.7	0	0	0	2102.08	1527.47	0	0	1901.71
237	Blood Center 4	HIGH	M	60	White	0	264062	546282	53757	8543.53	28453.2	0	0	593041	16438.4	0	0	0	3632.77	0	3693.35	0	0	0	0	0	21190.1	0	4827.9	12003.5	0	0	0	0	0	26483.6	0	0	0	0	48630.7	0	0	0	0	1475.31	0	0	0
238	Blood Center 2	CAUCASIAN_OTHER	F	50	White	0	567991	787878	0	24304	14178.6	0	0	722707	7154.08	0	0	0	1014.12	0	13432.2	0	0	0	0	0	0	0	0	12590.5	0	0	0	0	0	26425	0	0	0	0	89248.2	0	0	0	0	3593.22	0	0	0
239	Blood Center 3	CAUCASIAN_OTHER	M	38	White	0	209045	349620	0	8926.05	0	0	0	714782	5319.61	0	0	0	2452.58	0	0	0	0	0	0	0	0	0	3255.58	7921.58	3281858	0	0	0	0	26602.4	0	0	0	5650.8	56288.1	0	0	0	4267.48	10971.9	0	0	4314
240	Blood Center 3	HIGH	F	56	White	0	115431	571116	0	1094.74	4829.9	0	0	973738	0	0	0	0	6241.91	0	5385.59	0	2577.56	0	0	6051.43	0	0	0	5277.12	0	0	0	0	0	0	0	0	0	0	49498.5	0	0	0	3845.69	0	0	0	0
241	Blood Center 3	CAUCASIAN_OTHER	F	58	White	0	88634.1	845575	0	645.924	12205.7	0	0	906242	2959.9	305.577	0	0	270158	0	5001.01	0	41163.8	0	0	0	5869.43	0	5592.84	10182.3	0	4389.59	0	0	0	30794.5	0	0	0	364605	109991	0	0	0	0	3652.67	0	0	0
242	Blood Center 3	CAUCASIAN_OTHER	F	58	White	0	204104	507744	49345.9	684.449	15396.7	0	0	1594971	13434.6	550505	0	0	333847	0	0	0	104760	0	0	0	0	0	4542.23	9613.82	0	6713.67	0	0	0	32240.2	0	0	0	87205.4	69768.4	0	0	2722.92	4589.23	2576.51	0	0	0
243	Blood Center 1	CAUCASIAN_OTHER	F	72	White	0	597062	489215	20286.5	1368.56	14089.4	0	0	1513666	14734.2	0	0	0	43141.2	0	3911.64	0	0	0	0	0	5084.68	0	5698.59	6881.92	0	2089.55	0	191489	117105	22856	0	0	0	40464.7	51330.2	0	0	0	87463.8	3887.19	0	536.563	0
244	Blood Center 2	CAUCASIAN_OTHER	M	49	White	0	375345	974245	26599.8	953.654	11150.7	0	0	897795	0	0	0	3720.1	3559.09	0	0	0	0	0	0	8186.34	4578.27	0	4632.14	12789.6	0	0	0	0	0	32769.8	0	0	0	0	81951.3	0	0	0	3498.03	3848.72	0	0	0
245	Blood Center 3	CAUCASIAN_OTHER	F	58	White	0	270502	1194518	25994.4	1164.76	47028	0	0	1863616	0	405866	0	0	655313	0	0	0	65341.1	0	0	0	0	0	5319.08	4658.16	0	14971.6	0	0	0	37967.9	0	0	0	0	29105	0	0	0	0	3308.69	0	0	0
246	Blood Center 1	CAUCASIAN_OTHER	F	72	White	0	488360	442297	10195.4	762.033	0	0	0	574671	31822.1	0	0	0	52839.2	10053.1	0	0	0	0	0	0	0	0	4661.35	10905.9	0	1941.29	0	202323	169052	0	0	0	0	0	60534.6	11042.6	0	0	127513	0	0	0	0
247	Blood Center 4	HIGH	M	56	White	0	411475	695930	43342.9	920.766	17897.7	0	0	2070449	0	0	0	0	2018.37	0	0	0	0	0	0	7800.53	0	0	5108.72	309.119	0	0	0	0	0	43835.6	0	0	0	0	25684.7	0	0	0	0	3758.38	0	0	0
248	Blood Center 3	CAUCASIAN_OTHER	M	57	White	0	402241	1137126	0	801.882	9789.78	0	0	1555574	0	0	0	0	9138731	0	0	0	0	0	0	0	0	0	21303.3	4478.56	0	0	0	23085.4	0	31297.1	0	0	0	0	55115.3	0	0	0	0	0	1644.44	0	0
249	Blood Center 2	HISPANIC	M	28	Hispanic	0	400224	637081	31980.9	1842.81	16911	0	0	1166749	0	442.221	0	0	2451.7	0	3821.26	0	0	0	0	0	0	0	3850.14	5050.79	0	0	0	0	0	34585.3	0	0	0	0	21259.8	0	0	0	0	0	0	0	0
250	Blood Center 2	CAUCASIAN_OTHER	M	49	White	0	371213	684607	0	1225.23	4103.69	0	7377.86	759958	0	0	0	0	2493.64	0	7045.86	0	0	0	0	0	4409.6	0	4091.01	4970.03	0	0	0	0	0	32995.6	0	0	0	0	84379.5	0	0	0	6925.13	2133.17	0	0	0
251	Blood Center 3	CAUCASIAN_OTHER	M	57	White	0	187400	610609	36619.1	715.853	8509.64	0	0	632662	0	0	0	0	4594938	0	0	0	0	0	0	0	0	0	14962.5	2427.17	12643880	0	0	18298.3	0	37336.5	0	0	0	0	53008.9	0	0	0	5746.23	0	0	0	0
252	Blood Center 3	HIGH	M	41	White	0	111214	612504	0	732.958	97335.5	0	10710.6	996570	5888.24	317318	0	0	1200.09	0	0	0	0	16938	0	0	0	0	4146.99	5866.28	0	0	0	0	0	30877.7	0	0	0	5653.89	54613.1	0	3640.13	0	3856.12	1749.05	0	0	0
253	Blood Center 1	CAUCASIAN_OTHER	F	72	White	0	855317	872192	0	1921.76	5803.99	0	0	1060383	0	0	0	0	48994.6	0	0	0	0	0	0	15450.1	0	0	0	8999.94	0	2177.66	0	241851	70057.1	27922.4	0	0	0	0	49123.2	0	0	0	89798.4	1721.75	0	0	0
254	Blood Center 4	HIGH	M	56	White	0	128418	920835	42024	0	5449.08	0	0	727193	10923	0	0	0	2082.14	0	0	0	0	0	0	0	0	0	4752.62	32261.2	0	0	0	0	0	25302.5	0	0	0	4268.94	31694.2	0	0	0	4738.52	0	0	0	0
255	Blood Center 2	CAUCASIAN_OTHER	M	49	White	0	288060	609246	84448.7	0	0	0	21050.9	851587	0	0	0	0	2817.58	0	4005.88	0	0	1624.79	0	9380.15	0	0	5155.61	41950.8	0	0	0	0	0	0	0	0	0	0	90287.2	0	0	0	6122.1	0	0	0	0
256	Blood Center 4	HIGH	M	56	White	0	141003	553345	0	744.971	0	0	0	738637	2603.15	0	0	0	1256.64	0	5142.41	0	0	0	0	0	11878.4	0	3480.72	24440.1	0	0	0	0	0	32414.8	0	0	0	0	61187.8	0	0	0	0	4149.75	0	0	0
257	Blood Center 2	HISPANIC	M	28	Hispanic	0	510206	802057	144120	3647.84	15427.6	0	0	1646687	0	0	0	0	1967.52	0	0	0	0	0	0	6930.15	3013.45	0	4740.19	2508.74	0	0	0	0	0	40936.6	0	0	0	6468.6	16291.9	0	0	0	0	0	0	0	408.805
258	Blood Center 3	CAUCASIAN_OTHER	M	57	White	0	117322	764253	0	0	15020.2	0	13919.5	679865	6055.41	399.189	0	0	4092041	0	0	0	0	0	0	0	0	0	6841.41	9318.63	0	0	0	16582.5	0	27458.1	0	0	0	4823.59	99587	0	0	0	0	3567.39	0	0	0
259	Blood Center 3	HIGH	M	53	White	0	358125	969902	0	3389.54	11821.5	0	12776.5	1475086	0	0	0	0	3665.1	0	4754.92	0	0	47550.5	0	0	7371.76	0	0	5509.27	0	0	0	224812	0	0	0	0	0	0	30496.2	4581030	1021554	0	0	2963.43	0	0	757.007
260	Blood Center 4	AFRAMRCN	M	48	AfrAmrcn	0	204418	964552	0	6350.84	17029.3	0	0	1540042	0	0	0	0	2468.61	0	10411.7	0	0	0	0	0	3912.04	0	0	3708.37	0	0	0	0	0	33359.6	0	0	0	0	53539.1	0	0	0	0	2841.37	0	0	0
261	Blood Center 2	HISPANIC	M	28	Hispanic	0	312198	793279	0	3527.43	19427.6	0	0	807959	0	0	0	0	1154.02	4121.98	6325.68	0	0	0	0	0	0	0	0	2447.85	12732930	0	0	0	0	27920.7	0	0	0	0	55884.8	0	0	0	4267.22	1756.29	0	444.833	0
262	Blood Center 4	AFRAMRCN	M	48	AfrAmrcn	0	106925	758366	0	5760.32	7921.52	0	10276.7	674686	2703.78	536537	1873.76	0	1403.01	0	11729.9	7283.92	0	0	0	0	37826.8	0	0	11770.8	0	0	0	0	0	35310.6	0	0	0	0	36843.5	0	0	0	0	0	0	0	0
263	Blood Center 1	CAUCASIAN_OTHER	F	44	Other	0	1986709	566513	10246.3	1349.78	29423.3	0	0	1432742	0	0	0	0	82819.5	0	0	0	0	0	0	0	5318.82	0	4968	8629.44	0	0	0	0	0	42307.5	0	0	0	5320.19	47712.4	0	0	0	25002.7	1527.56	0	0	0
264	Blood Center 4	AFRAMRCN	M	48	AfrAmrcn	0	137021	610582	86639	2260.16	9953.5	0	0	750062	15410.2	0	0	0	2834.09	0	5307.65	0	0	0	0	0	0	0	4359.83	3744.62	0	0	0	0	0	31780.7	0	0	0	4553.33	30116.3	0	0	0	4106.71	0	0	0	0
265	Blood Center 3	CAUCASIAN_OTHER	F	31	White	0	279898	721102	14251.6	50724.3	14525.5	0	0	929700	4569.93	0	0	0	2225.02	0	3351.07	0	0	0	0	6914.68	0	0	3548.02	8611.01	5719506	0	0	0	0	29608.8	0	0	0	0	55672.3	0	0	3609.28	14120	3302.47	0	0	0
266	Blood Center 3	HIGH	M	40	White	0	271626	414695	0	3004.98	35307.2	0	0	1229917	0	1306834	0	0	2664.63	0	2949.04	0	0	0	0	7090.14	0	0	4207.08	10698.6	0	0	0	0	0	31609.8	0	0	0	0	50634.4	0	0	0	0	5657.65	0	0	0
267	Blood Center 1	HIGH	M	49	White	0	957738	661179	3675.59	1289.5	0	0	0	807207	7218.11	0	0	0	46680.8	0	0	0	0	0	0	10635.7	4461.11	0	3637.36	6702.12	0	0	0	0	0	29172.2	0	0	0	0	46009.9	0	3384.43	0	37092.9	4994.2	0	0	0
268	Blood Center 4	HISPANIC	F	36	Hispanic	0	118873	591163	0	6869.17	52339.6	0	9573.09	760822	5571.48	0	0	0	1768.55	0	5416.56	0	0	0	0	0	0	0	0	834.694	20765530	0	0	0	0	25050.8	0	0	0	0	105084	0	0	0	4931.07	1902.33	0	0	0
269	Blood Center 3	CAUCASIAN_OTHER	M	29	White	11135.9	68026	366936	0	6284.42	32323.7	0	0	706793	2798.03	0	0	0	2348.57	0	4526.8	0	0	0	0	0	4204.58	0	3761.41	14424.7	0	0	0	0	0	20752.4	0	0	0	7448.72	48315.8	0	0	0	0	0	0	0	4540.39
270	Blood Center 2	CAUCASIAN_OTHER	M	72	White	0	276057	697015	0	6215.51	0	0	0	1776878	0	1306083	0	0	2126.2	0	3428.63	0	0	0	0	0	0	0	3846.56	6583.6	0	0	0	0	0	41355.6	0	0	0	0	64830.7	0	0	0	0	2319.1	2064.19	0	0
271	Blood Center 1	HIGH	M	49	White	0	937759	868493	0	2317.82	23104.9	0	0	928892	12489.7	0	0	0	54668.7	0	0	0	0	0	0	0	0	0	3928.24	8453.36	0	0	0	0	0	33232.6	0	0	0	6246.71	46166	0	0	0	26108.9	0	0	0	0
272	Blood Center 4	HISPANIC	F	36	Hispanic	0	163629	782665	0	4490.06	50970.5	0	14984	674414	4270.3	0	0	0	1332.35	0	5061.88	0	0	0	0	10409.6	0	0	3235.77	17994.8	0	0	0	0	0	26681.6	0	0	0	0	72646.9	0	2952.66	0	0	0	0	0	0
273	Blood Center 3	HIGH	M	40	White	23058.2	302391	940092	46966.1	2904.41	15385.4	0	0	991634	0	0	0	0	2662.01	0	0	0	0	3430.76	7593.69	0	0	0	5728.75	6692.4	0	0	0	0	0	28837.7	0	0	0	0	33819.8	0	0	0	8107.72	2769.61	0	0	0
274	Blood Center 4	CAUCASIAN_OTHER	M	46	White	0	148386	778449	0	788.406	0	0	0	683131	26997.4	0	0	0	1916.85	0	4537.05	0	0	0	13541	7806.77	0	0	3102.56	5879.19	16463490	0	0	0	0	22629.5	0	0	0	0	12084	0	0	0	3331.17	0	0	0	0
275	Blood Center 3	AFRAMRCN	F	48	Other	0	324518	961293	26312.9	1466.06	15416.7	0	0	1930563	0	0	0	0	2274.4	0	3215.24	0	0	0	0	8137.96	0	3025.21	2979.62	1414.94	0	0	0	0	0	44144.3	0	0	0	0	73738.3	0	0	0	0	3205.77	1895.54	0	0
276	Blood Center 3	CAUCASIAN_OTHER	F	31	White	0	277734	879812	24403.8	71979.3	18751.3	0	0	2042327	0	0	0	0	3059.38	0	0	0	0	0	0	0	0	0	4997.12	4635.42	0	0	0	0	0	36946.2	0	0	0	6035.96	38638.9	0	0	0	0	3666.37	0	0	0
277	Blood Center 3	CAUCASIAN_OTHER	M	29	White	0	125575	623831	21824	8326.67	42507.8	0	0	846811	4088.12	0	0	0	6900.38	0	0	0	3285.99	0	0	0	0	0	4192.14	0	13755580	0	0	0	0	33709.2	0	0	0	0	10694.1	0	0	0	0	1586.86	0	0	0
278	Blood Center 2	CAUCASIAN_OTHER	M	72	White	0	119800	477453	7769.67	1250.49	0	0	0	616493	19453.4	1423131	0	0	1287.21	0	2998.03	0	0	0	0	0	0	0	4359.07	15843	0	0	0	0	0	22337.6	0	0	0	4644.39	56271.2	0	0	0	0	1891.88	0	0	0
279	Blood Center 1	HIGH	M	49	White	0	2924500	438877	165417	5007.14	24306.2	0	25737	1782456	0	0	0	0	92643.8	0	0	0	0	0	0	8504.49	5959.69	0	3729.47	1147.04	0	0	0	0	0	39904	0	1670.2	0	4054.32	11042.1	4467.79	0	0	34291.6	4041.32	0	0	0
280	Blood Center 3	CAUCASIAN_OTHER	M	29	White	0	129719	470371	48328.6	6960.12	29296.3	0	0	692428	19347.1	0	0	0	3677.67	0	0	0	0	0	0	10937.5	0	0	0	14043.3	0	0	0	0	0	36214.9	0	0	0	0	27616.1	0	0	3841.39	5507.05	0	0	0	0
281	Blood Center 4	AFRAMRCN	M	23	Other	0	97379	721923	0	598.776	109569	0	0	782128	9348.28	0	0	0	1973.9	0	15349.8	0	0	0	0	0	4110.96	0	5567.95	3161.96	20176750	0	0	0	0	30300.6	0	0	0	6347.54	16188.4	0	0	0	7752.11	0	0	0	0
282	Blood Center 2	CAUCASIAN_OTHER	M	72	White	0	184321	371609	60362.3	1738.99	0	0	0	608460	45434.5	0	0	0	1605.06	0	0	0	0	0	0	0	0	0	3737.42	18175.4	0	0	0	0	0	32271.4	0	0	0	0	52308.1	4221.57	0	0	3935.71	4317.8	0	0	0
283	Blood Center 3	HIGH	M	40	White	0	178763	807749	0	2475.09	12112.4	0	0	608700	9422.67	0	0	0	2054.39	0	5286.26	0	0	0	0	9017.56	6304.37	0	0	4618.37	0	0	0	0	0	21641.9	0	0	0	0	58700.7	0	0	4213.1	7269.35	10697.8	0	0	0
284	Blood Center 4	CAUCASIAN_OTHER	M	46	White	0	76387.2	264516	0	721.691	12598.4	0	0	1360376	15514.2	0	0	0	3147.26	3184.29	6218.83	0	0	0	0	9411.96	0	0	4128.88	2817.85	8074694	0	0	0	0	34098.2	0	0	0	10219.8	51948.1	0	3439.09	0	4580.89	3858.3	0	0	0
285	Blood Center 4	CAUCASIAN_OTHER	M	46	White	0	177385	560195	16946.6	862.341	0	0	0	842408	12667.5	488.047	0	0	4512.65	0	3982.81	0	0	0	0	0	0	0	3864.8	4549.65	3196003	0	0	0	0	0	0	0	0	0	27099.7	0	4186.91	0	7374.11	0	0	0	0
286	Blood Center 4	HISPANIC	F	36	Hispanic	0	235582	788459	82777.6	6910.73	75791.7	7451.09	13842.1	840239	40331.4	0	0	0	3942.98	0	0	0	0	0	0	0	0	0	4865.28	4012.65	7500966	0	0	0	0	32967.3	0	0	0	0	53110.2	0	0	0	10772.9	2078.52	0	0	0
287	Blood Center 3	CAUCASIAN_OTHER	F	31	White	0	364400	763242	31663.9	45415.3	0	0	0	819424	0	430.636	0	0	1990.71	0	3724.86	0	0	1805.35	0	0	0	0	3385.9	17619.8	3011841	0	0	0	0	26884.9	0	0	0	0	34361.9	0	0	0	0	2991.35	0	0	0
288	Blood Center 4	AFRAMRCN	F	54	AfrAmrcn	0	132419	677386	0	0	15920.8	0	0	683059	14940.5	0	0	0	18020.8	0	10839.3	0	0	0	0	6250.92	0	0	2619.8	7323.19	0	0	0	0	0	21871.7	0	0	0	34307.5	107806	0	3407.49	0	0	1419.02	0	0	0
289	Blood Center 4	CAUCASIAN_OTHER	M	29	Other	0	276608	297339	0	968.744	41736.6	0	0	1768841	0	755791	0	0	2038.32	0	0	0	0	0	0	0	0	0	8498.41	2817.05	0	0	0	0	0	35220.4	0	0	0	3535.62	21412.3	0	0	0	3764.49	3502.84	0	0	0
290	Blood Center 1	CAUCASIAN_OTHER	M	64	Other	0	833632	853537	0	903.292	8083.38	0	0	650748	24739.1	0	0	0	28092.7	0	5793.53	0	0	0	0	0	0	0	6463.48	4036.52	20714880	0	0	0	0	31914	0	0	0	0	41531.5	7571.9	0	0	78553.3	1265.02	0	0	0
291	Blood Center 4	HISPANIC	M	47	Hispanic	0	127652	689012	0	1117.6	6090.08	0	0	771515	6729.21	570675	0	0	3124.56	0	0	0	0	0	0	0	3667.26	0	2781.66	1740.37	3397508	0	0	0	0	28258	0	0	0	0	62519.3	0	0	0	5247.61	4180.3	0	0	0
292	Blood Center 1	HIGH	F	87	White	0	717482	672568	17302.8	0	0	0	0	1552935	42223.4	1103151	0	0	42628.6	0	0	0	0	0	0	5147.84	5779.98	0	0	1918.29	0	0	0	0	0	0	0	0	0	7103.62	43192.5	4055.68	0	0	116822	44267350	0	0	0
293	Blood Center 1	HIGH	M	67	White	0	601519	607397	0	1251.98	11065.4	0	0	685481	37409.5	374772	0	0	37781.2	0	0	158784	0	157857	28731570	0	3843.34	1678117	11713800	3392.5	0	1740.64	0	351274	0	24626.8	0	87407.1	0	7271.45	106194	0	0	0	47204.2	0	0	0	0
294	Blood Center 1	HIGH	F	87	White	0	729948	753027	0	918.345	9214.14	0	15581.8	714923	24103.7	0	0	0	33298.6	0	0	0	0	0	0	0	0	0	0	694.366	2392520	0	0	0	0	29854.1	1401.87	0	0	0	59107.2	0	0	0	47192.8	40350170	0	761.379	4178.93
295	Blood Center 2	CAUCASIAN_OTHER	F	57	White	13089.7	321691	642217	41354	487.084	0	0	0	665040	28746.9	0	0	0	6845.44	6739.2	0	0	0	0	0	0	0	0	4921.81	3559.61	4230814	0	0	0	0	26569.8	0	0	0	0	77117	0	0	0	10018.9	4315.47	0	0	0
296	Blood Center 2	CAUCASIAN_OTHER	F	57	White	0	773649	1002872	0	2158.01	15954	0	11996.8	1497174	0	0	0	0	13937.2	0	4414.24	0	0	2845.61	0	0	9471.24	0	5145.62	3659.63	0	0	0	0	0	34575.5	0	0	0	5105.37	87728.1	0	0	0	0	0	0	0	0
297	Blood Center 3	AFRAMRCN	F	60	AfrAmrcn	0	231022	337642	24008.6	43750.3	21244.6	0	0	2108067	0	0	0	0	5334.79	0	2752.9	0	0	0	5053040	0	0	186176	9998.9	440.4	0	13362.8	0	0	0	0	0	0	0	5101.58	38722.2	0	0	0	0	3075.91	0	439.611	0
298	Blood Center 2	CAUCASIAN_OTHER	F	57	White	0	403264	778696	7804.09	0	11738.6	0	0	932658	0	0	0	0	8211.35	0	0	0	0	0	0	0	0	0	6219.02	5888.86	0	0	0	0	0	32309.5	0	0	0	0	73054.9	0	0	0	5146.08	0	0	0	0
299	Blood Center 4	HIGH	F	80	White	0	140479	142610	0	820.774	0	0	0	989895	3663.83	960266	0	0	2667.06	0	0	0	0	0	0	0	0	0	2266335	7182.98	0	22807	0	0	0	35227640	0	19178.8	0	0	45920.2	0	0	0	0	1381.29	0	0	0
300	Blood Center 1	CAUCASIAN_OTHER	M	64	Other	0	656672	739995	9603.54	2303.81	10890.9	0	16770.4	1117153	3790.83	870578	0	0	41704.9	0	0	0	0	2041.08	0	0	9385.05	0	0	13202.3	0	0	0	0	0	30192.7	0	0	0	7977.36	41876.5	0	0	0	0	3736.57	0	0	0
301	Blood Center 1	HIGH	M	67	White	0	472943	597108	8927.41	1542.44	9201.43	0	0	1184413	7190.25	534583	0	0	40767.4	0	0	94498.4	0	139496	31367950	5472.05	0	439878	8501057	4116.35	0	1821.1	0	371362	0	23887.1	0	87005.6	0	25551.1	88448.4	0	0	0	76147	4631.2	0	0	0
302	Blood Center 1	HIGH	F	87	White	0	1008907	603932	37325.6	1956.66	7301.7	0	0	864583	15332.8	0	0	0	51521.1	0	0	0	0	0	0	11198.3	0	0	4841.35	0	10644330	0	0	0	0	0	0	0	0	9134.71	44808.6	0	0	0	177859	37215330	0	0	0
303	Blood Center 3	AFRAMRCN	F	60	AfrAmrcn	0	192809	305919	65870.4	19673.1	0	0	0	742312	20248.7	1121488	0	0	2421.74	0	0	0	0	0	7409396	2714328	0	97886.8	0	732.251	3277563	8397.69	0	0	0	28345	0	0	0	0	21073.1	0	0	0	13379.1	0	0	2446.82	0
304	Blood Center 1	CAUCASIAN_OTHER	M	64	Other	0	3061339	563915	168528	5423.1	38987.7	3735.58	0	1781051	0	0	0	0	107521	0	0	0	0	0	0	0	6785.27	0	6214.28	1361.07	0	0	0	0	0	38957.9	1662.34	0	0	3711.07	7937.88	0	3226.03	0	38288.3	4863.61	0	0	0
305	Blood Center 3	CAUCASIAN_OTHER	M	29	White	0	61580.1	374417	0	868.178	15503.8	0	0	779870	0	0	0	0	1476.51	0	4575.38	0	0	0	0	0	0	0	3893.51	12588.7	0	1423.33	0	0	0	0	0	0	0	0	53244.2	0	0	0	4779.63	16346.2	0	0	0
306	Blood Center 4	HISPANIC	M	47	Hispanic	0	167248	402518	0	2165	0	0	0	1351522	18767.1	0	0	0	1714.95	0	5367.65	0	0	0	0	0	0	0	0	2436.23	17138840	0	0	0	0	26971.4	0	0	0	42131.1	75051.1	0	0	0	4142.65	1946.54	0	0	0
307	Blood Center 3	CAUCASIAN_OTHER	M	29	White	0	94012.9	632126	12735	556.715	0	0	0	657618	9553.54	1478575	0	0	1481.32	0	4204.97	0	0	0	0	0	0	0	0	7969.7	0	0	0	0	0	35154.5	0	0	0	0	23241.1	0	0	0	5621.32	6989.5	0	0	0
308	Blood Center 1	HIGH	M	67	White	0	389880	377643	85285.9	1568.42	9103.49	0	0	629280	14634.7	0	2992.28	0	47425.2	5379.98	0	174888	0	129926	35051710	11670.3	0	216580	10210720	9769.15	4915646	2710.86	0	356729	0	30332.2	0	75934.3	0	8567.88	50497	0	0	0	127610	5217.17	0	0	0
309	Blood Center 4	HISPANIC	M	47	Hispanic	0	361649	432053	38412.6	6637.61	0	0	0	777916	18960.1	0	0	0	6676.44	0	4044.99	0	0	0	0	0	5104.77	0	0	4613.69	15312600	0	0	0	0	27697.8	0	0	0	0	39692	0	0	0	15279.2	2747.74	0	0	0
310	Blood Center 3	CAUCASIAN_OTHER	M	29	White	0	156351	428294	33881.8	0	0	0	0	617351	10490.2	539606	0	0	3052.66	0	0	0	0	0	0	0	5697.26	0	4477.34	6221.64	0	0	0	0	0	25136	0	0	0	0	32108.2	0	0	0	0	9896.51	0	0	0
311	Blood Center 1	CAUCASIAN_OTHER	F	79	White	0	705114	686833	0	1341.98	38798.8	0	0	920186	6845.67	0	0	0	42521.4	0	0	0	0	0	0	0	0	0	4497.12	1990.35	14249560	16930.6	0	0	0	33472.6	0	116955	0	8869.16	43342	0	0	0	82841	1545.3	0	0	0
312	Blood Center 3	AFRAMRCN	F	60	AfrAmrcn	0	125387	321557	10701.4	20824.2	0	0	0	715466	2978.12	660287	0	0	1553.76	0	0	4456.81	0	0	7921060	4729734	0	180420	3469.05	12411.2	0	1862.65	0	0	0	0	0	0	0	16731.9	38856.3	0	3940.62	0	0	27019.3	0	5988.29	0
313	Blood Center 1	CAUCASIAN_OTHER	M	59	White	0	3049513	1137842	0	1095.87	61015.3	0	0	2874440	0	0	0	0	89570.5	0	0	0	0	0	0	0	14345.5	0	6508.57	1237.18	0	0	0	0	0	38101.3	0	0	0	16731.4	33057.2	5205.48	0	0	0	1540.64	0	0	0
314	Blood Center 3	CAUCASIAN_OTHER	M	65	White	0	196655	781160	0	1143.5	36971.7	0	0	1838996	0	0	0	23897.9	2992.92	0	3403.99	0	0	0	0	9530.49	0	0	5949.86	4709.22	0	0	0	0	5049.05	33379.9	0	0	0	20123.5	43348.9	0	0	0	0	4449.88	0	0	0
315	Blood Center 2	CAUCASIAN_OTHER	M	23	Other	0	498319	1696182	51981.8	803.943	13367.2	0	0	1943782	0	0	0	5925.1	2240.07	0	0	0	0	0	0	0	0	0	0	867.251	0	0	0	0	0	47739.9	0	0	0	3102.15	22502.7	0	0	0	2569.69	2901.98	0	0	0
316	Blood Center 3	HIGH	F	57	White	0	249458	572411	112278	904.019	38739.8	0	0	975281	4486.65	0	0	0	1693.35	0	8615.26	0	0	0	0	0	4235.67	0	3925.22	7750.95	0	0	0	0	0	26038.8	0	0	0	6898.66	106022	2306.32	0	4732.43	7260.9	0	0	0	0
317	Blood Center 2	CAUCASIAN_OTHER	M	67	Other	0	1273376	410470	16632	1431.34	219417	0	18219.3	1647426	0	0	0	222109	1749.48	475794	0	0	0	0	0	4683.34	4046.38	174622	9760.68	2316.47	0	0	0	349382	0	34666.5	0	0	0	0	37257.6	14117.2	0	0	0	5291.5	0	0	0
318	Blood Center 2	ASIAN	F	30	EastAsian	0	270785	687530	80123.1	4120.66	41880.3	0	6196.63	1466463	0	0	0	0	2621.81	0	0	0	0	0	0	0	3760.45	0	4185.55	11980.1	0	0	0	0	0	0	0	0	0	0	34186.4	1031.5	0	0	0	3988.32	0	0	0
319	Blood Center 3	HIGH	F	57	White	9269.59	201301	664574	0	0	29243.3	0	0	639531	2436.66	1907.44	0	0	2668.8	0	5840.88	0	2576.22	0	0	0	5442.33	3479.78	7494.97	13022.6	0	0	0	0	0	21244.7	0	0	0	0	111622	0	0	0	0	2520.9	0	0	0
320	Blood Center 1	HISPANIC	M	31	Hispanic	0	1358320	229039	66873.4	3679.23	0	3299.64	0	987778	0	0	0	0	40179.8	0	0	0	0	0	0	12481.7	0	0	7322.45	7366.99	0	0	0	0	0	31768.6	0	0	0	29502.5	35452.9	4903.96	0	0	23782.2	0	0	0	0
321	Blood Center 2	CAUCASIAN_OTHER	M	67	Other	0	870470	499550	35709.5	1156.89	113922	0	0	1406280	0	0	0	415293	2086.86	450246	0	0	0	0	0	0	7564.84	65855.9	4984.47	6172.01	0	0	0	301934	0	39362.5	0	0	0	0	42860.8	27498.1	0	0	4475.24	2727.02	0	0	0
322	Blood Center 2	CAUCASIAN_OTHER	M	67	Other	0	499724	495920	70486.1	0	93572.3	0	15188	792972	9350.02	649519	0	0	2257.58	414005	3814.22	0	0	0	0	0	0	41701.8	3938.89	12032.9	16515120	0	0	191648	0	0	0	0	0	0	41774.2	27347.5	0	0	0	0	0	0	0
323	Blood Center 1	HIGH	M	71	White	0	422684	712751	7175.06	0	8305.53	55306.2	0	673218	11906.8	642579	0	0	38311.7	0	1943.65	0	0	0	0	0	48104.9	0	0	9651.28	0	0	0	1911.65	0	28292	0	0	0	9430.93	72750.4	0	0	5182.89	0	1596.34	0	0	0
324	Blood Center 1	HIGH	M	71	White	0	1431500	895990	0	1067.19	0	5873.97	12728.1	2096632	6727.47	0	0	0	54680.6	0	0	0	0	0	0	0	6492.99	0	0	5617.16	0	0	0	0	0	30855.5	0	0	0	14613.9	43424.7	0	4726.68	0	25719.4	3900.09	0	0	0
325	Blood Center 2	ASIAN	F	30	EastAsian	0	553777	762612	0	5844.44	93346.7	0	0	1903407	0	8579.69	0	0	4243.14	0	0	0	0	0	0	0	0	0	3282.76	236.207	0	0	0	0	0	0	0	0	0	3311.61	28072	0	0	0	0	3504.75	0	0	0
326	Blood Center 1	HISPANIC	M	31	Hispanic	0	634861	796614	3306.49	2390.89	0	0	0	1482120	14944	493.447	0	0	34679.6	6690.9	0	4882.26	0	0	0	0	4973.51	0	0	8587.9	0	0	0	0	0	32757.7	0	0	0	11887.6	70885.9	0	0	0	26474.2	2139.61	0	0	0
327	Blood Center 4	CAUCASIAN_OTHER	F	45	White	0	545792	367884	109022	1031.53	56310.1	0	0	1888372	0	229.807	0	0	4972.42	0	0	0	0	0	0	4337.4	0	0	7182.87	9369.15	0	0	0	0	0	34287.6	0	0	0	0	8757.75	0	0	0	3609.53	3515.93	0	0	0
328	Blood Center 3	CAUCASIAN_OTHER	M	65	White	0	324582	829027	92299.3	1916.63	146971	0	15997.6	3372618	0	583018	0	10226.4	2337.75	0	0	0	0	2287.95	0	7069.57	0	0	3994.13	918.051	0	0	0	0	0	43243.8	0	0	0	30129.2	15741.2	0	0	0	0	3399.55	0	0	0
329	Blood Center 1	HIGH	M	71	White	0	1246247	588330	51521	0	0	0	0	974187	5246.76	5261.23	0	0	76483.4	0	4936.2	0	0	0	0	0	0	0	0	11280.2	0	0	0	0	0	31787.8	0	0	0	0	47838.9	0	0	0	88267.4	3866.16	0	0	0
330	Blood Center 1	HISPANIC	M	31	Hispanic	0	1254527	624991	13815.4	1283.85	0	0	0	1124549	4348.3	0	0	0	38342.4	0	0	0	0	0	0	0	4720.1	0	8100.04	6065.01	0	0	0	0	0	30027.4	0	0	0	24256	64911.8	0	0	0	53663.8	1258.62	0	0	0
331	Blood Center 2	CAUCASIAN_OTHER	F	28	Other	0	118975	738665	0	0	0	0	0	1738160	36570.9	0	0	0	2254.2	0	5454.73	0	0	0	68196.8	0	3865.63	0	24097.5	563.422	0	0	0	0	0	25286.2	0	0	0	105463	76665.5	0	0	0	4594.61	5535.59	0	0	0
332	Blood Center 2	ASIAN	F	30	EastAsian	0	263241	494300	13811.7	1979.9	28940.9	0	0	1536915	23910.9	0	0	0	2159.86	0	4697.91	0	0	0	0	0	0	0	3321.96	8416.84	0	0	0	0	0	28869.3	0	0	0	62176.7	53599.3	0	0	0	0	7175.1	0	0	0
333	Blood Center 3	HIGH	F	57	White	0	284601	803114	16745.8	1598.8	22430.3	0	11398.3	936315	12589.1	0	0	0	1586.33	0	13924.9	0	4561.27	0	0	0	0	0	7615.3	8727.09	0	0	0	0	0	32452	0	0	0	0	113194	0	0	0	0	0	0	0	0
334	Blood Center 4	CAUCASIAN_OTHER	F	45	White	0	328689	316572	13445.6	1040.5	57553.8	0	0	1626592	0	0	0	0	6675.77	0	0	0	0	0	0	0	4255.41	0	3854.25	11549	0	0	0	0	0	27399.6	815.025	0	0	16271.8	25158.2	0	0	0	0	0	0	0	0
335	Blood Center 3	CAUCASIAN_OTHER	M	65	White	0	101027	669803	0	792.379	29340	0	0	1217199	11261.1	0	0	0	1949.41	0	4868.3	0	0	0	0	0	1821.48	0	5035.28	0	6903682	0	0	0	0	32903	0	0	0	10810.3	59516.4	0	0	0	0	1963.29	0	0	0
336	Blood Center 4	CAUCASIAN_OTHER	F	45	White	0	212294	281884	0	787.303	22828.6	0	0	1560093	3037.87	0	0	0	3367.59	5794.09	13609	0	0	0	0	13932.6	35948.5	0	3927.16	21768.6	0	0	0	0	0	25643.8	0	0	0	105504	65653.8	0	0	0	0	1383.61	0	0	0
337	Blood Center 2	CAUCASIAN_OTHER	F	57	White	0	141758	574912	0	0	27555.4	0	0	699517	26391.5	0	0	0	1377.65	0	0	0	0	0	0	0	5841.26	0	0	9695.31	0	0	0	0	0	0	474.584	0	0	0	68045.8	3429.37	0	1401.25	0	28897780	0	0	0
338	Blood Center 4	HIGH	M	23	White	0	103190	399328	0	1522.28	12426.5	0	0	689688	37157.9	0	0	0	9708.57	0	0	0	0	0	0	9038.34	0	0	3751.27	15861.5	0	0	0	0	0	23885.9	0	0	0	0	43154.6	0	0	0	0	1271.21	0	0	0
339	Blood Center 4	HISPANIC	M	25	Hispanic	0	174246	396171	42508.6	2210.49	20547.4	0	0	652116	23392.5	0	0	0	1681.8	0	8535.63	0	0	0	0	0	0	0	4271.1	39176	0	0	0	0	0	27658.5	0	0	0	7869.84	46878.4	0	0	0	0	3280.69	0	0	0
340	Blood Center 4	HIGH	M	23	White	0	216805	256539	37446.7	2933.09	17972.1	0	0	2828054	0	314.839	0	0	27071.5	0	0	0	0	0	0	0	0	4024.33	4534.79	35438.2	0	0	0	0	0	28004.5	0	0	0	200479	12883	0	0	0	4104.82	0	0	0	0
341	Blood Center 2	CAUCASIAN_OTHER	M	49	White	0	213521	431660	22222.2	766.082	0	0	0	694588	34733	0	0	0	3202.88	0	4241.04	0	0	0	0	4628.78	0	0	4721.83	12246.5	0	0	0	0	0	24636.2	0	0	0	3680.9	37424.7	0	4266.74	0	0	0	0	0	0
342	Blood Center 2	CAUCASIAN_OTHER	F	57	White	0	134304	320736	18402.8	0	33057.1	0	0	949342	21040.1	0	0	0	1659.27	0	0	0	0	0	0	0	9665.16	0	4795.24	14729.9	0	0	0	0	0	29532.8	0	0	0	92914.1	41795.3	0	5094.65	0	0	34255440	0	0	0
343	Blood Center 3	CAUCASIAN_OTHER	M	56	White	0	205107	648350	0	1007.48	8953.74	0	0	1134095	0	706339	0	0	1269.8	0	0	0	0	0	0	0	0	0	0	7945.43	0	0	0	0	0	28397.8	0	0	0	28300.3	81277.6	0	0	0	4355.47	15448250	0	0	0
344	Blood Center 1	AFRAMRCN	M	36	AfrAmrcn	0	1367522	230480	38747.2	3332.24	0	0	0	1676816	0	735278	0	0	70689.4	0	0	0	0	0	17344380	0	4505.45	0	10878.6	5418.21	0	0	0	0	5840.6	26330.8	0	0	0	1196.83	59328.7	0	0	0	59515.1	0	0	0	0
345	Blood Center 1	CAUCASIAN_OTHER	M	59	White	0	786159	553888	0	1894.14	17275.7	1253.28	0	2730825	9373.22	0	0	2493.71	185065	0	0	0	0	0	6600574	0	0	0	0	3471.36	19621020	0	0	0	0	29819.2	0	0	0	39888.1	13699.4	0	0	0	71568.9	5209.17	0	0	0
346	Blood Center 3	CAUCASIAN_OTHER	M	41	White	0	80661.1	475126	0	643.108	0	0	0	1238484	0	0	0	0	6335.54	0	0	0	0	0	0	0	3803.04	0	0	11803.2	0	0	0	0	0	0	0	0	0	0	47096.8	0	3223.56	0	0	1799.23	0	0	0
347	Blood Center 2	CAUCASIAN_OTHER	M	41	White	0	103594	800821	0	889.514	0	0	0	852922	0	0	0	0	2019.63	0	3677.45	0	0	0	0	9299.25	3584.38	0	5041.31	0	19186920	0	0	0	0	27312.1	0	0	0	0	25638.9	4478.65	0	0	4677.1	0	0	0	0
348	Blood Center 3	CAUCASIAN_OTHER	M	64	White	0	370736	427039	0	609.87	50349.7	0	0	1940517	0	0	0	0	2305.97	0	0	0	0	0	0	0	0	0	4941.96	3155.12	0	0	0	0	0	0	0	0	0	4941.56	44608.9	0	0	0	0	6017.06	0	0	0
349	Blood Center 2	CAUCASIAN_OTHER	M	41	White	0	248221	250721	54836.7	1033.58	10368.9	0	6928.73	1830754	0	1510.31	0	0	4477.68	0	3915.86	0	3878.26	0	0	0	3667.48	0	7357.19	4731.93	0	0	0	0	0	34553.9	0	0	0	6518.77	51485.3	0	0	0	3179.06	1763.89	0	0	0
350	Blood Center 4	HISPANIC	M	25	Hispanic	0	146653	298662	22404.2	7029.54	38437.7	0	0	1988711	0	0	0	0	1846.17	0	0	0	0	0	0	0	0	0	2698.49	1784.77	0	0	0	0	0	40275.8	0	0	0	3548.04	31648.9	0	0	0	0	3059.96	0	0	0
351	Blood Center 2	CAUCASIAN_OTHER	M	49	White	0	110933	504433	0	633.593	10460	0	14795.4	714402	5446.81	0	0	0	1705.86	0	0	0	0	0	0	0	12439.5	0	4196.86	11154.2	0	0	0	0	0	30796.5	0	0	0	0	71205.9	0	0	0	0	83515.2	0	0	0
352	Blood Center 3	CAUCASIAN_OTHER	M	56	White	0	304215	1055681	88751	860.541	16941.2	0	0	1244624	0	0	0	0	2018.31	0	0	0	0	0	0	7018.92	0	0	3551.9	6316.76	0	0	0	0	0	28074.8	0	0	0	3607.02	45201.1	0	0	0	0	14700080	0	0	0
353	Blood Center 2	CAUCASIAN_OTHER	F	57	White	0	100814	498836	0	655.149	49038.1	0	0	714345	8927.9	259.548	0	0	1494.23	0	0	0	0	0	0	0	0	0	0	40884.6	0	0	0	0	0	0	0	0	0	0	41819.3	0	0	0	3130.97	37316210	0	0	0
354	Blood Center 3	CAUCASIAN_OTHER	M	56	White	0	166352	605581	0	3069.98	9804.57	0	0	1882517	13228.7	706232	0	0	2431.03	0	3624.55	0	0	0	0	0	22363.4	0	0	13609.5	0	0	0	0	0	26590.6	0	0	0	174977	35277.7	0	0	4588.4	0	17956610	0	0	0
355	Blood Center 1	AFRAMRCN	M	36	AfrAmrcn	0	768554	427448	0	3386.77	0	0	0	1942837	2687.15	1382.15	0	0	41853.2	0	6187.89	0	0	0	15538600	19143.6	0	0	3771.73	915.464	14465620	0	0	0	0	28822.6	0	0	0	42514.8	29418.2	0	0	0	15127.1	3779.88	0	0	0
356	Blood Center 4	HIGH	M	23	White	0	375102	771131	80595.5	1700.47	49083.5	0	0	5868418	0	0	0	0	23689.8	0	14798.6	0	0	0	0	15661.2	0	0	8224.19	1847.72	0	0	0	0	0	39574.8	0	0	0	123577	15777.6	0	0	3073.02	0	3645.29	0	0	0
357	Blood Center 2	CAUCASIAN_OTHER	M	41	White	0	150723	373106	0	0	0	0	0	930668	10952.5	664771	0	0	2119.18	0	4313.19	0	0	0	0	0	0	0	0	16969.9	0	0	0	0	0	26167.8	0	0	6265.87	32484	84060.8	0	0	0	5351.14	5021.53	0	0	0
358	Blood Center 1	AFRAMRCN	M	36	AfrAmrcn	0	565111	501858	11177.2	2128.84	0	0	0	1487152	5396.02	0	0	0	51363.3	3691.14	0	0	0	0	16619530	0	0	0	0	4029.97	8744276	0	0	0	3585.35	31573	0	0	0	10080.1	54838.6	0	0	0	74956.2	2575.35	0	0	0
359	Blood Center 4	HISPANIC	M	25	Hispanic	0	121651	235779	20931.7	2216.52	8025.28	0	0	1375258	0	377.7	0	0	1902.08	0	4423.12	0	0	0	0	9264.46	0	0	3857.22	7932.53	11464280	0	0	0	0	0	0	0	0	70708.6	44593.9	0	0	0	3853.32	2700.58	0	0	0
360	Blood Center 2	CAUCASIAN_OTHER	M	49	White	0	278580	647983	11867	1117.13	11808	0	40234.9	1173054	0	999994	0	0	1731.77	3816.64	0	0	0	0	0	0	0	0	5348.93	7232.48	0	0	0	0	0	30097.9	0	0	0	0	30397.3	0	0	0	0	1587.26	0	0	0
361	Blood Center 1	CAUCASIAN_OTHER	M	69	White	0	647619	399714	73200	828.773	10091.5	0	0	712413	11367.2	0	0	2712.52	41428.4	0	19334.7	0	79473.5	51469.9	0	0	0	0	6464.84	4667.17	7818980	0	0	67353.5	0	31195.1	0	0	0	6647.04	52005	0	0	1852.32	63967.5	3054.13	0	0	0
362	Blood Center 4	HIGH	M	50	White	0	226823	596217	100306	834.935	5573.12	0	16657	1382981	22940.9	0	0	0	12979.8	0	0	0	0	0	0	0	0	0	4280.71	2374.99	17754470	0	0	0	0	47634	0	1992.56	0	30563.9	32056.4	0	0	0	12135	5029.98	0	0	0
363	Blood Center 4	HIGH	M	50	White	0	233538	494477	16583.9	1999.64	12285	0	0	1647187	0	0	0	0	11736.2	0	0	0	0	0	0	17473.8	0	0	2855.11	6333.3	4522352	0	0	0	0	36345.7	0	6002.46	0	22708.4	35428	0	0	0	3693.97	0	0	0	0
364	Blood Center 2	ASIAN	M	36	EastAsian	0	2441562	965534	89457	1105.59	7360.46	0	0	1962180	0	748701	0	0	2197.93	0	0	4627.84	0	0	0	5639.57	23435.7	0	4692.93	1822.23	0	0	0	0	0	33696.2	0	0	0	0	62145.2	0	0	0	4054.28	4905.43	0	0	0
365	Blood Center 1	CAUCASIAN_OTHER	F	55	White	0	554893	437237	0	2070.52	0	0	0	1242418	14110.3	880548	0	0	48739.4	0	0	0	3256.96	110171	0	10875.9	5159.28	0	4656.78	10722.4	0	0	0	0	0	0	0	0	0	43344.8	62680.2	0	0	0	0	0	0	0	0
366	Blood Center 1	CAUCASIAN_OTHER	M	69	White	0	1613593	790513	37408.9	1089.09	12755.4	0	22823.5	1824605	0	0	0	0	59443.1	0	0	0	85635.8	59928.6	0	0	5080.85	0	3716.41	4758.12	0	1367.76	0	100407	0	27512.9	0	0	0	10957.7	45780	0	0	0	51300.2	3506.87	0	0	0
367	Blood Center 2	ASIAN	M	36	EastAsian	0	784186	574326	10864.8	801.941	0	0	0	645995	3680.1	0	0	0	1480.39	0	0	0	0	0	0	0	0	0	4318.77	10420.1	0	0	0	0	0	0	0	0	0	7604.54	166901	0	0	0	3528.6	0	0	0	0
368	Blood Center 4	CAUCASIAN_OTHER	F	46	White	0	69346.7	402867	0	1072.3	0	0	0	725221	7059.83	0	0	0	19165.5	0	0	3894.17	0	0	0	0	0	0	5335.77	18359	0	0	0	0	0	36846.7	0	0	0	0	105677	0	0	0	0	3914.27	0	0	0
369	Blood Center 3	CAUCASIAN_OTHER	M	42	White	0	201587	300190	0	5839.19	0	0	0	1612025	0	890011	0	0	5961.44	0	4776.32	0	0	0	0	0	0	0	5024.85	9963.86	2911186	2603.56	0	0	0	32268.9	0	0	0	5037.02	46418.3	0	0	0	3650.73	0	0	0	0
370	Blood Center 1	CAUCASIAN_OTHER	M	69	White	0	717315	751692	1223.98	837.678	10367.8	0	0	1572029	0	1551318	0	0	33713.5	0	0	0	127425	30412.2	0	0	5837.07	8178.87	0	13042.4	0	0	0	65986.3	0	26802.3	0	0	0	84009.4	88713.1	0	0	0	0	0	0	0	0
371	Blood Center 1	CAUCASIAN_OTHER	F	55	White	0	3234167	420198	152799	4265.96	20317.7	0	0	1967699	0	498.474	0	0	139260	3380.77	0	0	0	0	0	0	6409.51	0	8091.45	1525.62	0	0	0	0	0	38428.4	0	0	0	3069.13	6409.51	0	0	0	28232.8	1559.47	0	0	0
372	Blood Center 4	CAUCASIAN_OTHER	F	46	White	0	126362	217450	29277.2	904.934	9915.75	0	0	1396566	15477	0	0	0	18730.2	0	5527.23	0	0	0	0	0	0	0	4654.41	81181.8	0	0	0	0	0	24963.1	0	0	0	107019	96133.8	0	0	0	0	2524.03	0	0	0
373	Blood Center 3	AFRAMRCN	F	61	Other	0	152260	471560	69547.8	11291.4	0	0	0	1008783	4838.39	765348	0	0	3616.99	0	0	0	4469.94	0	0	0	0	0	3277.8	12149.7	0	0	0	0	0	0	0	43963.7	0	0	50358.4	3376.96	0	0	7938.57	4010.14	0	0	0
374	Blood Center 1	CAUCASIAN_OTHER	F	55	White	0	545313	386541	2463.21	3821.83	0	0	0	727286	10470.4	0	0	0	48434.1	0	0	0	0	0	0	0	0	0	7433.55	2997.59	0	0	0	0	0	23039.5	0	0	0	5200.71	24813.5	0	0	0	53993	55494.5	0	0	0
375	Blood Center 3	AFRAMRCN	F	61	Other	0	146011	432774	22651.7	13852.2	0	0	0	1876502	0	0	0	0	2848.6	0	0	0	0	0	0	0	0	0	5374.97	2442.01	7839386	0	0	0	0	31934	0	50525.9	0	21081.3	57176.2	0	0	0	3865.45	2228.68	0	0	0
376	Blood Center 4	CAUCASIAN_OTHER	F	26	Other	0	57669.4	355434	0	0	0	0	0	1174297	6033.65	0	0	0	1853.42	0	0	0	0	0	0	0	0	0	261314	10958.2	0	0	0	0	0	28261.2	0	0	0	38828.4	61409.6	7065398	0	0	5054.96	4134.8	0	0	0
377	Blood Center 3	HIGH	M	58	White	0	291859	159237	169951	784.465	0	0	24522.5	2567364	2736.98	0	0	0	1732.82	0	0	0	3639.28	0	0	8367.03	0	0	4075.81	4223.64	0	0	0	0	0	35790.5	0	0	0	19604.3	36920.1	0	3851.97	0	5829.61	0	0	0	0
378	Blood Center 3	HIGH	M	58	White	0	202511	477944	0	678.42	0	0	0	849654	0	0	0	0	2431.56	4551.13	5499.6	0	0	0	0	0	0	0	4060.48	8556.16	8168876	0	0	0	0	26929.2	0	0	0	28619.4	50597.9	0	0	0	0	36217	0	0	0
379	Blood Center 2	ASIAN	M	36	EastAsian	0	2234949	1183806	0	918.668	28827.7	0	24903.9	3412358	0	436.282	0	0	6962.39	0	0	0	0	0	0	13761.1	41653.5	0	4457.38	5702.76	0	0	0	0	0	38902.2	0	0	0	177760	68197.1	0	0	0	0	3207.36	0	0	0
380	Blood Center 4	HIGH	M	50	White	0	601240	768589	0	5725.37	51325.4	0	17436.2	2152082	0	0	0	0	10395.8	0	12569.5	0	0	5000.04	0	19470	3751.73	0	4330.14	1444.42	0	0	0	0	0	38461.2	0	0	0	66725.8	24230	0	0	0	0	4089.21	0	0	0
381	Blood Center 4	CAUCASIAN_OTHER	F	46	White	0	127033	811270	0	1504.25	16664.8	0	0	2179522	0	0	0	0	29689	0	6201.9	0	0	0	0	0	4052.91	0	3938.19	20518.3	0	0	0	0	0	31040.7	0	0	0	149959	126405	0	0	0	4961.49	2766.5	0	0	0
382	Blood Center 3	AFRAMRCN	F	61	Other	0	50471.9	416490	0	11813	0	0	0	2625608	7668.12	876896	0	0	3747.31	0	5473.08	0	0	0	0	9782.52	0	0	4589.85	6817.4	0	0	0	0	0	32910.5	0	49321	0	43768.9	100960	0	0	0	0	4862.13	0	0	0
383	Blood Center 1	CAUCASIAN_OTHER	F	58	White	0	1592253	464423	844.635	1555.11	0	0	14036.7	3432391	0	0	0	0	54056	0	0	0	3087.38	0	0	0	0	596077	4479.48	7685.5	0	0	0	0	0	29447.9	0	0	0	10045.1	79062.5	0	0	0	30252.7	0	0	0	0
384	Blood Center 3	HIGH	M	58	White	0	338088	344882	13011.3	1965.49	0	0	0	1270007	0	1203099	0	0	1540	0	0	0	0	0	0	7025.15	0	0	4311.78	5509.2	0	0	0	0	0	33197.5	0	0	0	5000.59	33734.1	0	0	0	0	5572.15	0	0	0
385	Blood Center 1	CAUCASIAN_OTHER	F	68	White	0	1624928	745960	8883.91	1410.36	195710	0	0	3577805	0	0	0	0	72205.3	0	0	0	0	0	0	11427.3	5104.71	0	5089.09	3155.68	0	0	0	0	0	0	0	0	0	92050.3	68621.7	0	0	0	26190.6	6818.42	0	0	0
386	Blood Center 3	CAUCASIAN_OTHER	M	57	White	0	873472	879889	19107.5	5992.48	0	0	207039	774233	0	0	0	0	1675.25	0	0	0	0	0	0	8433.6	61427	0	0	15724	0	0	0	0	0	25564.8	0	0	0	5754.85	161831	0	0	0	4501.79	8794.56	0	0	0
387	Blood Center 3	CAUCASIAN_OTHER	M	57	White	0	1672668	782284	12874.5	8589.76	0	0	442118	1456205	0	581820	0	0	5142.47	0	3841.36	0	0	0	0	0	23674	0	0	4586.24	0	0	0	0	0	31033.9	0	0	0	0	82771.3	0	0	0	0	3464.85	0	0	0
388	Blood Center 1	AFRAMRCN	M	74	Other	0	651019	488068	0	950.981	20109.3	0	0	640268	15645	670618	0	0	31407.2	0	8324.48	0	0	0	3260.38	0	0	0	5302.35	5775.7	0	0	0	288421	0	27513.7	0	0	0	4985.43	71193	4270.83	0	0	50594.6	0	0	0	0
389	Blood Center 1	HIGH	M	64	White	0	1974837	556830	93488.8	810.316	41990.3	0	0	3768967	0	400494	0	0	65870.6	0	3850.18	0	2690.9	0	0	10490.2	8134.68	0	4695.01	5880.43	0	0	0	0	0	42027.4	0	0	0	177668	28563.2	4501.69	3695.55	0	0	3913.42	0	0	0
390	Blood Center 1	AFRAMRCN	M	74	Other	0	1263466	296390	37101.6	735.502	75389.4	0	0	1125943	0	0	0	0	69430.3	4706.28	0	0	0	0	0	0	5029.08	0	4168.95	10054.1	0	0	0	368615	0	26272.2	0	0	0	0	66915.4	6234.33	0	0	49345.4	12055.7	0	0	0
391	Blood Center 2	CAUCASIAN_OTHER	M	55	White	0	120890	341911	87500	1197.92	42296.7	0	0	1342318	0	0	0	0	104598	0	0	0	0	3473.7	0	534245	0	0	4663.93	9526.69	0	0	0	0	0	0	0	0	0	0	41987.7	0	0	0	3809.2	5791.99	0	0	0
392	Blood Center 4	CAUCASIAN_OTHER	M	42	White	0	340608	594019	57783.1	34583.8	11663.8	0	0	1520228	4086.43	0	0	0	1666.34	0	4342.82	5541.28	0	0	0	0	5196.35	0	0	3634.27	0	0	0	0	0	32345.9	0	0	0	70244.7	51068.3	5421.38	0	0	5964.41	0	0	0	0
393	Blood Center 2	ASIAN	F	28	EastAsian	0	226546	601248	0	794.668	15786.1	0	11492.4	783681	0	712704	0	4394.83	1551.24	0	0	0	0	0	0	0	6301.06	0	3215.57	12015	0	0	0	0	0	33928.4	0	0	0	5038.54	58366.2	0	0	0	3926.4	22562.4	1499.8	0	0
394	Blood Center 1	HIGH	M	64	White	0	386161	913082	13780.5	1318.58	18176.9	12946.7	0	1851403	16535.4	684423	3988.64	0	31005.6	0	0	0	0	0	0	15361.2	0	0	3473.74	9354.75	0	0	0	0	0	0	0	0	0	147554	66524.1	6073.44	0	0	31603	1713.85	0	0	0
395	Blood Center 1	CAUCASIAN_OTHER	F	68	White	0	1040361	634678	74001.8	0	111482	0	0	1030001	4759.37	0	0	0	55799.5	0	0	0	0	0	0	0	0	0	0	7278.03	0	0	0	0	0	34483.4	0	0	0	5046.96	26812.7	0	0	0	172140	0	0	0	0
396	Blood Center 3	AFRAMRCN	F	37	Other	0	70841.8	591470	0	990.328	85908.8	0	0	1110061	0	0	0	0	3181.76	0	0	0	0	4179.44	0	0	0	0	5034.21	7625.74	0	0	0	0	0	34849.3	0	0	0	0	61893.7	0	0	0	3932.84	8997.39	0	0	0
397	Blood Center 3	HIGH	F	58	White	0	168654	570757	25605.8	1567.64	0	0	0	1409644	0	928.247	0	0	385946	0	12242.4	0	76331.9	0	7826.2	9359.21	0	73844.3	5816.95	8868.84	0	0	0	0	0	32794.5	0	0	0	5184.65	63864.9	0	0	0	5367.08	4410328	0	0	0
398	Blood Center 4	CAUCASIAN_OTHER	M	42	White	0	282111	460987	8469.34	38986.1	0	0	0	575903	8071.23	1149392	0	0	1879.07	0	11378.2	0	0	0	0	7842.58	17689.1	0	0	13645.6	0	0	0	0	0	27617.3	0	0	0	0	42007.4	0	4404.65	0	0	4015.66	0	0	0
399	Blood Center 1	AFRAMRCN	M	74	Other	0	3844248	301556	41480.6	3245.24	130124	0	0	1917754	0	0	0	0	106733	0	0	0	0	0	0	9166.26	6869.57	0	7520.39	0	0	0	0	678475	0	44533.7	0	0	0	6759.12	29358.8	0	0	0	37935.6	2561.53	0	0	0
400	Blood Center 3	HIGH	F	58	White	10872.6	218215	216387	0	5042.36	0	0	0	699266	6493.27	797726	0	0	277243	0	0	0	89199.7	0	0	0	0	54144.7	0	8747.12	8428500	0	0	0	0	0	0	0	0	0	70559.6	0	0	0	5868.23	4796282	0	0	0
401	Blood Center 1	HIGH	M	64	White	0	1834267	987526	0	557.742	41160.9	2140.49	0	1285470	4937.2	0	0	0	43574.2	0	0	0	0	0	0	16070.7	5255.51	0	4962.22	3870.25	0	0	0	0	0	0	0	0	0	3956.07	47963.6	5811.89	0	0	12578.6	0	0	0	0
402	Blood Center 3	HIGH	F	58	White	0	198720	349481	0	4279.18	0	0	9408.58	1036650	0	0	0	0	361469	0	6189.53	0	74098.8	0	0	6012.07	6077.38	57208.9	5226.04	5105.19	0	0	0	0	0	0	0	0	0	0	68288	0	0	0	0	4495458	0	0	0
403	Blood Center 2	CAUCASIAN_OTHER	M	55	White	0	79330.9	334406	0	680.447	15595.5	0	0	861692	0	918076	0	0	72279.1	0	3421.85	0	0	3736.4	0	555390	0	0	11738.7	3133.68	3104251	0	0	0	0	28481.2	0	0	0	0	65140.8	0	0	0	3764.86	0	0	0	0
404	Blood Center 1	CAUCASIAN_OTHER	F	68	White	0	826970	560323	14179.8	621.357	61289.6	0	0	849024	6710.75	0	0	0	52297.8	0	0	0	0	0	0	0	0	0	0	3032.84	14492270	0	0	0	0	28306.8	0	0	0	4717.37	32813.6	0	0	0	123640	4494.97	0	0	0
405	Blood Center 3	CAUCASIAN_OTHER	M	57	White	0	959762	629062	62476.8	5278.25	0	0	241154	667861	3377.89	0	0	0	1658.62	0	3861.92	5629.49	0	0	0	0	0	0	5055.15	3019.94	0	0	0	0	0	29366.9	0	0	0	0	82985.3	0	0	0	7368.82	3624.1	0	0	0
406	Blood Center 4	AFRAMRCN	M	60	AfrAmrcn	0	264479	833693	0	2131.93	5698.15	0	0	646797	8448.09	0	0	0	1955.85	0	0	0	0	0	0	0	0	0	4271.13	4847.4	2437786	0	0	18239.7	0	36375	0	0	0	69365.1	44328.5	0	6665.51	0	8091.12	3987.86	0	0	0
407	Blood Center 2	CAUCASIAN_OTHER	M	55	White	0	173420	979161	40711.7	2224.97	38937.1	0	0	4356978	0	0	0	0	131817	3420.06	0	0	0	0	0	372093	0	0	8375.3	1933.14	0	0	0	0	0	32554.3	0	0	0	156758	42352.9	0	0	0	4429.19	0	0	0	4086.55
408	Blood Center 4	CAUCASIAN_OTHER	M	42	White	6459.94	321587	441525	0	34356.5	0	0	0	686053	2736.78	0	0	0	1293.47	0	5708.15	0	0	2261.99	0	0	63766.9	0	4073.44	5916.5	0	0	0	0	0	25199.2	0	0	0	0	63766.9	0	0	0	0	1741.7	0	0	0
409	Blood Center 4	HISPANIC	M	20	Other	0	237964	557047	16498.8	1020.66	11757.1	0	0	2474556	12599.5	0	0	0	191611	0	3594.43	0	3653.58	0	0	7860.02	4598.98	0	3733.77	4309.03	1425074	0	0	0	0	27480.2	0	0	0	57273.2	49394.9	0	0	0	5743	3247.55	0	0	0
410	Blood Center 4	HIGH	M	61	White	0	158224	438518	0	1842.44	46635.1	0	0	1916866	0	654783	0	0	17583.8	0	0	0	0	0	0	0	0	0	4554.07	1268.4	0	0	0	0	0	40980	0	0	0	4917.02	30073.5	0	0	0	0	0	0	0	0
411	Blood Center 1	CAUCASIAN_OTHER	M	38	White	0	2654518	796896	0	0	49466.3	0	8837.62	1689534	0	0	0	0	69026.6	0	0	0	3739.75	0	0	0	13167.6	0	5910.49	1650.95	0	0	0	0	0	44777.7	0	0	0	0	66721.4	0	0	0	11706.1	3165.33	0	0	0
412	Blood Center 3	HIGH	M	39	White	0	222468	635177	0	0	128625	911.33	12720.3	1351192	0	1025427	0	0	5174.08	0	4433.95	0	0	0	0	4088.12	4313.26	0	3707.54	5728.53	0	0	0	0	0	26449.8	0	0	0	0	35071.4	0	4966.9	0	0	1198.71	0	0	0
413	Blood Center 1	CAUCASIAN_OTHER	F	57	White	0	1310973	541062	117073	3373.68	83330.6	0	0	2322695	0	0	0	0	79723.7	4960.88	0	0	0	0	0	0	5111.64	0	0	7290.49	0	0	0	0	0	33956.3	0	0	0	65535.7	49114.9	5888.51	0	0	180570	0	0	0	0
414	Blood Center 2	CAUCASIAN_OTHER	M	53	White	0	220156	898048	0	1387.08	0	0	0	1398844	0	336.404	0	0	2154.58	0	4635.63	0	0	0	0	0	10355.1	0	10082.2	7227.23	0	0	0	0	0	33170.7	793.186	0	0	70791.9	34193.1	345538	0	0	0	10518.3	0	0	0
415	Blood Center 2	CAUCASIAN_OTHER	M	53	White	0	227088	799672	87229.1	1461.32	0	0	6546.68	1176367	4943.2	0	0	0	1852.25	0	0	0	0	0	0	0	0	0	5684.11	5843.08	0	0	0	0	0	32191.8	0	0	0	4559.94	20481.6	406132	0	0	0	4894.01	4822.27	0	0
416	Blood Center 4	HIGH	M	61	White	0	205499	675412	88888.1	1032.52	11539.5	0	0	2463682	11713.1	624380	0	0	9781.42	0	0	0	0	0	0	0	0	0	5069.84	5283.92	9810644	0	0	0	0	30807.9	0	0	0	46349.9	26440.3	4290.27	0	0	6729.72	4667.42	0	0	0
417	Blood Center 1	CAUCASIAN_OTHER	M	38	White	0	2231284	496598	96968.2	0	16439.7	0	0	1490783	0	0	0	0	67372.5	0	0	0	0	0	0	0	15613.2	0	0	3802.82	0	0	0	0	0	32116.4	0	0	0	0	70647.6	4775.7	0	0	25520.9	0	0	0	0
418	Blood Center 4	HISPANIC	M	20	Other	0	104694	621185	0	559.471	8617.09	0	0	1047390	0	1168056	0	0	164576	0	3451.88	0	0	0	0	0	0	0	0	2902.55	16064530	0	0	0	0	24267.4	0	0	0	14112	60573.8	0	0	0	3808.75	4552.06	0	0	0
419	Blood Center 1	CAUCASIAN_OTHER	F	57	White	0	4105679	494619	0	11102.9	180336	44098.8	0	5632116	0	0	0	0	104269	0	0	0	0	0	0	8284.03	9856.41	0	4386.95	1208.9	0	0	0	0	0	0	0	0	0	98589.3	24576.4	0	0	0	0	1375.96	0	0	0
420	Blood Center 3	HIGH	F	64	White	0	262817	1107700	21746.2	12681	9233.73	0	0	652718	19795.2	668652	0	0	2178.83	0	0	0	0	0	7951.9	0	0	0	4066.16	5430.48	0	0	0	0	0	33790.1	0	0	0	0	46645.1	0	0	0	3736.94	1944.86	0	0	0
421	Blood Center 1	CAUCASIAN_OTHER	M	25	White	0	3012491	367216	0	8353.07	33431.3	0	0	2995356	0	712444	0	0	89792.3	0	0	0	0	0	0	6663.78	9055.04	0	9793.05	842.677	0	0	0	0	0	32490.9	0	0	0	45181.8	36000.6	4901.57	0	0	0	3813.83	489539	0	0
422	Blood Center 1	CAUCASIAN_OTHER	M	38	White	0	916846	712117	32603.8	0	8852.07	8124.62	0	2243534	4728.97	0	0	0	44829.3	0	0	0	0	0	0	8579.56	0	0	0	1098.33	14518170	0	0	0	0	28477.9	0	0	0	10618.9	67107.2	6222.76	0	0	60427.7	6864.41	0	0	0
423	Blood Center 2	ASIAN	M	60	EastAsian	0	310134	405090	0	885.461	31174.6	0	0	1076264	0	0	0	0	1892.26	0	0	0	0	0	0	0	3211.61	0	3895.28	6677.53	0	0	0	0	0	31523.9	0	0	0	0	31420.6	0	0	0	0	2644.35	0	0	0
424	Blood Center 2	ASIAN	M	60	EastAsian	0	337696	569110	83125.3	1147	46067.1	0	0	1322905	0	0	0	0	3725.6	0	0	0	0	0	11192.9	0	0	0	4497.33	8581.06	0	0	0	0	0	30778.6	0	0	0	12928.5	22376.1	0	0	0	7107.12	1818.77	0	0	0
425	Blood Center 2	CAUCASIAN_OTHER	M	53	White	0	137814	457181	0	857.091	0	0	0	1475922	7750.61	0	0	0	1841.99	0	0	0	0	0	0	0	4808.34	0	0	3644.81	0	0	0	0	0	18804.6	0	0	0	129874	70513.8	557783	0	0	3890.24	8333.41	0	0	0
426	Blood Center 3	CAUCASIAN_OTHER	F	56	White	0	119523	288391	0	12246.3	0	0	12770.1	848851	4331.98	0	0	0	1785.22	0	2933.14	0	0	0	0	0	0	0	5246.58	2010.73	18613880	0	0	0	0	0	0	0	0	0	62302.8	0	0	0	0	4069.52	0	0	0
427	Blood Center 4	HISPANIC	M	20	Other	0	230255	384285	0	1213.93	11475.2	4720.6	0	2900825	0	0	0	0	277220	0	0	0	0	0	3500.45	0	0	0	5634.02	4630.7	0	0	0	0	0	0	0	0	0	30476.4	67259.2	0	0	0	3915.7	0	0	0	0
428	Blood Center 3	HIGH	F	64	White	0	428456	648549	0	21891.7	13123.7	0	14839.2	1481586	0	0	0	0	1861.87	0	0	0	0	0	0	0	5384.72	0	4212.78	5252.61	0	0	0	0	0	31581.9	0	0	0	0	52378.7	0	0	1330.84	4893.83	1549.91	0	0	4239.64
429	Blood Center 4	HIGH	M	61	White	0	218027	1136057	61433.6	872.998	16780.3	0	9292.26	5654964	0	0	0	0	16608.2	0	0	0	0	0	0	0	0	0	5498.37	5432.29	0	3500.79	0	0	0	34284.2	0	0	0	216614	27905.5	0	0	0	0	4629.48	0	0	0
430	Blood Center 2	ASIAN	M	60	EastAsian	0	219578	336847	0	0	17217.5	0	0	733687	0	947268	0	0	1456.37	0	4068.01	0	0	0	3546.74	0	0	0	4730.92	4761.3	0	0	0	0	0	0	0	0	0	0	29765.1	0	0	0	4077.06	1966.36	0	0	0
431	Blood Center 1	CAUCASIAN_OTHER	F	57	White	0	780450	609081	13501.3	2124.24	47588.8	0	0	968286	0	0	0	0	45916.3	0	0	0	0	0	0	0	5728.29	0	6752.89	6135.64	0	0	0	0	0	31552.8	0	0	0	6990.72	60034.8	0	0	0	139088	5296.37	0	0	0
432	Blood Center 3	HIGH	F	64	White	0	284795	1036088	12062.9	15365.4	3410.55	0	0	738709	0	0	0	0	2371.77	0	0	0	0	0	0	0	4807.8	0	0	8991	0	0	0	0	0	24634.2	0	0	0	0	49133.4	0	0	0	6604.1	1594.36	0	0	0
433	Blood Center 3	CAUCASIAN_OTHER	F	52	White	0	173938	373401	0	931.334	0	0	21691.9	1415179	0	0	0	0	1935.05	0	3691.11	0	0	0	0	0	7439.49	0	5384.82	13653.6	0	0	0	0	0	28349.5	0	9174.54	0	43319.3	57504.8	0	0	0	0	0	0	0	0
434	Blood Center 4	HIGH	M	54	White	0	177856	591007	50704.6	1378.1	36726.4	0	11721.3	2170327	0	0	0	0	6483.01	0	0	0	3797.14	0	0	12130.3	3815.98	0	0	16787.1	0	0	0	0	0	31527	0	0	0	37733.8	68619.2	3374.95	0	0	11084.7	1602.75	0	0	0
435	Blood Center 4	HIGH	M	54	White	0	160170	524805	586.861	557.572	65571.1	0	0	1038285	0	0	0	0	1413.01	0	3530.36	0	0	0	0	0	0	0	0	9024.99	0	0	0	0	0	25351.5	0	0	0	32354.8	83175.1	0	0	0	3849.34	0	0	0	0
436	Blood Center 3	CAUCASIAN_OTHER	M	52	White	0	242320	1112078	32123.7	4092.2	71628.9	0	0	2161895	0	0	0	0	8317.23	0	0	0	0	0	0	0	0	0	4864.23	3906.61	0	0	0	0	0	32785.6	0	0	0	0	43537.1	0	0	0	0	2092.98	0	0	0
437	Blood Center 3	AFRAMRCN	F	64	AfrAmrcn	0	345832	414723	42318.6	2144.58	0	0	0	1470316	0	0	0	0	9539.11	0	0	0	0	0	0	0	0	0	4250.77	7715.53	0	0	0	0	0	26764.6	0	0	0	0	34217.7	0	0	0	0	2155.24	0	0	0
438	Blood Center 3	AFRAMRCN	F	64	AfrAmrcn	16994.1	503487	444938	0	1264.81	0	0	0	11470960	0	0	0	0	23385.3	0	0	0	0	0	0	9116.73	0	0	4627.87	1088.21	0	0	0	0	0	46259.7	0	0	0	18880.2	33412.5	0	0	0	0	4275.19	0	0	0
439	Blood Center 2	CAUCASIAN_OTHER	F	27	White	0	85789.4	414575	40314.2	638.86	37616.4	0	0	1557774	0	0	0	0	3044.71	0	0	0	0	0	0	0	0	0	26781.6	12474.3	0	0	0	0	0	0	0	0	0	47786.3	58040.8	2950.68	0	0	7440.19	4711.7	0	0	0
440	Blood Center 2	CAUCASIAN_OTHER	F	27	White	0	79698.1	419618	765.904	861.345	15766.5	0	9099.23	3722786	0	0	0	0	1585.61	0	3654.45	0	0	0	0	0	0	0	5539.27	11326.8	0	0	0	0	0	25811.8	0	0	0	85782.1	93018.6	2078.7	3440.76	0	5830.77	7063.64	0	0	0
441	Blood Center 2	CAUCASIAN_OTHER	F	27	White	0	170227	384496	11894.7	833.197	31777.9	0	0	4502088	0	0	0	0	3523.05	0	0	0	0	0	0	0	0	0	5917.24	6741.19	0	0	0	0	0	34683.9	0	0	0	205338	43669.9	0	0	0	0	5505.47	0	0	0
442	Blood Center 3	AFRAMRCN	F	64	AfrAmrcn	0	224259	400133	0	0	0	0	0	1047973	0	0	0	0	3322.65	0	0	4619.34	0	0	0	0	6097.38	0	5476.92	5848.94	0	0	0	0	0	0	0	0	0	28807.2	41210.4	0	0	0	6008.94	15544.6	0	0	0
443	Blood Center 4	HIGH	M	54	White	0	558137	495016	0	2192.58	159892	0	25839.3	2946852	0	742636	0	0	7283.42	0	3640.41	0	0	0	0	0	0	0	5370.78	2932.29	0	0	0	0	0	46211	0	0	0	0	52068.3	0	0	0	0	4623.93	0	0	0
444	Blood Center 1	CAUCASIAN_OTHER	M	60	White	0	1102245	328659	34788.8	1251.84	0	64712.4	20815.6	2020475	0	0	0	0	67570.8	0	0	0	0	0	0	8275.92	4415.05	0	3867.08	6699.24	0	0	0	0	0	25601.2	0	0	0	9063.39	40109.8	7769.96	4361.99	0	25043.9	1684.1	0	0	0
445	Blood Center 2	ASIAN	F	37	EastAsian	0	274273	659286	0	733.681	9175.81	0	0	2472178	0	3646.72	0	0	1487.03	12195	0	0	0	0	0	0	0	0	0	6803.65	0	0	0	0	0	27510.1	0	0	0	85065	85147.5	0	0	0	5869.3	1874.58	0	0	3708.62
446	Blood Center 3	AFRAMRCN	F	73	AfrAmrcn	0	104948	406741	0	814.732	0	0	0	1769700	0	1713337	0	0	10367.4	0	0	0	0	0	0	0	0	0	0	8363.88	0	1554.49	0	77598	0	27032.8	0	0	0	19341.5	78177.6	0	0	0	4849.67	1248.37	0	0	0
447	Blood Center 1	CAUCASIAN_OTHER	M	60	White	0	3097363	532283	15908.7	0	16659.2	105218	0	4234940	0	0	0	0	114341	0	0	0	0	0	0	0	3842.92	0	5579.52	3182.43	0	0	0	0	0	42233.5	0	0	0	21109.2	32013.9	0	0	0	6177.59	0	0	0	0
448	Blood Center 3	CAUCASIAN_OTHER	M	52	White	0	167449	842203	20737.8	2837.16	65224.9	0	0	2681970	0	0	0	0	14309.5	0	4692.45	0	0	0	0	0	0	0	4559.29	11311	0	0	0	0	0	35154.2	0	0	0	84997.9	55395.3	6198.66	0	0	5292.98	0	0	0	0
449	Blood Center 3	CAUCASIAN_OTHER	M	52	White	0	144967	278126	0	4928.48	85668.5	0	0	3022225	0	0	0	0	10817.1	0	0	0	0	0	0	0	3939.43	0	5583.21	12934.8	0	0	0	0	0	25940.9	0	0	0	217839	85280.5	0	0	0	0	4590	0	0	0
450	Blood Center 4	HIGH	M	65	White	0	293191	439873	0	2705.97	28603.5	0	0	961892	0	761.257	0	0	1556.78	0	0	0	0	0	0	0	0	0	0	16291.6	0	0	0	0	0	28468.2	0	0	0	0	50145.6	0	0	0	0	1894.17	0	0	0
451	Blood Center 4	HIGH	M	65	White	0	301148	327145	0	6223.04	14096.6	0	0	2867768	0	915685	0	0	4735.96	0	0	0	0	3084.65	0	0	0	0	5776.33	20433.3	0	0	0	0	0	33438.8	0	0	0	25319.5	32709.7	7365.02	0	0	0	5109.91	0	0	0
452	Blood Center 1	CAUCASIAN_OTHER	M	60	White	0	871310	473428	0	585.648	6746.23	44261	10961.7	1666313	0	0	0	0	36061.2	0	0	0	0	0	0	12187.1	4256.15	0	4640.09	9987.43	0	0	0	0	0	31638.4	0	0	0	71213.6	72622.7	0	0	0	12809.7	1783.63	0	0	0
453	Blood Center 3	CAUCASIAN_OTHER	F	52	White	0	296378	225587	27903.7	1561.95	0	0	0	4029716	0	0	0	0	3190.36	0	0	0	0	0	0	0	5462.48	0	4680.11	9953.18	0	0	0	0	0	27406.8	0	8972.75	0	104348	45521.2	0	0	0	0	0	0	0	4104.58
454	Blood Center 4	HIGH	M	65	White	0	599643	249265	99036.7	7705.29	60532.6	0	0	5364876	0	0	0	0	2576.82	0	0	0	0	0	0	4869.34	6436.58	0	6159.52	15939	0	0	0	0	0	32765.5	0	0	0	62837.9	17791.9	0	0	0	5253.42	0	0	0	0
455	Blood Center 2	ASIAN	M	55	EastAsian	0	754970	1178373	33289.9	1951.69	103536	0	14796.2	5675920	0	0	0	0	367800	0	0	0	48762.1	0	0	11963.1	0	0	7935.41	1033.04	0	0	0	0	0	0	0	0	0	226930	18076	0	0	0	2348.35	3958.61	0	0	0
456	Blood Center 3	CAUCASIAN_OTHER	F	52	White	0	292752	360570	13523.4	886.367	15502.6	0	6668.97	3911851	0	1082619	0	0	2811.07	0	4208.62	0	0	0	0	9158.21	4283.73	0	3341.78	7720.9	0	0	0	0	0	0	0	8313.78	0	44434.5	42544.2	0	0	0	4838.45	8413.49	0	0	0
457	Blood Center 1	CAUCASIAN_OTHER	F	74	White	0	3775437	420868	17418	9364.85	154200	68527.4	0	6957792	0	0	0	0	2765612	3525.47	0	0	0	0	0	0	10950.2	0	30711.7	892.653	0	11626	0	0	0	42925.3	0	0	0	34488.5	49335.7	4565458	0	0	12735.4	1843.35	0	0	0
458	Blood Center 4	AFRAMRCN	F	20	AfrAmrcn	0	82804.9	198655	0	91527.1	0	0	0	2644386	0	0	0	0	7081.56	0	0	0	0	0	0	7096.52	0	0	4629.1	7795.71	0	0	0	0	0	26596.3	0	0	0	64942.5	77474.1	0	0	0	0	1529.11	0	0	0
459	Blood Center 4	HIGH	M	62	White	0	165690	234958	72828.6	4692.89	0	0	12626.1	3596079	0	0	0	0	4193.33	0	0	0	0	3276.07	0	0	0	0	6628.53	3504.15	0	0	0	106640	0	40608.4	0	0	0	6271.49	12120	0	0	0	3373.88	4052.91	39498.1	0	0
460	Blood Center 4	HIGH	M	62	White	0	75425.3	337824	14364.3	706.657	0	0	0	2390518	0	0	0	0	7738.72	0	0	0	0	0	0	0	0	0	0	14908.3	0	0	0	45893.6	0	29362.6	0	0	0	29508.7	36777	0	0	0	3507.27	0	110576	0	0
461	Blood Center 3	CAUCASIAN_OTHER	M	56	White	0	227561	508200	0	16723.3	27927.7	0	35649	1291078	0	0	0	0	2186.14	0	0	0	0	0	0	0	4620.05	0	0	9594.62	0	0	0	0	0	33101	0	0	0	0	91350.3	0	0	0	0	1851.76	0	0	0
462	Blood Center 4	AFRAMRCN	F	20	AfrAmrcn	0	167499	192293	90281.7	77808.3	0	0	0	2890768	0	425.246	0	0	4278.04	0	0	0	0	0	0	0	3832.39	3232.64	5025.15	375211	0	0	0	0	0	29213.1	0	0	0	241290	55867.7	0	0	0	0	4490.78	0	0	0
463	Blood Center 2	HISPANIC	F	23	Other	0	223974	479213	182851	792.678	0	0	0	2667354	0	0	0	0	27059.1	0	0	0	3602.74	0	0	0	0	0	6352.27	6019.79	0	0	0	0	0	40507.6	0	0	0	3565.14	34620.9	0	0	0	0	4339.57	0	0	0
464	Blood Center 4	HIGH	M	62	White	0	135648	326569	0	5407.26	6778.64	0	0	3634287	0	410.869	0	0	5611.3	0	0	0	0	0	0	0	0	0	3578.55	9141.92	0	0	0	84802.3	0	32950.8	0	0	0	207767	58265.1	0	0	0	3832.93	5024.01	154700	0	0
465	Blood Center 2	HISPANIC	F	23	Other	0	74653.6	375974	0	748.201	0	0	0	2052350	0	7831.37	0	0	5658.7	0	0	0	8083.58	0	0	6123.2	3487.29	0	0	18569.5	0	0	0	1606.23	0	33769.1	0	0	0	40490.2	91839.5	0	0	0	0	0	0	0	0
466	Blood Center 4	HIGH	F	53	White	0	239457	318739	30560.8	31937.4	0	0	0	4164843	0	800009	0	0	11147	0	0	0	0	0	237824	0	0	0	4272.49	7512.59	0	0	0	150595	0	36765.7	0	0	0	28362.8	18988.3	0	9746.99	0	0	73223.2	0	0	0
467	Blood Center 1	HIGH	M	68	White	0	1574265	557669	2219.8	1222.49	16030	121314	19153.1	1773151	0	0	0	0	60719.2	0	0	0	0	42818.2	34267380	0	0	0	3991.56	5062.32	0	2556.94	0	0	0	32134	1072.44	0	0	7180.98	58381	0	3407068	1176986	26335.5	13993470	0	0	0
468	Blood Center 3	CAUCASIAN_OTHER	F	62	White	0	299760	525652	0	1764.33	40906.9	0	38071	3751999	0	1460187	0	0	3255.74	0	0	0	0	0	0	0	3666.64	0	4581.96	8926.48	0	0	0	0	0	0	0	0	0	162564	28530.3	0	0	0	0	5704.42	0	0	0
469	Blood Center 1	CAUCASIAN_OTHER	M	65	White	0	2836577	1625828	99811.5	11902.6	17104.2	53563.8	22228.2	2510284	0	1289578	0	3592.56	91367.5	0	0	0	25699.5	0	0	11748.5	0	0	5118.65	2543.21	0	0	0	0	0	43925	0	0	0	7814.89	42746.1	0	0	0	0	0	0	0	0
470	Blood Center 1	CAUCASIAN_OTHER	M	65	White	0	736066	1125317	72763.8	4960.18	0	19688.1	0	1963812	0	17326.3	0	0	61507.8	0	1760.75	0	59704.8	0	0	0	6529	0	0	12879.6	0	0	0	0	0	22500.6	0	0	0	42698.3	39395.1	6743.64	0	0	148987	0	0	0	0
471	Blood Center 3	CAUCASIAN_OTHER	F	62	White	0	166269	575494	22424.7	1155.14	16422	0	10060.6	2666894	0	0	0	0	2880.13	0	0	0	0	0	0	0	0	0	4421.66	11172.3	0	0	0	0	0	30485.3	0	0	0	181432	37078.2	0	0	0	9968.52	2748.02	0	0	0
472	Blood Center 4	AFRAMRCN	F	20	AfrAmrcn	0	78041.4	366789	15023.4	91708	0	0	0	7468862	0	608.287	0	0	36456.4	0	0	0	0	0	0	9413.98	0	5737.5	0	15118.7	0	0	0	0	0	32856.5	0	0	0	81939.8	74388.6	0	0	0	0	4415.12	0	0	0
473	Blood Center 3	CAUCASIAN_OTHER	M	45	White	0	165477	377489	0	1770.29	8409.28	0	0	2310625	0	0	0	0	8995809	0	4869.89	0	0	0	0	0	3599.23	0	15952.4	18370.1	0	0	0	0	0	26985	0	0	0	95974.8	62272.1	0	0	0	4097.1	3675.86	0	0	0
474	Blood Center 4	HIGH	F	53	White	0	64974.3	362067	0	21277	0	0	0	1937633	0	1010	0	0	225719	0	4767.08	0	0	0	0	0	0	0	3517.96	8964.13	0	0	0	61214.6	0	24482.6	0	0	0	45851.5	58217.8	0	0	0	2413.35	2050.97	0	0	0
475	Blood Center 2	HISPANIC	F	23	Other	0	209848	332637	34290.7	3233.47	5251.02	0	12863	9235151	0	1124.67	0	0	1034943	0	3560.95	0	0	0	65834.6	0	4623.6	0	5504.45	7087.09	0	0	0	0	0	34936.8	0	0	0	121318	53528.4	0	0	0	0	12587.1	0	923.786	0
476	Blood Center 3	CAUCASIAN_OTHER	M	45	White	0	268699	360662	59259.2	1217.21	11010.6	0	0	2297096	0	1024787	0	0	9745040	0	0	0	0	0	1731.06	0	0	0	50167.1	11733.1	0	0	0	0	0	30143.1	0	0	0	179885	47778.8	0	0	0	4527.15	9471.77	0	0	0
477	Blood Center 1	CAUCASIAN_OTHER	M	65	White	0	595437	1223905	521.464	4422.18	0	0	0	709815	0	523.393	0	4092.01	35285.4	0	0	0	69891.4	0	0	0	0	0	3750.26	5751.51	0	0	0	0	0	30362.8	0	0	0	0	52075.6	0	0	0	0	27879.2	0	0	0
478	Blood Center 3	CAUCASIAN_OTHER	M	45	White	0	197550	285372	0	2455.85	9418.46	0	20491.3	3794591	0	0	0	0	16956220	0	0	0	0	0	0	0	0	0	9891.94	3330.49	0	0	0	0	0	30142.9	0	0	0	0	55441.5	0	0	0	4006.81	3523.65	0	0	0
479	Blood Center 4	HIGH	F	53	White	0	233548	252194	32545.6	33076.1	0	0	0	1821567	0	16904.2	0	0	10105.5	0	0	0	0	0	0	0	3581.27	0	8590.95	5458.62	0	0	0	139649	0	0	0	0	0	0	33714.6	0	0	0	0	7800.51	0	0	0
480	Blood Center 3	CAUCASIAN_OTHER	F	62	White	0	161802	339543	8741.59	2160.18	20540.4	0	0	1153023	0	1414.78	0	0	0	0	0	0	0	0	0	0	0	0	4994.5	14082	0	0	0	0	0	28763.2	0	0	0	178016	58172.2	0	0	0	3239.59	2309.2	0	0	0
481	Blood Center 3	HIGH	M	54	White	0	297032	473861	11377.6	4847.88	0	0	11834.2	2901987	0	0	0	0	2045.03	0	0	0	0	0	0	0	0	0	5787.07	4008.24	0	0	0	0	0	40140.1	0	0	0	0	32475.6	0	0	0	0	4217.55	4318.63	0	0
482	Blood Center 2	ASIAN	F	28	EastAsian	0	345314	429572	28313	1446.99	17579.6	0	0	1391541	0	0	0	0	1606.53	0	0	0	5607.28	0	0	4760.05	0	0	0	6468.36	0	0	0	551.23	0	22997	0	0	0	15561.2	47111.1	0	0	0	0	0	0	0	0
483	Blood Center 2	ASIAN	F	56	EastAsian	0	595547	381848	0	763.228	79262.5	0	0	1804992	0	0	0	0	1551.68	0	0	0	0	0	0	0	13643.1	0	651263	6500.55	0	0	0	0	0	28396.7	0	0	0	6921.37	67576.4	0	0	0	0	0	0	0	0
484	Blood Center 3	HISPANIC	F	31	Hispanic	0	240226	116716	195930	563.191	4336.44	0	0	3226607	0	269.548	0	0	4397.2	0	0	0	0	0	0	5759.29	0	0	14115.5	443.211	0	0	0	0	0	0	0	0	0	6778.99	20833.2	0	0	0	0	5373.28	0	0	0
485	Blood Center 3	HIGH	M	55	White	9288.91	421952	574135	187332	678.946	128156	0	15148.7	2302912	2182.1	0	0	0	5634.83	0	0	0	0	0	0	0	2562.2	0	9793.43	303.32	0	0	0	0	0	0	0	0	0	0	22993.5	0	0	0	0	15826.6	0	0	0
486	Blood Center 4	CAUCASIAN_OTHER	M	53	White	0	152951	264395	0	4357.04	92579.1	0	0	1404124	0	0	0	0	5043.01	0	0	0	0	0	0	0	0	0	0	12150.6	0	0	0	0	0	30746.2	0	0	0	14220.4	45468.3	0	0	0	0	3023561	0	0	3827.13
487	Blood Center 3	HISPANIC	F	31	Hispanic	0	148051	259376	6227.91	0	7118.91	0	0	770320	0	824696	0	0	1732.61	0	4164.15	0	0	0	0	0	0	0	0	7143.77	0	0	0	0	0	26796.9	0	0	0	0	44379.7	0	0	0	0	0	0	0	0
488	Blood Center 1	CAUCASIAN_OTHER	F	59	White	0	706855	1346068	2707.63	7598.87	0	44322.2	0	852707	0	0	0	0	36588.7	0	0	0	0	0	0	6938.44	0	0	5770.25	8787.01	0	0	0	0	0	29276.1	0	0	0	0	51193.2	0	0	0	93988.7	1845.05	0	0	0
489	Blood Center 3	HIGH	M	54	White	0	167928	756659	149548	2243.41	0	0	11578.4	2360070	0	0	0	0	2509.58	0	3035.88	0	0	0	0	0	4165.73	0	4685.99	7914.22	0	0	0	0	0	27656.3	0	0	0	24327	33337.8	0	0	4599.9	6859.34	1817.34	0	0	0
490	Blood Center 2	ASIAN	F	28	EastAsian	0	852682	688962	0	1145.43	52242.9	0	0	2174917	0	0	0	0	1848.69	0	0	0	0	0	0	0	5011.61	0	0	5843.7	0	0	0	0	0	38315.4	0	0	0	3585.33	58480.5	0	0	0	0	4193.82	0	0	0
491	Blood Center 3	HIGH	M	55	White	0	107023	676725	0	761.491	53803.6	0	0	743094	0	0	0	0	1402.61	0	0	0	0	0	0	10143.1	0	0	0	5353.94	0	0	0	0	0	27183.4	0	0	0	0	55857.8	0	0	0	0	0	0	0	0
492	Blood Center 3	CAUCASIAN_OTHER	F	47	Other	0	297993	425857	160844	10611	11108.2	0	24581.5	4214776	0	0	0	0	2577.27	0	2611.96	0	0	0	0	6507.71	0	0	8859.25	1327.78	0	0	12369.5	0	0	0	0	0	0	118566	18499.5	0	0	0	0	26537990	0	0	0
493	Blood Center 3	HISPANIC	F	31	Hispanic	0	37117.2	237182	0	873.701	0	0	0	937554	0	0	0	4523.55	1775.71	0	4258.52	0	0	0	0	0	0	0	4452.52	11091.5	0	0	0	0	0	29311.8	0	0	0	1624.05	66288.7	0	0	0	3892.65	3700.91	0	0	0
494	Blood Center 3	CAUCASIAN_OTHER	F	47	Other	0	131612	430919	12385.5	5242.23	6916.08	0	0	1501382	0	0	0	0	1493.63	0	0	0	0	0	0	8209.01	0	0	5231.73	6836	0	0	0	0	0	31225.3	0	0	0	0	18156.7	0	0	0	3942.99	38733990	0	0	0
495	Blood Center 2	ASIAN	F	28	EastAsian	0	507804	365980	14527.1	1282.65	36531.1	0	0	1216885	0	294.715	0	0	1703.79	0	0	0	0	0	0	0	0	0	0	10914.2	0	0	0	0	0	0	0	0	0	0	45897.1	0	0	0	0	0	0	0	0
496	Blood Center 3	CAUCASIAN_OTHER	F	47	Other	0	253930	228496	0	9507.5	10226.1	0	26969.7	3840893	1777.63	0	0	0	6764.33	0	0	0	0	0	0	7051.62	2741.45	0	0	842.736	0	0	0	0	0	45266.1	0	0	0	80510.2	24251.2	0	0	0	0	28686650	0	0	0
497	Blood Center 3	HIGH	M	54	White	0	126968	475440	15883.2	3329.34	0	0	11566.5	766999	0	989798	0	0	3220.6	0	0	0	0	0	0	0	0	0	5804.35	7928.22	0	0	0	0	0	36340.4	0	0	0	0	59633.2	0	0	0	0	1466.92	2337.56	0	0
498	Blood Center 1	CAUCASIAN_OTHER	F	59	White	0	2302956	916173	20939.5	9373.05	0	0	0	2740538	0	0	0	0	104584	0	0	0	0	0	0	0	6211.77	0	5619.52	3576.14	0	0	0	0	0	38345.4	0	0	0	4940.02	44548.6	0	0	0	44834.4	46624.3	0	0	0
499	Blood Center 3	HIGH	M	55	White	0	343430	560005	31192.5	595.117	146341	0	5213.77	2268058	0	512.633	0	0	6076.98	0	0	0	0	0	0	0	0	0	4527.72	2125.24	0	0	0	0	0	32910.5	0	0	0	0	34645.3	0	0	0	0	71108.6	0	0	0
500	Blood Center 4	CAUCASIAN_OTHER	M	61	White	0	162370	282462	0	1516.52	11074.1	0	0	809036	0	390.245	0	0	11359.5	0	0	0	0	0	0	539833	5975.39	0	5845.08	11256.7	0	0	0	0	0	28343.3	0	0	0	0	58469	0	0	0	4693.79	0	0	0	0
501	Blood Center 4	CAUCASIAN_OTHER	M	61	White	0	312617	459482	24866.9	5456.58	32064.3	0	6195.55	3031600	0	0	0	0	20075	0	0	0	0	0	0	0	0	0	3944.88	341.316	0	0	0	0	0	0	0	0	0	5143.52	14108.3	0	0	0	0	2416.07	0	0	0
502	Blood Center 4	HIGH	M	79	White	0	905837	509613	30071.3	2099.51	205032	0	66414.6	2961299	0	812680	0	0	1293.12	0	2639.45	0	0	0	0	0	4726.09	0	4309.33	1527.25	0	0	0	0	0	50533.6	0	0	0	0	23868.5	0	0	0	3158.34	2358.73	0	0	0
503	Blood Center 1	CAUCASIAN_OTHER	F	59	White	0	2015287	692656	0	15481.8	6038.94	144394	0	1618349	0	0	0	0	95298.1	0	0	0	0	0	0	0	16030.4	0	5773.76	2316.28	0	0	0	0	0	30036.3	0	0	0	0	58792.3	0	0	0	15367.1	1354.58	0	0	0
504	Blood Center 4	CAUCASIAN_OTHER	M	61	White	0	305382	437289	24377.5	2649.53	13706.7	0	0	1435508	0	914458	0	0	19363.9	0	3229.95	0	0	0	0	273814	0	0	4491.4	8343.53	0	0	0	0	0	34876.4	0	0	0	0	39919.8	0	0	0	0	5462.39	0	0	0
505	Blood Center 1	HISPANIC	F	62	Hispanic	0	814877	397611	0	646.564	0	12530.5	0	1170814	0	0	0	0	103186	0	5853.59	0	0	0	12459280	0	8088.51	0	0	9939.44	0	0	0	0	0	25573.6	0	0	0	12515.1	56928.1	0	0	0	41635.5	23506.8	0	0	0
506	Blood Center 4	CAUCASIAN_OTHER	M	58	White	0	316214	413064	0	5523.49	0	0	45051.3	1629931	0	0	0	0	13553	0	0	0	0	0	0	0	3983.1	0	0	8947.41	0	0	0	0	0	22225.9	0	0	0	148877	67103.1	0	0	0	0	3773.01	0	0	0
507	Blood Center 3	AFRAMRCN	F	56	AfrAmrcn	0	175801	345810	0	6238.58	56611.4	0	0	3076335	0	0	0	0	2279.24	0	0	0	0	0	0	6932.54	4373.31	0	4403.12	6388.31	0	33493	0	684861	357447	33548.3	0	0	0	3802.28	90433.9	0	0	0	0	7754.9	0	0	0
508	Blood Center 3	HIGH	M	55	White	0	162051	277036	0	8136.12	13488.7	0	10378.5	2020685	0	0	0	0	3158.94	0	4010.12	0	0	0	0	0	0	0	6725.99	8321.78	0	0	0	0	0	0	0	0	0	22194.8	38183	0	0	0	4090.55	3985.37	0	0	0
509	Blood Center 2	CAUCASIAN_OTHER	M	26	White	0	332084	439930	221228	1324.79	26681.4	0	0	3656682	0	0	0	0	1724.17	0	0	0	0	0	0	7979.22	0	0	5736.78	3566.58	0	0	0	0	0	38674.2	0	0	0	5581.2	30583.2	3406225	0	1665742	3141.85	4810.13	0	0	0
510	Blood Center 4	CAUCASIAN_OTHER	M	58	White	0	633976	396249	16220	5666.02	0	0	15325.9	1593671	3673.69	1056226	0	0	7714.35	0	3774.95	0	0	0	0	0	20484	0	0	8631.16	0	0	0	0	0	36409.2	0	0	0	18062.4	87734.1	0	0	0	0	1825.04	0	0	0
511	Blood Center 1	CAUCASIAN_OTHER	M	83	White	0	2372939	491918	2838.52	1144.91	17749.6	134448	0	4537412	0	424.546	0	0	115362	0	0	0	0	0	0	0	0	0	4978.91	4349.96	0	0	0	0	0	31308.1	0	0	0	112993	53708	0	0	0	31391.5	1546.2	0	0	0
512	Blood Center 3	CAUCASIAN_OTHER	M	45	White	0	242282	138103	45805.8	1554.61	11965.6	0	0	1253405	0	967952	0	0	2155.25	0	0	0	0	0	0	9782.55	0	0	0	8156.81	0	0	0	0	0	27850.8	0	0	0	5255.12	64154.4	0	0	0	0	1353.29	0	0	0
513	Blood Center 1	HISPANIC	F	62	Hispanic	0	1094188	188132	33990.7	643.353	0	6016.83	0	927528	0	373	0	0	123371	5640.45	0	0	0	0	16866350	0	4550.44	0	5936.72	11714.8	0	0	0	0	0	30578.7	0	0	0	6884.33	52448.5	0	0	0	45666.1	5426.23	0	0	0
514	Blood Center 3	HIGH	F	60	White	0	797965	305534	15785.6	5113.23	124754	0	10548.4	1831258	0	0	0	0	1418.22	0	0	0	0	0	0	5315.9	6698.96	0	2902.28	2024.47	0	0	0	0	0	32689.7	0	2461.6	0	3730.76	53703.8	0	0	0	0	3484.3	0	0	0
515	Blood Center 3	HIGH	M	55	White	0	163849	224348	17785.1	3123.77	6138.39	0	0	824499	0	0	0	3994.44	1547.63	0	0	0	0	0	0	8135.28	0	0	5969.35	6441.06	0	0	0	0	0	20880.3	0	0	0	0	20238.2	0	0	0	6017.12	0	0	0	0
516	Blood Center 3	CAUCASIAN_OTHER	M	45	White	0	229144	361730	1224.73	1175.09	36069	0	0	2334466	0	0	0	0	3050.51	0	0	0	0	0	0	0	0	0	4218.44	7048.11	0	0	0	0	0	32455.6	0	0	0	8166.54	45345.6	0	0	0	0	0	0	0	0
517	Blood Center 2	CAUCASIAN_OTHER	M	26	White	0	142598	317495	13017.2	912.418	28250.3	0	0	755563	0	358.487	0	0	2116.06	0	0	0	0	0	0	0	0	0	3379.93	11732.6	0	0	0	0	0	30694.1	0	0	0	0	59823.5	3800608	0	2394017	6552.24	1857.21	0	0	0
518	Blood Center 4	CAUCASIAN_OTHER	M	58	White	0	313395	399061	30759.3	7070.74	0	0	13009.4	805744	0	1095548	0	7036.13	7168.82	0	0	3980.32	0	0	0	0	0	0	3983.61	9009.82	0	0	0	0	5424	26017.2	0	0	0	26198.6	50101.8	11509.3	0	0	6773.58	1626.27	0	0	0
519	Blood Center 1	CAUCASIAN_OTHER	M	69	White	0	662286	580844	0	713.912	0	36383.6	0	712595	0	2012.16	0	0	32503.2	0	0	0	0	9457.75	0	14137.7	0	0	0	4750.68	0	0	0	125293	0	29786.3	0	0	0	0	42181.2	5961.74	0	0	53910.2	0	0	0	4265.76
520	Blood Center 2	CAUCASIAN_OTHER	M	26	White	0	313295	628207	0	2742.51	48429	3739.44	16260.8	2396878	0	0	0	0	1787.72	0	0	0	0	0	0	8647.7	0	0	6228.59	3065.79	0	0	0	0	0	34222.6	0	0	0	0	68435.9	2950345	0	1399718	0	0	0	0	0
521	Blood Center 3	AFRAMRCN	F	56	AfrAmrcn	0	113211	794385	11729.5	2041.29	32044	0	0	961409	0	231.171	0	0	1979.6	0	0	0	4201.75	0	0	0	4435.31	0	0	10220	0	13700.2	0	441144	765182	27777.8	0	0	0	0	82287.9	0	0	0	0	2937.7	0	0	0
522	Blood Center 4	CAUCASIAN_OTHER	F	61	White	0	27339.2	389745	0	6376.07	99534.3	0	0	3283789	0	0	0	0	50533.3	0	3258.16	0	0	0	0	5469.66	0	6904.53	5837.89	2504.41	0	0	0	0	0	39400.5	0	0	0	0	55931.2	0	0	0	0	2738.07	0	0	0
523	Blood Center 3	CAUCASIAN_OTHER	M	45	White	0	101906	404355	0	0	23029.5	0	0	764964	0	0	0	0	1486.15	0	11410.3	0	0	0	0	0	0	0	3054.87	11790.4	0	0	0	0	0	30101.2	0	1786.11	0	0	102689	0	0	0	0	0	0	0	4234.32
524	Blood Center 3	AFRAMRCN	F	56	AfrAmrcn	0	300182	616217	110633	4087.68	77649.4	0	0	2417932	0	1201284	0	0	4889.05	0	0	0	0	0	0	0	0	0	5532.54	2986.52	0	36894.7	0	710581	325025	39261.8	0	0	0	0	37625.4	0	0	0	0	0	0	0	0
525	Blood Center 1	HISPANIC	F	62	Hispanic	0	839582	415412	0	3668.26	0	106528	0	791864	0	0	0	0	112684	0	0	0	0	0	18693110	0	0	0	0	16746.7	0	0	0	0	0	28619.4	0	0	0	0	40589.1	0	0	0	64950	3794.78	0	0	0
526	Blood Center 3	HIGH	M	55	White	0	222838	308834	9711.46	5808.5	11540.5	0	0	1463317	0	0	0	0	1658.22	0	0	0	0	0	0	0	0	0	3765.62	8007.75	0	0	0	0	8998.13	21191.9	0	0	0	51863.6	53368.7	0	0	0	4961.6	1331.74	0	0	0
527	Blood Center 3	HIGH	F	60	White	0	454462	403433	0	3191.01	46644.2	0	0	1103691	0	0	0	0	8269.84	0	0	0	0	0	0	0	28765.8	0	0	5783.72	0	0	0	0	0	24232	0	12826.9	0	7004.72	115367	0	0	0	0	0	0	0	0
528	Blood Center 3	HIGH	F	60	White	0	629206	236241	56068.8	3770.08	59823.3	0	0	933620	0	0	0	0	4987.71	0	0	0	0	0	0	0	0	0	0	10159.5	0	0	0	0	0	22146	0	10117.5	0	0	45525.2	0	0	0	11147.9	3216.35	0	0	0
529	Blood Center 3	CAUCASIAN_OTHER	F	63	White	0	172826	165869	12084.9	0	0	0	0	744067	0	0	0	0	3220.47	0	0	0	0	0	0	7828.17	0	0	0	5332.63	0	0	0	0	0	23500.9	0	0	0	9431.89	42933.6	56494.8	0	0	9084.61	0	0	0	3954.07
530	Blood Center 3	CAUCASIAN_OTHER	M	29	White	0	200020	397823	30304.7	1691.35	9970.52	0	0	596731	0	707121	0	0	2781.8	0	4533.92	0	0	0	7412.08	0	0	0	0	8291.82	2443436	0	0	0	0	34448.4	0	0	0	0	25521.7	0	4226.63	0	0	0	0	0	0
531	Blood Center 1	HIGH	F	50	White	0	2671488	334220	180113	1131.9	26898.1	6713.19	0	2198114	0	0	0	0	117800	0	0	0	0	0	0	0	10064.6	0	0	3775.94	0	0	0	0	0	42158.3	0	0	0	0	30981.3	0	0	0	33126.6	32498300	0	0	0
532	Blood Center 3	CAUCASIAN_OTHER	F	49	White	0	164862	916828	54107.1	862.473	0	0	0	1314251	0	0	0	2568.17	2485.47	0	0	0	0	0	0	0	0	0	4201.05	9077.29	0	0	0	0	0	0	0	0	0	7921.71	37677.3	15900.5	0	0	0	4019.7	0	0	0
533	Blood Center 4	AFRAMRCN	M	59	AfrAmrcn	0	202803	331988	0	13560.1	17299.5	0	0	875677	0	0	0	0	1817.19	0	0	0	0	35574.4	0	0	0	0	0	23482	0	0	0	0	0	0	0	0	0	4646.55	95293.4	0	0	0	11787.6	1296.45	0	0	0
534	Blood Center 2	ASIAN	F	33	EastAsian	0	303208	1042335	0	1631.43	0	0	8192.87	1130912	0	861902	0	0	1849.74	0	0	0	0	0	0	0	26654.3	0	4885.39	14106.8	0	0	0	0	0	29140.4	0	0	0	0	55049	0	0	0	0	0	4563.74	0	0
535	Blood Center 1	CAUCASIAN_OTHER	M	61	White	0	1196810	553413	0	986.849	19503.4	83602.8	0	1796906	0	1148.65	0	3973.7	58214.7	0	0	0	0	0	0	0	15395.5	0	0	7312.27	0	0	0	0	0	28279.2	0	0	0	8148.17	39332.1	6150.56	0	0	0	1626.92	0	0	0
536	Blood Center 4	AFRAMRCN	M	59	AfrAmrcn	0	206526	312361	0	8918.71	26507.2	0	0	819741	0	0	0	0	1565.22	4479.22	0	0	0	40241.8	0	0	5260.96	0	5499.01	7056.28	0	0	0	0	0	21730.3	0	0	0	0	112504	0	0	0	0	4312.46	0	0	0
537	Blood Center 2	ASIAN	F	33	EastAsian	0	500913	550720	14292.6	0	15931.1	0	6085.95	1481948	0	1521699	0	0	1718.56	0	3796.64	0	0	0	0	0	13180.1	0	0	21907.7	0	0	0	0	0	35820.5	0	0	0	0	84394.2	0	0	0	0	3549.34	0	0	0
538	Blood Center 1	CAUCASIAN_OTHER	M	61	White	0	1166649	359038	0	1636.88	7100.17	48356.9	0	1197290	0	0	0	0	55349.5	0	0	0	0	0	0	0	5187.98	0	0	8371.86	0	0	0	0	0	26377.3	0	0	0	0	33030.2	0	0	0	27943.8	1583.02	0	0	0
539	Blood Center 2	ASIAN	F	33	EastAsian	0	340375	801376	65934.6	1183.77	0	0	0	1042752	0	882131	0	0	1285.1	2470.08	3249.3	0	0	0	0	0	0	0	0	21949.1	0	0	0	0	0	28931.5	0	0	0	0	108793	0	0	0	0	21882.5	0	0	0
540	Blood Center 1	HIGH	F	50	White	0	2824923	473451	38159.8	1373.62	104479	14122.1	0	2614085	2452.63	0	0	0	102142	0	0	0	0	0	0	9027.61	6241.9	0	5021.37	4252.42	0	0	0	0	0	45253.2	0	0	0	5102.26	32277.5	0	0	0	31337.2	36818750	0	0	0
541	Blood Center 4	CAUCASIAN_OTHER	M	24	White	0	207060	231159	0	2370.4	23786.4	0	16319.3	3090854	0	687872	0	0	2618.08	0	0	0	0	0	0	3622.29	0	0	5683.71	8784.77	0	0	0	0	0	35036.2	0	0	0	5344.31	21265.6	6086250	0	0	0	1381.82	0	0	0
542	Blood Center 1	CAUCASIAN_OTHER	M	61	White	0	1500448	282527	94270.7	585.843	6870.86	126122	0	1523548	0	0	0	0	84317.6	5480.75	10332.4	0	2225.71	0	0	0	14497.8	0	0	4238.67	0	0	0	0	0	33481.9	0	0	0	4155.06	55360.8	6766.48	0	0	34514.6	0	0	0	0
543	Blood Center 3	CAUCASIAN_OTHER	F	63	White	0	125594	182660	0	0	0	0	0	959711	0	0	0	0	1801.01	0	4792.1	5648.39	0	0	0	7599.08	0	0	0	4883.65	0	0	0	0	0	26896.9	0	0	0	71723.4	47386.2	0	0	0	5603.16	6023.89	0	0	0
544	Blood Center 3	CAUCASIAN_OTHER	M	29	White	0	160963	200409	0	658.328	5775.72	0	8421.55	593575	0	0	0	0	1670.44	0	8868.55	0	0	0	0	0	0	0	3621	7749.51	0	0	0	0	0	24577.4	0	0	0	0	52777.6	7095.52	0	0	0	0	0	0	0
545	Blood Center 3	CAUCASIAN_OTHER	F	49	White	0	214609	574324	0	890.678	9858.72	0	12556	4123369	0	507.235	0	0	2144.32	0	0	0	0	0	0	0	0	0	4777.7	2602.61	0	0	0	0	0	0	0	0	0	37596.2	42240.3	0	0	0	0	1621.25	0	0	0
546	Blood Center 3	CAUCASIAN_OTHER	M	29	White	0	236102	313089	20838	1440.24	30222.8	0	0	1344420	0	1121.85	0	0	4766.64	0	0	0	0	0	0	0	0	0	0	5988.33	0	0	0	0	0	0	0	0	0	4451.81	39618.5	0	4165.53	0	0	0	0	0	0
547	Blood Center 3	CAUCASIAN_OTHER	F	33	White	0	102607	273952	0	0	0	0	0	818659	0	0	0	0	32453.4	0	0	0	0	0	0	0	0	0	3750.75	17871.9	0	0	0	0	0	27831.2	0	0	0	0	40665.8	0	0	0	5720.24	1535.14	0	0	0
548	Blood Center 3	CAUCASIAN_OTHER	F	63	White	15862.6	419418	384563	62416.3	631.617	0	0	0	2374724	0	877326	0	0	7751.44	0	5277.98	0	0	0	0	0	0	0	0	1799.1	0	0	0	0	0	0	0	0	0	0	21028.6	0	0	0	11436.3	2606.89	3738.4	0	0
549	Blood Center 1	CAUCASIAN_OTHER	M	61	White	0	793167	519206	11851.7	0	16768	39855.3	0	840950	0	0	0	0	42670.7	4071.4	0	0	0	0	0	0	11730.1	0	3012.58	8749.35	0	0	0	0	0	26062.7	0	0	0	6631.11	46406.5	0	0	0	48397.2	0	0	0	0
550	Blood Center 4	AFRAMRCN	M	59	AfrAmrcn	0	153680	234701	24749.5	7324.5	20046.2	0	0	691037	0	719062	0	0	1401.62	3345.5	0	0	0	11083.8	0	0	3943.35	0	0	21072.9	0	0	0	0	0	27505.8	0	0	0	1342.95	48404.4	12030.6	0	0	7699.18	0	0	0	0
551	Blood Center 1	HIGH	F	50	White	0	1044722	511326	0	1137.81	16040.5	0	0	1057433	0	0	0	0	60349.3	0	0	0	0	0	0	0	8306.52	0	7114.82	13139.5	0	0	0	0	0	26324.9	0	0	0	3368.44	78855.3	5648.45	0	0	25695.7	50727250	0	0	0
552	Blood Center 3	CAUCASIAN_OTHER	F	49	White	0	191704	984178	8942.99	0	7870.74	0	0	843133	0	0	0	0	4834.9	0	5280.52	0	0	0	0	0	0	0	0	9579.09	0	0	0	0	0	0	0	0	0	0	48519.5	3449.71	2868.23	0	4339.48	4053.11	0	0	0
553	Blood Center 3	CAUCASIAN_OTHER	F	63	White	0	56157.8	456312	0	876.451	0	0	0	631822	0	0	0	0	31657.4	0	9402.2	0	71125.9	0	0	4111729	6780.12	0	0	6045.72	0	0	0	0	0	28229.8	0	0	0	0	90754.8	0	0	1415933	6727.07	20852350	53021.8	3365.26	0
554	Blood Center 2	ASIAN	F	42	EastAsian	0	526893	491733	89382.9	904.167	0	0	0	1768809	0	0	0	0	10542	0	0	0	0	0	0	0	7158.13	0	5320.59	7856.68	0	0	0	0	0	31151	0	0	0	0	41993.9	0	0	0	0	4205.51	0	0	0
555	Blood Center 3	CAUCASIAN_OTHER	M	38	White	0	93351.5	604647	0	1379.64	33810.7	0	0	667112	0	772631	0	0	1624.86	0	4096.81	0	0	0	0	0	0	0	6025.36	9843.62	0	0	0	0	0	28549.6	0	0	0	5937.42	77807	0	0	0	7428.97	3832.28	0	0	0
556	Blood Center 1	HIGH	F	73	White	0	897287	472299	37678.8	1408.39	0	3585.4	0	739113	0	770322	0	0	53105.7	0	0	0	0	3706.49	0	20518.8	0	0	0	11950.9	0	0	0	0	0	24214.3	0	0	0	7517.68	40253.8	0	0	0	49271.4	0	0	0	0
557	Blood Center 1	HIGH	F	73	White	0	1153150	862978	0	1100.55	0	3859.96	0	1049142	0	0	0	0	49236.9	0	0	0	0	0	0	0	4594.88	0	5245.49	7765.09	0	0	0	0	0	23969.4	0	0	0	5040.52	65821.9	0	0	0	46581.1	0	0	0	0
558	Blood Center 3	CAUCASIAN_OTHER	F	63	White	0	178423	217880	51195	0	0	0	0	1003338	0	0	0	0	59063.5	0	0	0	36398.7	0	0	4091121	0	0	0	5994.61	0	0	0	0	0	0	0	0	0	0	53855.3	0	0	1412324	5972.19	20162790	7241.22	1313.02	0
559	Blood Center 4	AFRAMRCN	M	49	AfrAmrcn	0	275198	255947	0	577.527	164393	0	0	1124747	0	0	0	0	2364.7	0	0	0	0	0	0	0	0	0	0	10013.1	0	11413.9	0	0	0	31076	0	0	0	2970.59	53508.7	0	0	0	0	0	0	0	0
560	Blood Center 4	AFRAMRCN	M	49	AfrAmrcn	0	426442	142442	58021.4	1153.25	220946	0	0	1828787	0	831116	0	0	7977.07	0	0	0	0	0	0	5958.1	0	0	6797.41	4723.74	0	14869.5	0	0	0	0	0	0	0	3432.34	43886.3	0	0	0	0	1679.23	0	0	0
561	Blood Center 1	CAUCASIAN_OTHER	F	58	White	0	705651	219714	55092.7	0	0	0	0	661328	0	493.524	0	0	1142339	8537.32	0	0	6004.83	0	0	10885.4	46972.6	0	58804.7	10371.7	0	0	0	0	0	27273.9	0	0	0	7134.38	46972.6	0	0	0	143088	1414.14	0	0	0
562	Blood Center 3	HIGH	M	79	White	0	112921	646639	62381.4	31558.9	0	0	0	1006694	0	758204	0	0	3557.13	0	0	0	0	0	0	0	0	0	4713.14	8045.11	0	0	0	261550	0	0	0	0	0	0	40008.8	0	0	0	5212.77	1709.14	0	0	0
563	Blood Center 1	CAUCASIAN_OTHER	M	47	White	0	1216604	523823	3572.87	1315.11	0	9528.15	0	1318822	0	1338479	0	0	70812.7	0	0	0	0	0	0	0	0	0	0	7858.81	0	1109.59	0	0	0	31020	0	0	0	0	43923.5	0	0	0	0	0	0	0	0
564	Blood Center 1	CAUCASIAN_OTHER	F	58	White	0	982058	328303	13469.5	1548.22	18087.8	4602.02	0	749918	0	0	0	0	1399929	0	0	0	0	0	0	0	22697.2	0	22103.2	14666.2	0	0	0	0	0	23502.7	0	0	0	0	22697.2	0	0	0	47088.4	4247.3	0	0	0
565	Blood Center 3	CAUCASIAN_OTHER	M	38	White	0	181483	1077779	13015.4	1288.1	36552	0	0	687942	0	0	0	0	1149.77	0	13587.1	0	0	0	0	0	0	0	0	6131.66	0	0	0	0	0	25958.3	0	0	0	3620.39	58398.5	0	0	0	6371.57	5302.61	0	0	0
566	Blood Center 3	HIGH	M	79	White	0	44462.4	328146	0	30937.8	6979.15	0	9570.04	640030	0	0	0	0	1748.83	0	0	0	0	0	0	0	0	3548.25	0	8133.28	0	0	0	223040	0	26626.5	0	0	0	0	66969.1	0	0	0	0	21592.7	0	0	0
567	Blood Center 3	HIGH	M	79	White	0	120467	935325	12400.7	28472.6	9287.79	0	11348.1	726048	0	17547.7	0	0	1859.68	0	0	0	0	0	0	0	0	0	5303.44	8795.46	0	0	0	252686	0	29639.8	0	0	0	0	55894.3	0	0	0	0	2988.92	0	0	4854.15
568	Blood Center 3	CAUCASIAN_OTHER	F	63	White	0	74646.6	247762	0	987.26	6758.9	0	0	649505	0	16632.3	0	0	34631.3	0	4394.53	0	48990.3	0	0	3588266	0	0	4135.28	14917.2	0	0	0	0	0	0	0	0	0	0	40920.8	0	0	1257421	0	15484180	13307.2	2131.02	0
569	Blood Center 1	HIGH	M	71	White	0	801943	336225	0	3351.02	33135.7	70566.1	37390.6	882726	0	631079	0	0	52747.1	0	0	0	0	0	0	0	6327.49	0	3891309	12211.8	0	10096.6	0	0	0	24804.2	0	0	0	8925.82	47482.9	0	0	0	26490.8	1416.02	0	0	0
570	Blood Center 1	HIGH	F	73	White	0	973592	794036	0	698.482	0	3620.23	0	769126	0	913.89	0	0	52620.4	0	0	0	0	0	0	0	0	0	0	6634.05	0	0	0	0	0	31857.9	0	0	0	0	43840.6	8199.62	0	0	32834.5	0	0	0	0
571	Blood Center 2	ASIAN	F	42	EastAsian	0	427180	391406	0	776.873	0	0	0	1363107	0	1134668	0	0	3964.17	0	6641.89	0	0	0	0	0	4574.46	0	4054.19	9040.31	0	0	0	0	0	547108	0	0	0	0	85226.2	4759.63	0	0	0	0	0	0	0
572	Blood Center 1	CAUCASIAN_OTHER	F	58	White	0	1214380	463674	2557.93	4005.86	11029.9	92912.6	0	993598	0	758.143	0	0	1794759	3552.76	0	0	0	0	0	0	40134.6	0	25065.1	20249	0	0	0	0	0	29785.6	0	0	0	0	58108.9	0	0	0	32968.4	63495.6	0	0	0
573	Blood Center 3	CAUCASIAN_OTHER	M	38	White	0	429864	799307	196350	923.165	54091.7	0	0	2433140	0	560.859	0	0	4834.95	0	0	0	0	0	0	4728.01	0	0	4400.65	1793.99	0	0	0	0	0	40296.9	0	0	0	0	16656.6	0	0	0	7469.98	3367.21	0	0	0
574	Blood Center 2	ASIAN	F	42	EastAsian	0	663815	780758	17893.3	1293.86	8291.5	0	0	1990848	0	21128.6	0	0	6940.8	0	0	0	0	0	0	0	14122.4	0	4719.14	7828.12	0	0	0	0	0	38990.7	0	0	0	4614.41	35521.9	0	0	0	3905.8	3672.16	0	0	0
575	Blood Center 4	AFRAMRCN	M	49	AfrAmrcn	0	393694	312208	0	1857.13	318886	0	0	1868265	0	1540836	0	0	1706.42	0	0	0	2794.69	0	0	0	0	0	3956.68	14072.5	0	17015	0	0	0	37105.4	0	0	0	5022.02	76040	0	0	0	0	0	0	0	0
576	Blood Center 1	HIGH	M	70	White	0	3607555	572307	112718	1597.09	17956	46679.6	0	2448463	0	1525197	0	0	127776	0	4439.45	0	0	0	0	7338.44	0	199154	5060.12	459.439	0	0	0	0	0	48142	0	0	0	3445.15	7341.08	0	0	0	23099.6	3365.01	0	0	0
577	Blood Center 1	CAUCASIAN_OTHER	M	63	White	0	2440863	488071	5241.66	6364.44	0	79647.7	19178.2	1557820	0	1094663	0	0	91445.4	0	0	0	0	0	0	0	4129.08	0	5432.7	6476.14	0	0	0	0	0	38592.4	0	0	0	0	51823.3	0	0	0	0	4176.38	0	0	0
578	Blood Center 1	CAUCASIAN_OTHER	M	40	White	0	1079548	556802	0	1143.45	17232.6	11359.7	0	817899	1804.66	2900.65	0	0	47789.7	0	0	0	0	0	0	9651.82	4249.51	0	0	11450.4	0	0	0	0	0	0	0	0	0	0	57059.9	7113.62	0	0	23752.5	0	0	0	0
579	Blood Center 2	CAUCASIAN_OTHER	F	56	White	0	676397	927908	20707.2	7079.32	16316.4	0	30894.8	2649084	0	1119816	0	0	1291.47	0	0	0	0	0	0	0	0	0	6260.79	1583.49	0	0	0	0	0	38447.4	0	0	0	4747.06	43816.6	0	0	0	0	5773.87	0	0	0
580	Blood Center 1	HIGH	M	70	White	0	3236761	400835	209845	8749.76	50124.6	89868.7	0	2486148	0	1087273	0	0	124361	0	0	0	0	0	0	7432.47	0	57107.2	7603.81	429.97	0	0	0	0	0	38820.7	0	0	0	7780.3	13214.3	0	0	0	38781.8	3780.05	0	0	0
581	Blood Center 1	CAUCASIAN_OTHER	M	63	White	0	1374039	409465	33578.3	8106.28	6355.4	127714	18278.7	1229284	0	0	0	0	74117.2	0	0	0	0	0	0	0	4229.32	0	5102.11	8328.54	0	0	0	0	0	30894.4	0	0	0	3059.26	49631.3	0	0	0	84285.8	5047.95	0	0	0
582	Blood Center 3	HIGH	M	71	White	0	170263	401396	0	1084.92	0	0	0	571370	0	786860	0	35634	3487.22	0	0	0	0	0	0	0	0	0	3913.58	9679.71	0	0	0	241840	0	27961.5	0	0	0	0	44595.9	0	0	0	0	0	5248.89	0	0
583	Blood Center 1	HIGH	M	70	White	0	3881249	380446	0	1200.72	35114.2	123243	0	2183834	0	1675385	1831.81	0	119723	0	0	0	0	0	0	0	5371.14	428656	0	4512.04	0	0	0	0	0	42142	0	0	0	0	19626	0	0	0	26925.2	1643.23	0	0	0
584	Blood Center 1	CAUCASIAN_OTHER	M	40	White	0	3636955	251290	221686	736.779	56637.6	61574.8	0	2469570	0	0	0	0	145120	0	0	0	0	0	0	6551.96	7333.28	0	7735.6	2611.33	0	0	0	0	0	37362.5	0	0	0	9366.47	16415.7	0	0	0	46013.2	1932.69	0	0	0
585	Blood Center 4	CAUCASIAN_OTHER	F	28	White	0	415146	728830	60573.5	895.864	0	0	0	684845	0	1325273	0	0	1695.4	0	0	0	0	4089.8	0	0	0	0	0	9081.61	0	0	0	0	5673.42	27883.7	0	0	0	0	80786.9	0	0	0	4011.33	4310.06	0	0	0
586	Blood Center 1	CAUCASIAN_OTHER	M	40	White	0	794285	585914	0	609.028	43985.7	1681.64	0	691564	0	0	0	0	45333.8	0	0	0	0	0	0	0	3306.45	0	0	13416.8	0	0	0	0	0	26190.2	0	0	0	0	36094.9	7578.38	0	0	108170	4407.31	0	0	0
587	Blood Center 3	AFRAMRCN	F	56	AfrAmrcn	0	409960	713174	23345.2	955.965	12856.2	0	0	673529	0	0	0	0	1369.41	0	0	0	0	0	0	6338.83	5949.26	0	0	12183.5	0	0	0	0	0	21152.7	0	0	0	0	34020.6	0	0	0	5219.29	3711.97	0	0	0
588	Blood Center 4	CAUCASIAN_OTHER	F	28	White	0	472168	517047	0	3205.46	0	0	11677.8	863864	0	0	0	6856.66	1095.06	0	3926.43	0	0	1562.09	0	0	5159.2	0	9673.67	15983	0	0	0	5139.69	0	22875.7	0	0	0	6946.44	100464	0	0	0	3820.97	0	0	0	0
589	Blood Center 3	HIGH	M	71	White	0	244991	353287	0	2221.36	4853.18	0	0	607713	0	1436578	0	13266.8	4837.93	6481.59	0	0	0	0	0	0	5609.27	0	3506.12	14193.1	0	0	0	212061	0	31505.8	0	0	0	0	46991.1	0	2729.02	0	0	0	0	0	0
590	Blood Center 1	CAUCASIAN_OTHER	M	63	White	0	867955	248699	48242.9	3325.71	24777	20606.3	0	752395	0	0	0	0	55949.3	0	0	0	0	0	0	17013.5	0	0	5175.5	9305.46	0	0	0	0	0	30491.1	0	0	0	4692.17	60088.6	0	0	0	77857.1	4918.87	0	0	0
591	Blood Center 3	AFRAMRCN	F	56	AfrAmrcn	0	434521	416104	0	1634.97	16725.6	0	0	829759	0	0	0	0	1939.67	0	4338.62	0	0	0	0	0	0	0	3477.13	10042.6	0	0	0	0	0	26634.1	0	0	0	0	65852.4	0	0	0	11957.9	0	0	0	0
592	Blood Center 2	CAUCASIAN_OTHER	F	56	White	0	420574	624229	0	5019.3	14006.4	0	17241.8	1607848	0	1017.16	0	0	1980.12	0	0	0	0	0	0	0	0	0	10543.5	5883.03	0	0	0	0	0	32703.4	0	0	0	0	58725.7	0	0	0	0	0	0	0	0
593	Blood Center 4	AFRAMRCN	F	47	AfrAmrcn	0	141320	408769	0	3393.29	39859.2	0	19191.1	2157312	0	0	0	0	2910.28	0	0	0	0	0	0	0	0	0	2944.9	69880.3	0	0	0	0	0	35126.6	0	0	0	0	26036.5	0	0	0	0	1856.55	0	0	0
594	Blood Center 2	ASIAN	F	49	EastAsian	0	775037	465120	0	1227.42	212884	0	30648.1	1587388	0	1631.1	0	0	2347.69	0	0	5338.38	0	3784.86	0	7097.95	16791.8	0	0	5103.48	0	0	0	0	0	35367.9	0	0	0	0	85427	0	0	0	3750.59	0	0	0	0
595	Blood Center 3	AFRAMRCN	F	56	AfrAmrcn	0	546708	484626	136130	905.407	24139.6	0	0	1582577	0	317.063	0	0	1989.14	0	0	0	0	0	0	0	4185.71	0	4029.29	6373.09	0	0	0	0	0	30178.7	0	0	0	0	22062.2	0	0	0	0	2129.44	0	0	0
596	Blood Center 3	HISPANIC	M	48	Other	0	206986	477299	0	635.715	0	0	0	700363	0	0	0	1705	1769.68	0	0	0	3627.99	0	0	0	0	0	3963.91	6443.35	0	0	0	0	0	23540.8	0	0	0	0	64838.6	0	0	0	0	0	3447.03	0	0
597	Blood Center 3	HIGH	M	71	White	19141.6	280357	413856	48635.2	2700.4	0	0	0	1289199	0	0	0	4726	6011.1	0	0	0	0	0	39907.3	0	0	0	6994.33	9134.13	0	0	0	408022	0	34155.9	0	0	0	3864.77	37996.5	0	0	0	6370.56	11922.2	0	0	0
598	Blood Center 4	CAUCASIAN_OTHER	F	28	White	0	437182	546688	10503.6	2048.15	15236.2	0	33140.1	1081080	0	0	0	0	2189.75	0	0	0	0	0	0	0	6897.62	0	6244.8	11365.6	0	0	0	0	0	0	0	0	0	2906.73	58182.1	0	0	0	4060.34	0	0	0	0
599	Blood Center 2	CAUCASIAN_OTHER	F	56	White	0	199420	470242	24036.2	3111.85	11806.3	0	0	608014	0			0	1802.21	0	0	0	0	0	0	0	5847.05	0	0	14850.3	0	0	0	0	0	31899.5	0	0	0	0	53133.2	0	0	0	5472.4	1768.89	0	0	0
[truncated: 203 more columns]

## Sheet: Exposome library
Custom generated Exposome library for searches of untargeted metabolomics data in REDS III RBC Omics. The library was manually curated based on data from the website www.bloodexposome.org
Compound Name	Formula	KEGG ID
	C43H69NO12
	C99H155N29O21S
	C28H38N8O5
	C27H33N2O2+
	C45H65N3O8S
	C196H249N68O105P19S19
	C38H42N4O6
	CO5
	C29H36O10
	C6H15O12P3S3
	C21H21O5-
	C11H17NO
	C58H80F3N15O11
	C20H28O4
	C21H32O4
	C48H82O18
	C18H25Cl3N2O
	C35H41Cl3N4O6
	C65H90NO18P
	C31H44K2O18S2
((4-Hydroxy-3,5-dimethylphenyl)methylene)propanedinitrile	C12H10N2O
(+)(-)-Femeppep	C24H24FN3O3
(+)-Abscisic acid	C15H20O4
(+)-alpha-Terpineol	C10H18O	C09902
(+)-alpha-thujone	C10H16O
(+)-Anisomycin	C14H19NO4
(+)-anti-bpde	C20H14O3
(+)-Bicuculline	C20H17NO6	C09364
(+)-Borneol	C10H18O
(+)-BUTACLAMOL HYDROCHLORIDE	C25H32ClNO
(+)-Catechin 3-Gallate	C22H18O10
(+)-cis-3-Methylfentanyl	C23H30N2O
(+)-cis-Khellactone	C14H14O5
(+)-Conduritol B	C6H10O4
(+)-Dauca-8,11-diene	C15H24
(+)-EPIBATIDINE	C11H13ClN2
(+)-Eseroline	C13H18N2O
(+)-Eudesmin	C22H26O6	C10561
(+)-Ibogamine	C19H24N2
(+)-Isoboldine	C19H21NO4	C09541
(+)-Isopilocarpine	C11H16N2O2
(+)-Isothujone	C10H16O	C20260
(+)-Maackiain	C16H12O5	C16229
(+)-Mesembrenone	C17H21NO3	C09223
(+)-MK-801 hydrogen maleate	C20H19NO4	D03878
(+)-NANM hydrochloride	C17H24ClNO
(+)-Neoclausenamide	C18H19NO3
(+)-Nicotine	C10H14N2	C16386
(+)-Pentazocine	C19H27NO
(+)-PERILLYL ALCOHOL	C10H16O
(+)-phenserine	C20H23N3O2
(+)-Prostaglandin A2	C20H30O4
(+)-Pulegone	C10H16O	C09893
(+)-pyridinoline	C18H29N4O8+
(+)-Sparteine	C15H26N2
(+)-Syringaresinol	C22H26O8	C10889
(+)-Threo-Mefloquine	C17H16F6N2O
(+)-trans-Allethrin	C19H26O3
(+)-Vesamicol	C17H25NO
(+)-Xestospongin A	C28H50N2O2
(+-)-Trimethoquinol	C19H24ClNO5
(+/-)-Blebbistatin	C18H16N2O2
(+/-)-Lisofylline	C13H20N4O3
(+/-)-PPHT hydrochloride	C21H28ClNO
(+/-)-Propionylcarnitine chloride	C10H20ClNO4
(+/-)-Vesamicol hydrochloride	C17H26ClNO
(+/-)11,12-DiHETrE	C20H34O4	C14774
(+/-)14,15-EpETrE	C20H32O3	C14771
(+/-)8,9-EpETrE	C20H32O3	C14769
(-)-3-Carene	C10H16	C09839
(-)-3-Phenoxy-N-methylmorphinan	C23H27NO
(-)-alpha-5,9-Dimethyl-2-(3-furylmethyl)-2'-hydroxy-6,7-benzomorphane	C19H23NO2
(-)-alpha-Terpineol	C10H18O	C11393
(-)-Asarinin	C20H18O6
(-)-BICUCULLINE METHIODIDE	C21H20INO6
(-)-Borneol	C10H18O
(-)-Borneol	C10H18O	C01766
(-)-CIS-PERMETHRIN	C21H20Cl2O3
(-)-Cyclofoxy	C20H24FNO3
(-)-Devapamil	C26H36N2O3
(-)-Dicentrine	C20H21NO4
(-)-dihydroguaiaretic acid	C20H26O4
(-)-Epiafzelechin	C15H14O5	C12128
(-)-Epicatechin	C15H14O6	C09727
(-)-Epicatechin gallate	C22H18O10
(-)-Epigallocatechin	C15H14O7	C12136
(-)-Epigallocatechin gallate	C22H18O11	C09731
(-)-Ethyl apovincaminate	C22H26N2O2
(-)-Gallocatechin gallate	C22H18O11
(-)-gamma-cadinene	C15H24	C19738
(-)-huperzine A	C15H18N2O
(-)-Isocorypalmine	C20H23NO4	C04118
(-)-kurarinone	C26H30O6
(-)-lariciresinol	C20H24O6	C20454
(-)-Limonene	C10H16	C00521
(-)-MDO-NPA hydrochloride	C20H22ClNO2
(-)-Menthone	C10H18O	C00843
(-)-metazocine	C15H21NO	C11789
(-)-MK 801 Maleate	C20H19NO4
(-)-Myrtenol	C10H16O
(-)-Norephedrine	C9H13NO	C07911;C16719;D08368
(-)-Normorphine	C16H17NO3
(-)-NORPSEUDOEPHEDRINE	C9H13NO
(-)-Perillyl alcohol	C10H16O	C02452
(-)-Praeruptorin A	C21H22O7
(-)-Praeruptorin A	C21H22O7
(-)-quinate	C7H11O6-
(-)-Quinpirole hydrochloride	C13H22ClN3	D05682
(-)-Scopolamine	C17H21NO4
(-)-Slaframine	C10H18N2O2	C06185
(-)-Sparteine	C15H26N2
(-)-Stercobilin	C33H46N4O6
(-)-Terpinen-4-ol	C10H18O
(-)-Threo-Mefloquine	C17H16F6N2O
(-)-xestospongin C	C28H50N2O2
(1,1'-biphenyl)-4,4'-dimethanol, |A,|A'-bis((4-methyl-1-piperidinyl)methyl)-, dihydrobromide	C28H42Br2N2O2
(1,2-Dihydroxyethyl)oxirane	C4H8O3
(1-(((1-(1-Oxo-2-N-((phenylmethoxy)carbonyl)-3-phenylpropyl)pyrrolidin-2-yl)carbonyl)amino)-4-methoxybutyl)-1-boronic acid	C27H36BN3NaO7+
(1-Hydroxy-2-(imidazo(1,2-a)-pyridin-3-yl)ethylidene)bisphosphonic acid monohydrate	C9H10N2O7P2-2
(1-Isocyanatoethyl)benzene	C9H9NO
(10E,12Z)-octadeca-10,12-dienoic acid	C18H32O2
(10s,11s)-10,11-dihydroxy-10,11-dihydro-5h-dibenzo[b,f]azepine-5-carboxamide	C15H14N2O3
(11R,16S)-misoprostol	C22H38O5
(13S)-12,13-epoxyoctadeca-9,11-dienoic acid	C18H30O3
(19:0)-Anacardic acid	C26H44O3
(1r,2r)-5-amino-2-(propan-2-ylamino)-1,2,3,4-tetrahydronaphthalene-1,6-diol	C13H20N2O2
(1R,2S)-1-(4-chlorophenoxy)-3,3-dimethyl-1-(1,2,4-triazol-1-yl)butan-2-ol	C14H18ClN3O2
(1r,2s)-2-aminocyclopentanecarboxylic acid	C6H11NO2
(1r,3r)-1-aminocyclopentane-1,3-dicarboxylic acid	C7H11NO4
(1R-trans)-3-(2,2-Dichloroethenyl)-2,2-dimethylcyclopropanecarboxylic acid	C8H10Cl2O2	C19844
(1S)-(+)-3-Carene	C10H16
(1S)-(-)-Camphanic chloride	C10H13ClO3
(1S)-(-)-cis-Pinane	C10H18
(1S)-4,7,7-Trimethyl-3-oxo-2-oxabicyclo[2.2.1]heptane-1-carbonyl chloride	C10H13ClO3
(1S,2R)-2-phenylcyclopropanamine	C9H11N
(1S,2S)-(+)-1,2-Diaminocyclohexane	C6H14N2
(1S,2S)-1,2-dihydronaphthalene-1,2-diol	C10H10O2	C04514
(1s,2s,3r,6r)-4-(Hydroxymethyl)-6-(Octylamino)cyclohex-4-Ene-1,2,3-Triol	C15H29NO4
(1S,2S,3S,4R)-3-(1-acetamido-2-ethyl-butyl)-4-guanidino-2-hydroxy-cyclopentanecarboxylic acid	C15H28N4O4
(1S,3R)-ACPD	C7H11NO4
(1S,3S)-(R)-Cyano(3-phenoxyphenyl)methyl 3-(2,2-dichlorovinyl)-2,2-dimethylcyclopropanecarboxylate	C22H19Cl2NO3
(1S,3S)-1-aminocyclopentane-1,3-dicarboxylic acid	C7H11NO4
(1S,3S,4S)-1,3,4-TRIPHOSPHO-MYO-INOSITOL	C6H15O15P3	C01243
(1~{S},3~{Z})-3-[(2~{E})-2-[(1~{S},3~{a}~{S},7~{a}~{S})-7~{a}-methyl-1-[(2~{S})-6-methyl-2-oxidanyl-heptan-2-yl]-2,3,3~{a},5,6,7-hexahydro-1~{H}-inden-4-ylidene]ethylidene]-4-methylidene-cyclohexan-1-ol	C27H44O2
(2,5-dioxopyrrolidin-1-yl) 5-(2-hydroxyethoxy)-4-oxopentanoate	C11H15NO7
(2-Aminoacetoxy)dihydroxyaluminum	C2H8AlNO4
(2-Aminoethyl)phosphonic acid	C2H8NO3P	C03557
(2-Carboxyethyl)dimethylsulfonium	C5H11O2S+
(2-Carboxyethyl)dimethylsulfonium Chloride	C5H11ClO2S
(2-chlorophenyl)methanesulfonamide	C7H8ClNO2S
(20S)-Protopanaxadiol	C30H52O3	C20715
(20S)-Protopanaxatriol	C30H52O4	C20716
(22E)-1alpha,25-dihydroxy-26,27-dimethyl-22,23-didehydrovitamin D3 / (22E)-1alpha,25-dihydroxy-26,27-dimethyl-22,23-didehydrocholecalciferol	C29H46O3
(22R)-22,25-Dihydroxyvitamin D3	C27H44O3
(22S)-BUDESONIDE	C25H34O6
(239)Pu Citrate	C12H12O14Pu-4
(24R)-24,25-dihydroxyvitamin D2 / (24R)-24,25-dihydroxyergocalciferol	C28H44O3
(25r,s)-26-hydroxycholesterol	C27H46O2
(25S)-1alpha,25,26-trihydroxyvitamin D3 / (25S)-1alpha,25S,26-trihydroxycholecalciferol	C27H44O4
(25S)-25,26-dihydroxyvitamin D3 / (25S)-25,26-dihydroxycholecalciferol	C27H44O3
(2E)-3-[4-(diethylamino)-2-hydroxyphenyl]-2-methylprop-2-enoic acid	C14H19NO3
(2E)-N-(4-{[3-chloro-4-(pyridin-2-ylmethoxy)phenyl]amino}-3-cyano-7-ethoxyquinolin-6-yl)-4-(dimethylamino)but-2-enamide	C30H31ClN6O2
(2E,4E)-5-(4-Nitrophenyl)-2,4-pentadienal	C11H9NO3
(2E,4E)-deca-2,4-dienal	C10H16O
(2E,4E)-Hepta-2,4-dienal	C7H10O
(2R)-2,3-dihydroxypropyl phosphate	C3H7O6P-2
(2R)-2-[[(2R)-2-amino-3-(1-methoxycarbonylindol-3-yl)propanoyl]-[(2S)-2-[[(2R,6S)-2,6-dimethylpiperidine-1-carbonyl]amino]-4,4-dimethylpentanoyl]amino]hexanoic acid	C34H51N5O7
(2R)-2-hydroxypentanedioic acid	C5H8O5	C01087
(2R)-naringenin	C15H12O5
(2r,3r,4s,5r,6s)-2-(Hydroxymethyl)-6-Sulfanyl-Oxane-3,4,5-Triol	C6H12O5S
(2R,3S)-3-(6-amino-9H-purin-9-yl)nonan-2-ol	C14H23N5O
(2R,3S,5R)-5-(2,6-diaminopurin-9-yl)-3-hydroxy-2-(hydroxymethyl)tetrahydrofuran-2-carbonitrile	C11H13N7O3
(2R,4R)-APDC	C6H10N2O4
(2R,6S)-2,6-diaminoheptanedioic acid	C7H14N2O4	C00680
(2S)-1,2-dimethylpyrrolidine-2-carboxylic acid	C7H13NO2
(2S)-1-[(2S)-2-amino-3-(4-hydroxyphenyl)propanoyl]-N-[(2S)-1-[(2-amino-2-oxoethyl)amino]-1-oxohexan-2-yl]pyrrolidine-2-carboxamide	C22H33N5O5
(2s)-1-fluoro-3-(1h-imidazol-5-yl)propan-2-amine	C6H10FN3
(2S)-2,4-diaminobutanoic acid	C4H10N2O2	C03283
(2S)-2,5-diammoniopentanoate	C5H13N2O2+
(2S)-2-(6-methoxynaphthalen-2-yl)propanoate	C14H13O3-
(2S)-2-[(3-nitrophenyl)formamido]propanoic acid	C10H10N2O5
(2S)-2-acetamido-N-[(3S,6S,13E)-14-[[(2S)-2-[[(2S)-2-[[(2R)-2-amino-3-naphthalen-2-ylpropanoyl]amino]-5-(diaminomethylideneamino)pentanoyl]amino]-3-(2,3-dihydro-1H-indol-3-yl)propanoyl]amino]-3-(4H-imidazol-4-ylmethyl)-2,5,8,15-tetraoxo-1,4,9-triazacyclopentadec-13-en-6-yl]hexanamide	C54H71N15O9
(2S)-2-amino-3-[(2-chloroacetyl)amino]propanoic acid	C5H9ClN2O3
(2S)-2-ammonio-3-(3,4-dihydroxyphenyl)propanoate	C9H11NO4
(2S)-2-ammoniobutanedioate	C4H6NO4-
(2S)-7-hydroxy-2-(3-hydroxy-4-methoxy-phenyl)-5-[(2S,3R,4S,5R,6R)-3,4,5-trihydroxy-6-(hydroxymethyl)oxan-2-yl]oxy-chroman-4-one	C22H24O11
(2S)-N-[(2R)-1-[(2S)-2-[[(2S)-1-[(2-amino-2-oxoethyl)amino]-5-(diaminomethylideneamino)-1-oxopentan-2-yl]carbamoyl]pyrrolidin-1-yl]-1-oxo-3-sulfanylpropan-2-yl]-2-[[(2R,3R)-3-methyl-2-[[(2S)-2-[[(2S,3S)-3-methyl-2-[[2-(2-sulfanylidenecyclohexyl)acetyl]amino]pentanoyl]amino]-3-phenylpropanoyl]amino]pentanoyl]amino]butanediamide	C49H77N13O10S2
(2S,3S)-2-methylcitric acid	C7H10O7	C02225
(2s,3s)-3-(benzoyloxy)-8-methyl-8-azabicyclo[3.2.1]octane-2-carboxylic acid	C16H19NO4
(2S,3S,4R,5R)-2,3,4,5,6-pentahydroxyhexanal	C6H12O6
(2S,4R)-4-Methylglutamic acid	C6H11NO4
(2s,4s,5r,6r)-5-acetamido-4-hydroxy-2-(4-methyl-2-oxo-chromen-7-yl)oxy-6-[(2r)-1,2,3-trihydroxypropyl]tetrahydropyran-2-carboxylic acid	C21H25NO11
(2s,5s)-2,5-bis(3,4,5-trimethoxyphenyl)tetrahydrofuran	C22H28O7
(2S,6S)-Hydroxynorketamine	C12H14ClNO2
(3-Methyloxiran-2-yl)phosphonic acid	C3H7O4P
(3beta,20beta)-3-(3-Carboxy-1-oxopropoxy)-11-oxoolean-12-en-29-oic acid	C34H50O7
(3beta,5alpha,6beta,24R)-Stigmastane-3,5,6-triol	C29H52O3
(3R)-1-(Pyridin-3-yl)pyrrolidin-3-amine	C9H13N3
(3R)-3-hydroxy-L-aspartate	C4H6NO5-
(3R,3AS,3a1R,6R,6aS,9S,10aS)-3,6,9-trimethyldecahydro-2H-3a1,9-epoxyoxepino[4,3,2-ij]isochromen-2-one	C15H22O4
(3R,4R)-3-Amino-1-hydroxy-4-methylpyrrolidin-2-one	C5H10N2O2
(3r,4s,4ar,5r,8as)-3-hydroxy-4-(2-hydroxypropan-2-yl)-4a,5-dimethyloctahydronaphthalen-1(2h)-one	C15H26O3
(3R,6E)-nerolidol	C15H26O	C19746
(3S)-3-amino-1-hydroxy-1,2,3,4-tetrahydroquinolin-2-one	C9H10N2O2
(3S)-3-aminooxolan-2-one	C4H7NO2	C19777
(3S)-3-hydroxyoctanoic acid	C8H16O3
(3S)-3-methylhexanedioic acid	C7H12O4
(3S,22S)-2,3:22,23-diepoxy-2,3,22,23-tetrahydrosqualene	C30H50O2	C21732
(3Z)-Phycocyanobilin	C33H38N4O6	C05786
(4-aminobutyl)phosphonic acid	C4H12NO3P
(4-Aminophenyl)phosphonic acid	C6H8NO3P
(4-carbamimidoylphenyl)methanesulfonyl fluoride	C8H9FN2O2S
(4-methylphenyl)-sulfinylmethanamine	C8H9NOS
(4-Morpholinylimino)acetonitrile	C6H9N3O
(4-Nitrophenoxy)oxirane	C8H7NO4
(4aR,10bR)-rel-4-Propyl-2,3,4,4a,5,10b-hexahydrochromeno[4,3-b][1,4]oxazin-9-ol	C14H19NO3
(4S,5S)-1,2-DITHIANE-4,5-DIOL	C4H8O2S2
(5-fluoropyridin-3-yl)methanol	C6H6FNO
(5E,8E,11E,14E)-19-hydroxyicosa-5,8,11,14-tetraenoic acid	C20H32O3
(5Z,7E)-(1S,3R)-23-aza-9,10-seco-5,7,10(19)-cholestatriene-1,3,25-triol	C26H43NO3
(5Z,7E)-(1S,3R)-24a,24b-dihomo-9,10-seco-5,7,10(19)-cholestatriene-1,3,25-triol	C29H48O3
(5Z,7E)-(1S,3R,23S,25R)-9,10-seco-5,7,10(19)-cholestatriene-1,3,23,25,26-pentol	C27H44O5
(5Z,7E)-(1S,3S)-1-(hydroxymethyl)-9,10-seco-5,7,10(19)-cholestatriene-3,25-diol	C28H46O3
(5Z,7E,22E)-(1S,3R)-24a,24b,24c-trihomo-9,10-seco-5,7,10(19),22-cholestatetraene-1,3,25-triol	C30H48O3
(6-Phe)BN (6-13) methyl ester	C48H66N12O10
(6as)-2,10-dimethoxy-6-methyl-5,6,6a,7-tetrahydro-4h-dibenzo[de,g]quinoline-1,9-diol-(6as)-2,9-dimethoxy-6-methyl-5,6,6a,7-tetrahydro-4h-dibenzo[de,g]quinoline-1,10-diol(1:1)	C38H42N2O8
(8S,10S,13S,14S,17S)-17-[2-[4-(2,6-dipyrrolidin-1-ylpyrimidin-4-yl)piperazin-1-yl]acetyl]-10,13-dimethyl-6,7,8,12,14,15,16,17-octahydrocyclopenta[a]phenanthren-3-one	C37H50N6O2
(8S,9S,10R,13R,14S,17R)-10,13-Dimethyl-17-((R)-6,7,7,7-tetrafluoro-6-(trifluoromethyl)heptan-2-yl)-2,3,4,7,8,9,10,11,12,13,14,15,16,17-tetradecahydro-1H-cyclopenta[a]phenanthren-3-ol	C27H39F7O
(8S,9S,10R,13S,14S,17S)-17-((R)-2-Hydroxy-6-methylheptan-2-yl)-10,13-dimethyl-2,3,4,7,8,9,10,11,12,13,14,15,16,17-tetradecahydro-1H-cyclopenta[a]phenanthren-3-ol	C27H46O2
(9R)-cinchonan-6',9-diol	C19H22N2O2
(9Z,11E,13S)-13-hydroxyoctadeca-9,11-dienoic acid	C18H32O3	C14762
(9Z,12Z)-Octadeca-9,12-dien-1-ol	C18H34O
(Aminomethyl)phosphonic acid	CH6NO3P	C11033
(Asparaginyl-alanyl-asparaginyl-proline)3	C48H74N18O19
(Cort-Co)-E	C32H35Co2N2O12-
(D-Ala1)-Peptide T	C35H55N9O16
(D-MeAla7)microcystin-LR	C49H76N10O12
(D-Pro2,D-Trp7,9)-Substance P	C74H106N20O13S
(D-Trp8)-Somatostatin-14	C76H104N18O19S2
(dichloromethanediyl)bis[hydrogen (phosphonate)]	CH2Cl2O6P2-2
(Dideacetoxy)pancuronium	C31H56Br2N2
(Dideacetoxy)vecuronium	C30H53BrN2
(E)-2-amino-4-(phosphonomethyl)hept-3-enoic acid	C8H16NO5P
(E)-2-ethyl-5-styrylbenzene-1,3-diol	C16H16O2
(E)-2-hexadecenal	C16H30O	C06123
(E)-2-Methylglutaconic acid	C6H8O4
(E)-3,4-DIHYDROXYBENZYLIDENEACETONE	C10H10O3
(E)-3-(3,4-Dihydroxyphenyl)-N-propylacrylamide	C12H15NO3
(E)-4-(4-Aminostyryl)benzenamine	C14H14N2
(E)-4-Hydroxy-N-desmethyl Tamoxifen	C25H27NO2
(E)-4-Hydroxytamoxifen	C26H29NO2
(E)-5-(2-Bromovinyl)uracil	C6H5BrN2O2
(E)-6-[(7S,10S,13R,14R,15S,17R)-7,15-dihydroxy-4,4,10,13,14-pentamethyl-3,11-dioxo-2,5,6,7,12,15,16,17-octahydro-1H-cyclopenta[a]phenanthren-17-yl]-2-methyl-4-oxohept-5-enoic acid	C30H42O7
(E)-Flupenthixol	C23H25F3N2OS
(E)-Hept-2-enal	C7H12O
(E)-hexadec-2-enoyl-CoA	C37H64N7O17P3S	C05272
(E)-Ligustilide	C12H14O2
(E)-N-[2-(3-Indolyl)ethyl]-3-(3,4-dihydroxyphenyl)acrylamide	C19H18N2O3
(E)-oct-1-en-1-ol	C8H16O
(E)-Phosphamidon	C10H19ClNO5P
(E)-Propyl 3-(3,4-dihydroxyphenyl)acrylate	C12H14O4
(E,Z)-farnesol	C15H26O
(E,Z,E)-9,11,13-octadecatrienoic acid	C18H30O2
(Gln4)-Neurotensin	C78H122N22O19
(Hydrogen nitrilotriacetato)nickel	C6H7NNiO6
(imidazolylbiphenylyl)sulfonylurea	C16H14N4O3S
(Lys8)-Vasopressin	C46H65N13O12S2
(M)-Bicelaphanol A	C34H38O7
(m-Bromobenzyl)guanidine	C8H10BrN3
(m-Nitrobenzoyl)alanine	C10H10N2O5
(m-Nitrobenzoyl)alanine	C10H10N2O5
(Methyl-ONN-azoxy)methyl acetate	C4H8N2O3
(Methylthio)acetic acid	C3H6O2S	C03173
(Phe2,Orn8)-oxytocin	C42H65N13O11S2
(Phenylthio)acetic acid	C8H8O2S
(plusmn)YM796	C11H19NO
(Pro)3 aii	C65H92N16O15
(R)-(6-Methoxyquinolin-4-yl)((1R,2R,4R,5S)-5-vinylquinuclidin-2-yl)methanol	C20H24N2O2
(R)-1-(1-cyclohexylethylamino)-4-phenylphthalazine	C22H25N3
(r)-3-amino-4-methylpentanoic acid	C6H13NO2	C02486
(R)-3-Hydroxydecanoic acid	C10H20O3
(R)-5-Diphosphomevalonate	C6H14O10P2	C01143
(R)-5-Fluoro-5,6-dihydrouracil	C4H5FN2O2
(R)-aminoglutethimide	C13H16N2O2
(R)-atropine	C17H23NO3
(R)-Bicalutamide	C18H14F4N2O4S
(R)-BPO-27	C26H18BrN3O6
(R)-Canadine	C20H21NO4	C11818
(R)-cis-fenpropimorph	C20H33NO
(R)-Cyclobutyl-A	C11H15N5O2
(R)-Equol	C15H14O3
(R)-Mda	C10H13NO2
(R)-methanandamide	C23H39NO2
(R)-methylmalonyl-CoA	C25H40N7O19P3S	C01213
(R)-mevalonate	C6H11O4-
(R)-Omeprazole Sodium Salt	C17H19N3NaO3S
(R)-Ostarine	C19H14F3N3O3
(R)-Pazinaclone	C25H23ClN4O4
(R)-PIA	C19H23N5O4
(R)-S-lactoylglutathione	C13H20N3O8S-
(R)-sulforaphane	C6H11NOS2
(R)-Xanthoanthrafil	C19H23N3O6
(R)C(S)S-Alliin	C6H11NO3S
(RS)-3,5-DHPG	C8H9NO4
(RS)-MCPG	C10H11NO4
(RS)-Nandinine	C19H19NO4
(S) FTY720 Phosphate	C19H34NO5P
(S)-(+)-Ibuprofen	C13H18O2	D03715
(S)-1-pyrroline-5-carboxylate	C5H7NO2	C03912
(S)-2,3-Epoxysqualene	C30H50O	C01054
(s)-2-(2,2-dimethylpropyl)-7-[2-(5-methyl-2-phenyloxazol-4-yl)ethoxy]-1,2,3,4-tetrahydroisoquinoline-3-carboxylic acid	C27H32N2O4
(S)-2-Amino-3-chloropropanoic acid	C3H6ClNO2	C02634
(s)-2-amino-3-methoxypropanoic acid	C4H9NO3
(S)-2-Amino-4-(2-formamidophenyl)-4-oxobutanoic acid	C11H12N2O4	C02700
(S)-2-Amino-5-hydroxypentanoic acid	C5H11NO3
(S)-3,5-Dihydroxyphenylglycine	C8H9NO4	C12026
(s)-3-amino-4-methylpentanoic acid	C6H13NO2
(S)-4-Fluorophenylglycine	C8H8FNO2
(S)-adrenaline	C9H13NO3
(S)-Amlodipine	C20H25ClN2O5
(S)-dimethyl 2-aminopentanedioate	C7H13NO4
(S)-Hexahydropyrrolo[1,2-a]pyrazine-1,4-dione	C7H10N2O2
(S)-HMG-COA	C27H39N7O20P3S-5
(S)-lactaldehyde	C3H6O2	C00424
(S)-Laudanosine	C21H27NO4	C09558
(S)-MCPG	C10H11NO4
(S)-methyl 2-aminopropanoate	C4H9NO2
(S)-Monastrol	C14H16N2O3S
(S)-N-TERT-BUTYL-3-(4-(2-METHOXYPHENYL)-PIPERAZIN-1-YL)-2-PHENYLPROPANAMIDE DIHYDROCHLORIDE	C24H35Cl2N3O2
(S)-Norfenfluramine	C10H12F3N
(S)-PIA	C19H23N5O4
(S)-Piperazine-2-carboxylic acid	C5H10N2O2	C19783
(S)-Scoulerine	C19H21NO4	C02106
(S)-trans-Pinane	C10H18
(S,s)-ethylene diamine disuccinate	C10H12N2O8
(S,S)-Formoterol	C19H24N2O4
(Sar)5 aii	C65H96N18O17
(Sulfobromophthalein)glutathione conjugate	C30H25Br4N3Na2O16S3
(Z)-2-Butenenitrile	C4H5N
(Z)-4-Decenoic acid	C10H18O2
(Z)-5-(2-bromovinyl)-2'-deoxyuridine	C11H13BrN2O5
(Z)-Guggulsterone	C21H28O2
(Z)-Hexadec-11-enal	C16H30O
(Z)-N'-hydroxyacetimidamide	C2H6N2O
.alpha.-D-Glucofuranose, 1,2-O-(1-methylethylidene)-	C9H16O6
.alpha.-Hydroequiline	C18H22O2
.alpha.-Thujone	C10H16O
.alpha.-Zearalenol	C18H24O5
.beta.,.beta.-Carotene	C40H56
.beta.-Arabinosylcytosine	C9H13N3O5
.beta.-Longilobine	C18H25NO6
.beta.-Thujone	C10H16O
.DELTA.-Fluorocortisone	C21H27FO5
1'-Acetoxychavicol acetate	C13H14O4	C10426
1'-Hydroxybenzbromarone	C17H12Br2O4
1'-Hydroxybufuralol	C16H23NO3
1'-Hydroxyestragole	C10H12O2
1'-Hydroxymethyleugenol	C11H14O3
1'-hydroxymidazolam	C18H13ClFN3O
1'-HYDROXYSAFROLE	C10H10O3
1(2H)-PHTHALAZINONE	C8H6N2O	C14473
1(3h)-isobenzofuranone, 3-[4-hydroxy-2-methyl-5-(1-methylethyl)phenyl]-3-[2-methyl-5-(1-methylethyl)-4-(phosphonooxy)phenyl]-	C28H31O7P
1,1'-((2,7-Di-4-morpholinyl-6-phenyl-4-pteridinyl)imino)bis-2-propanol	C26H35N7O4
1,1'-Binaphthalene	C20H14
1,1'-Thiocarbonyldiimidazole	C7H6N4S
1,1,1,2,2,3,3,4,4-nonafluorononane	C9H11F9
1,1,1,2,3,3,3-Heptafluoropropane	C3HF7	D10216
1,1,1,2-TETRACHLOROETHANE	C2H2Cl4	C14705
1,1,1,2-TETRAFLUOROETHANE	C2H2F4	D05208
1,1,1,3,3,3-Hexafluoro-2-propanol	C3H2F6O
1,1,1,3,3,3-Hexafluoropropane	C3H2F6
1,1,1,3,3-Pentafluoropropane	C3H3F5
1,1,1-TRICHLOROACETONE	C3H3Cl3O
1,1,1-TRICHLOROETHANE	C2H3Cl3	C18246
1,1,1-Trichlorotrifluoroethane	C2Cl3F3
1,1,1-Trifluoro-3-((4-mercaptobutyl)thio)-2-propanone	C7H11F3OS2
1,1,1-TRIFLUOROETHANE	C2H3F3
1,1,2,2-TETRACHLOROETHANE	C2H2Cl4	C19534
1,1,2-TRICHLOROETHANE	C2H3Cl3	C19536
1,1,2-Trichloroethanol	C2H3Cl3O
1,1,2-TRICHLOROPROPANE	C3H5Cl3
1,1,2-Trichlorotrifluoroethane	C2Cl3F3
1,1,3,3-Tetraethoxypropane	C11H24O4
1,1,3,3-Tetramethoxypropane	C7H16O4
1,1,3,3-Tetramethylguanidine	C5H13N3
1,1,3,3-Tetramethylurea	C5H12N2O
1,1,4,7,10,10-Hexamethyltriethylenetetramine	C12H30N4
1,1-Cyclopentanediacetic acid	C9H14O4
1,1-Diamino-2,2-dinitroethylene	C2H4N4O4
1,1-DIBROMOETHANE	C2H4Br2
1,1-DICHLORO-1-FLUOROETHANE	C2H3Cl2F
1,1-DICHLORO-2,2-DIFLUOROETHYLENE	C2Cl2F2
1,1-Dichloroacetone	C3H4Cl2O
1,1-DICHLOROETHANE	C2H4Cl2	C18247
1,1-diethylthiourea	C5H12N2S
1,1-DIFLUOROETHANE	C2H4F2
1,1-Diiodoethane	C2H4I2
1,1-DIMETHOXYETHANE	C4H10O2
1,1-Dimethyl-4-phenylpiperazinium iodide	C12H19IN2	C07488
1,1-DIMETHYLHYDRAZINE	C2H8N2	C19233
1,1-DIMETHYLUREA	C3H8N2O
1,1-Ethanediol	C2H6O2
1,1-kestotetraose	C24H42O21
1,10-Bis(carboxymethylthio)decane	C14H26O4S2
1,10-phenanthroline	C12H8N2	C00604
1,10-Phenanthroline hydrate	C12H10N2O
1,10-Phenanthroline-5,6-dione	C12H6N2O2
1,2(4)-Topaminequinone	C8H9NO3
1,2,2-Trimethylpropyl dimethylphosphinate	C8H19O2P
1,2,3,4,6,7,8-HEPTACHLORODIBENZOFURAN	C12HCl7O	C18111
1,2,3,4,6,7-Hexachloronaphthalene	C10H2Cl6
1,2,3,4,7,8-Hexachlorodibenzodioxin	C12H2Cl6O2	C18100
1,2,3,4,7,8-HEXACHLORODIBENZOFURAN	C12H2Cl6O	C18107
1,2,3,4-TETRACHLOROBENZENE	C6H2Cl4	C18236
1,2,3,4-TETRACHLORODIBENZO-P-DIOXIN	C12H4Cl4O2	C11058
1,2,3,4-Tetrahydro-1-naphthylamine	C10H13N
1,2,3,4-Tetrahydroisoquinoline	C9H11N
1,2,3,4-Tetrahydroisoquinoline-3-carboxylic acid	C10H11NO2
1,2,3,4-Tetrahydroisoquinoline-7-sulfonamide	C9H12N2O2S
1,2,3,4-tetrahydronaphthalen-2-amine	C10H13N
1,2,3,4-Tetrahydronaphthalene	C10H12	C14114
1,2,3,4-Tetrahydrophthalazine	C8H10N2
1,2,3,4-Tetrahydroquinoline	C9H11N
1,2,3,4-TETRAMETHYLBENZENE	C10H14
1,2,3,5-TETRACHLOROBENZENE	C6H2Cl4
1,2,3,5-TETRAMETHYLBENZENE	C10H14
1,2,3,6,7,8-HEXACHLORODIBENZO-P-DIOXIN	C12H2Cl6O2	C18101
1,2,3,7,8,9-HEXACHLORODIBENZO-P-DIOXIN	C12H2Cl6O2	C18102
1,2,3,7,8-PENTACHLORODIBENZO-P-DIOXIN	C12H3Cl5O2	C18099
1,2,3,7,8-PENTACHLORODIBENZOFURAN	C12H3Cl5O	C18105
1,2,3-TRICHLOROBENZENE	C6H3Cl3	C14408
1,2,3-TRICHLOROPROPANE	C3H5Cl3	C14400
1,2,3-TRIMETHYLBENZENE	C9H12	C14518
1,2,4,5-Benzenetetramine	C6H10N4
1,2,4,5-Benzenetetramine hydrochloride	C6H11ClN4
1,2,4,5-TETRABROMOBENZENE	C6H2Br4
1,2,4,5-TETRACHLOROBENZENE	C6H2Cl4
1,2,4,5-Tetramethoxybenzene	C10H14O4
1,2,4,5-TETRAMETHYLBENZENE	C10H14	C14534
1,2,4-Benzenetricarboxylic acid	C9H6O6
1,2,4-BENZENETRIOL	C6H6O3	C02814
1,2,4-Benzotriazin-3-amine	C7H6N4
1,2,4-BUTANETRIOL	C4H10O3
1,2,4-Triaminobenzene	C6H9N3
1,2,4-Triazin-3-amine	C3H4N4
1,2,4-Triazine	C3H3N3
1,2,4-TRIBROMOBENZENE	C6H3Br3
1,2,4-trichlorobenzene	C6H3Cl3	C06594
1,2,4-TRIMETHYLBENZENE	C9H12	C14533
1,2,4-Trimethylcyclohexane	C9H18
1,2,4-TRIOXANE	C3H6O3
1,2,5,6,9,10-HEXABROMOCYCLODODECANE	C12H18Br6
1,2,6-HEXANETRIOL	C6H14O3	C20334
1,2,7,8-TETRACHLORODIBENZO-P-DIOXIN	C12H4Cl4O2
1,2,7,8-TETRACHLORODIBENZOFURAN	C12H4Cl4O
1,2-Bdhed-Pt	C14H12Cl6N2O2Pt
1,2-Benzanthraquinone	C18H10O2
1,2-Benzenediol, 4-(2-aminoethyl)-5-fluoro-, hydrobromide	C8H11BrFNO2
1,2-Benzenedithiol	C6H6S2
1,2-BENZISOTHIAZOLE	C7H5NS
1,2-Benzisoxazole	C7H5NO
1,2-Benzoquinone	C6H4O2	C02351
1,2-BIS(2,4,6-TRIBROMOPHENOXY)ETHANE	C14H8Br6O2
1,2-Bis(diphenylphosphino)ethane	C26H24P2
1,2-Cyclodecanedione	C10H16O2
1,2-CYCLOHEXANEDIOL	C6H12O2
1,2-CYCLOHEXANEDIONE	C6H8O2	C06105
1,2-Decanediol	C10H22O2
1,2-di-(9Z-octadecenoyl)-sn-glycero-3-phospho-(1'-rac-glycerol) (sodium salt)	C42H78NaO10P
1,2-Diacetylbenzene	C10H10O2
1,2-Diacetylhydrazine	C4H8N2O2	C16622
1,2-DIAMINOCYCLOHEXANE	C6H14N2
1,2-diaminoguanidine	CH7N5
1,2-DIAMINOPROPANE	C3H10N2
1,2-Dianilinoethane	C14H16N2
1,2-Diazabicyclo[2.2.2]octane	C6H12N2
1,2-Dibromo-2,4-dicyanobutane	C6H6Br2N2
1,2-DIBROMO-3-CHLOROPROPANE	C3H5Br2Cl	C14336
1,2-DIBROMO-4-(1,2-DIBROMOETHYL)CYCLOHEXANE	C8H12Br4
1,2-DIBROMOBENZENE	C6H4Br2
1,2-Dibromoethane	C2H4Br2	C11088
1,2-DIBROMOPROPANE	C3H6Br2
1,2-Dibromotetrafluorobenzene	C6Br2F4
1,2-dichloro-4-(methylsulfonyl)benzene	C7H6Cl2O2S
1,2-Dichloro-4-nitrobenzene	C6H3Cl2NO2
1,2-DICHLOROBENZENE	C6H4Cl2	C14328
1,2-dichloroethane	C2H4Cl2	C06752
1,2-Dichloroethylene	C2H2Cl2
1,2-Dichlorohexafluorocyclobutane	C4Cl2F6
1,2-DICHLOROPROPANE	C3H6Cl2	C19034
1,2-didecanoyl-sn-glycero-3-phosphocholine	C28H56NO8P
1,2-Diethyl-3-hydroxypyridin-4-one	C9H13NO2
1,2-DIETHYLBENZENE	C10H14
1,2-dihexadecanoyl-3-octadecanoyl-sn-glycerol	C53H102O6
1,2-Dihexanoyl-sn-glycero-3-phosphoethanolamine	C17H34NO8P
1,2-dihydroisoquinoline	C9H9N
1,2-DIHYDRONAPHTHALENE	C10H10
1,2-Dihydronaphthalene-1,2-diol	C10H10O2	C06205
1,2-Dihydrotanshinquinone	C18H14O3
1,2-DIISOPROPYLBENZENE	C12H18
1,2-Dilinolenoyl-3-(4-aminobutyryl)propane-1,2,3-triol	C43H71NO6
1,2-Dimethoxybenzene	C8H10O2
1,2-DIMETHOXYETHANE	C4H10O2
1,2-DIMETHYLHYDRAZINE	C2H8N2	C19176
1,2-Dimethylimidazole	C5H8N2
1,2-DIMETHYLNAPHTHALENE	C12H12	C14329
1,2-Dimyristoyl-sn-glycero-3-phosphocholine	C36H73NO8P+
1,2-Dimyristoyl-sn-glycero-3-phosphoethanolamine	C33H66NO8P
1,2-Dimyristoylphosphatidylazidothymidine	C41H72N5O11P
1,2-Dimyristoylphosphatidylmethanol	C32H63O8P
1,2-Dimyristoylphosphatidylmethanol	C32H63O8P
1,2-Dinitrobenzene	C6H4N2O4	C14702
1,2-Dinitroglycerin	C3H6N2O7
1,2-Dioctanoyl-sn-glycero-3-phosphocholine	C24H48NO8P
1,2-dioctanoyl-sn-glycerol	C19H36O5
1,2-Dioctanoylglycerol	C19H36O5
1,2-Diolein	C39H72O5
1,2-Dioleoyl-sn-Glycero-3-Phosphocholine	C44H85NO8P+
1,2-Dioleoyl-sn-Glycero-3-Phosphocholine	C44H84NO8P
1,2-Dioleoyl-sn-glycero-3-phosphoglycerol	C42H79O10P
1,2-Dioleoyl-sn-glycerol	C39H72O5
1,2-Dioleoylphosphatidylserine	C42H78NO10P
1,2-Dipalmitoyl-3-myristoyl-rac-glycerol	C49H94O6
1,2-Dipalmitoyl-3-succinylglycerol	C39H72O8
1,2-Dipalmitoyl-sn-glycero-3-phosphocholine	C40H81NO8P+
1,2-Dipalmitoylphosphatidylfluorouridine	C44H78FN2O13P
1,2-Diphenylethane	C14H14	C14685
1,2-diphenylethane-1,2-diamine	C14H16N2
1,2-Diphenylethanone	C14H12O
1,2-DIPHENYLHYDRAZINE	C12H12N2
1,2-diphenylpyrazolidine-3,5-dione	C15H12N2O2
1,2-Diphytanyl-sn-glycero-3-phosphocholine	C48H100NO6P
1,2-Distearoyl-rac-glycero-3-phosphocholine	C44H88NO8P
1,2-Distearoyl-sn-glycero-3-phosphoethanolamine	C41H82NO8P
1,2-Dithiolane	C3H6S2
1,2-Dosg	C43H76O8
1,2-Ethanediamine, phosphate	C2H11N2O4P
1,2-ETHANEDITHIOL	C2H6S2
1,2-Ethanediyl dioleate	C38H70O4
1,2-Heptanoylphosphatidylcholine	C22H44NO8P
1,2-Linoleoylphosphatidylcholine	C44H80NO8P
1,2-NAPHTHOQUINONE	C10H6O2	C14783
1,2-O-Isopropylidene-D-glucofuranose	C9H16O6
1,2-O-Isopropylidene-D-glucofuranose	C9H16O6
1,2-Papf	C48H78FN2O13P
1,2-Plpf	C46H78FN2O13P
1,2-propanediol	C3H8O2	C00583;D00078
1,2-PROPANEDITHIOL	C3H8S2
1,2-xylene; 1,3-xylene; 1,4-xylene	C24H30
1,23,25-Trihydroxyvitamin D3	C27H44O4
1,24,25-trihydroxyvitamin D3	C27H44O4
1,24-Dihydroxyvitamin D2	C28H44O3
1,24-Dihydroxyvitamin D3	C27H44O3
1,25-(OH)2-16-Ene-D3	C27H42O3
1,25-(OH)2-21-Nor-20-oxad3	C25H40O4
1,25-(OH)2-Nord3	C26H42O3
1,25-Dihydroxyvitamin D3	C27H44O3
1,25-Dihydroxyvitamin D3	C27H44O3
1,25-Dihydroxyvitamin D3	C27H44O3
1,25-Dihydroxyvitamin D3	C27H44O3
1,25-Dihydroxyvitamin D3	C27H44O3
1,25-Dvdmg	C33H52O9
1,25-Lactone	C27H40O5
1,2:5,6-Di-O-isopropylidene-alpha-L-glucofuranose	C12H20O6
1,3'-Diethyl-4,2'-quinolylthiacyanine iodide	C21H21IN2S
1,3,3-trinitroazetidine	C3H4N4O6
1,3,4,14b-Tetrahydro-2,7-dimethyl-2H-dibenzo(b,f)pyrazino(1,2-d)(1,4)oxazepine	C18H20N2O
1,3,4-Oxadiazole	C2H2N2O
1,3,4-Thiadiazol-2-ylcyanamide	C3HN4NaS
1,3,4-Thiadiazole	C2H2N2S
1,3,5(10)-Estratriene	C18H24
1,3,5(10)-Estratriene-3,4-diol-17-one	C18H22O3
1,3,5-Triaza-7-phosphaadamantane	C6H12N3P
1,3,5-Triazin-2-amine, N-cyclopropyl-4-(4-morpholinyl)-6-propyl-, monohydrochloride	C13H22ClN5O
1,3,5-TRIAZINE	C3H3N3
1,3,5-Triazine-2,4(1H,3H)-dione	C3H3N3O2
1,3,5-Triazine-2,4-diamine	C3H5N5
1,3,5-TRIBROMOBENZENE	C6H3Br3
1,3,5-Trimethoxybenzene	C9H12O3	D01792
1,3,5-TRINITROBENZENE	C6H3N3O6
1,3,5-TRIOXANE	C3H6O3
1,3,5[10]-Estratriene-2,3-17 beta-triol	C18H24O3
1,3,5[10]-Estratriene-3,4-diol-17-one	C18H22O3
1,3,6,8-Pyrenetetrasulfonic acid	C16H10O12S4
1,3,6,8-TETRACHLORODIBENZO-P-DIOXIN	C12H4Cl4O2	C11059
1,3,7,8-TETRACHLORODIBENZO-P-DIOXIN	C12H4Cl4O2
1,3,7,8-Tetramethylxanthine	C9H12N4O2
1,3,7-Trimethyl-8-(3-chlorostyryl)xanthine	C16H15ClN4O2
1,3,7-Trimethyl-8-(3-chlorostyryl)xanthine	C16H15ClN4O2
1,3,7-Trimethyluric acid	C8H10N4O3	C16361
1,3-Benzenedisulfonic acid	C6H6O6S2
1,3-BENZODIOXOLE	C7H6O2
1,3-Benzodioxole-5,6-diamine	C7H8N2O2
1,3-Benzodithiole-2-thione	C7H4S3
1,3-biphosphoglycerate	C3H8O10P2
1,3-bis(3,5-dichlorophenyl)urea	C13H8Cl4N2O
1,3-Bis(4-nitrophenyl)urea	C13H10N4O5
1,3-Bis(diphenylphosphino)propane	C27H26P2
1,3-Bis(p-methylphenoxy)-2-propanone	C17H18O3
1,3-BUTADIENE	C4H6	C16450
1,3-Butadiyne	C4H2
1,3-BUTANEDIOL	C4H10O2	C20335;D10695
1,3-Butanediol-1,3-dioctanoate	C20H38O4
1,3-CYCLOHEXADIENE	C6H8
1,3-Cyclohexanedicarboxylic acid	C8H12O4
1,3-Cyclohexanedione	C6H8O2	C01066
1,3-Dadppt	C44H77NO8
1,3-Di(4-imidazolino-2-methoxyphenoxy)propane lactate	C29H40N4O10
1,3-Di-o-tolylguanidine	C15H17N3
1,3-Diacetylchloramphenicol	C15H16Cl2N2O7
1,3-Diamino-2-propanol	C3H10N2O
1,3-diaminopropane	C3H10N2	C00986
1,3-Diaminopropane dihydrochloride	C3H12Cl2N2
1,3-DIBROMOBENZENE	C6H4Br2
1,3-DIBROMOPROPANE	C3H6Br2
1,3-DICHLORO-2-PROPANOL	C3H6Cl2O	C14399
1,3-DICHLORO-5,5-DIMETHYLHYDANTOIN	C5H6Cl2N2O2
1,3-Dichloroacetone	C3H4Cl2O
1,3-DICHLOROBENZENE	C6H4Cl2	C19397
1,3-DICHLOROPROPENE	C3H4Cl2	C06609;C18627
1,3-Dicyclohexylurea	C13H24N2O
1,3-Diethyl-2-thiobarbituric acid	C8H12N2O2S
1,3-Diethyl-8-phenylxanthine	C15H16N4O2
1,3-DIETHYLBENZENE	C10H14
1,3-Difluoroacetone	C3H4F2O
1,3-dihydroxyacetone	C3H6O3	C00184;D07841
1,3-Dimercapto-2-propanol	C3H8OS2
1,3-Dimethoxybenzene	C8H10O2
1,3-Dimethyl-1,2,3,4-tetrahydroisoquinoline	C11H15N
1,3-Dimethyl-2-piperidinone	C7H13NO
1,3-Dimethylbarbituric acid	C6H8N2O3
1,3-DIMETHYLBUTYLAMINE	C6H15N
1,3-Dimethylpentylamine	C7H17N
1,3-Dimethyluracil	C6H8N2O2
1,3-DIMETHYLUREA	C3H8N2O	C16364
1,3-Dimethyluric acid	C7H8N4O3
1,3-Dinitrobenzene	C6H4N2O4
1,3-Dinitroglycerin	C3H6N2O7
1,3-Dioleoyl-2-palmitoylglycerol	C55H102O6
1,3-Dioleoyl-2-palmitoylglycerol	C55H102O6
1,3-DIOXOLANE	C3H6O2
1,3-Dipalmitin	C35H68O5
1,3-Dipalmitoyl-2-phosphatidylcholine	C40H80NO8P
1,3-Diphenylguanidine	C13H13N3
1,3-diphenylpropan-1-one	C15H14O
1,3-Diphenylpropane	C15H16	C14581
1,3-Dipropyl-7-methylxanthine	C12H18N4O2
1,3-Dipropyl-8-p-sulfophenylxanthine	C17H20N4O5S
1,3-Dipropyl-8-phenylxanthine	C17H20N4O2
1,3-Dipropylxanthine	C11H16N4O2
1,3-Dipyrenylpropane	C35H24
1,3-DP-Chlorambucil	C49H85Cl2NO6
1,3-DP-melphalan	C48H84Cl2N2O6
1,3-Indanedione	C9H6O2
1,3-Pentanediol	C5H12O2
1,3-Propanediamine, N-(2,3-dihydro-1H-inden-2-yl)-N'-ethyl-N-phenyl-	C20H26N2
1,3-PROPANEDIOL	C3H8O2	C02457
1,3-Propanedithiol	C3H8S2
1,3-Propanesultone	C3H6O3S	C19296
1,4,10,13-Tetraoxa-7,16-diazacyclooctadecane	C12H26N2O4
1,4,7,10-Tetraaza-2,6-pyridinophane	C11H18N4
1,4,7,8-TETRACHLORODIBENZO-P-DIOXIN	C12H4Cl4O2
1,4,7-Triazacyclononane	C6H15N3
1,4,8,11-Tetraazacyclotetradecane	C10H24N4
1,4-Anhydroribitol	C5H10O4
1,4-Benzenedithiol	C6H6S2
1,4-Benzodiazepine	C9H8N2
1,4-Benzodioxane	C8H8O2
1,4-Benzothiazine	C8H7NS
1,4-Bis(chloromethyl)benzene	C8H8Cl2
1,4-Bis(methylthio)-2,3,5,6-tetrachlorobenzene	C8H6Cl4S2
1,4-BIS(TRICHLOROMETHYL)BENZENE	C8H4Cl6
1,4-BUTANEDIOL	C4H10O2
1,4-Butanediol diacrylate	C10H14O4
1,4-Butanediol diglycidyl ether	C10H18O4
1,4-CYCLOHEXADIENE	C6H8
1,4-D-xylobiose	C10H18O9	C01630
1,4-Diacetoxy-2,3-dicyanobenzene	C12H8N2O4
1,4-Diamino-2-butene	C4H10N2
1,4-Diamino-2-butyne	C4H8N2
1,4-Diazabicyclo[2.2.2]octane	C6H12N2
1,4-Dibromobenzene	C6H4Br2
1,4-DICHLOROBENZENE	C6H4Cl2	C07092
1,4-DICHLOROBUTANE	C4H8Cl2
1,4-dideoxy-1,4-imino-d-arabinitol	C5H11NO3
1,4-Dideoxy-1,4-imino-L-arabinitol	C5H11NO3
1,4-Diethoxybutane	C8H18O2
1,4-Dihydropyridine	C5H7N
1,4-Dihydrotrigonelline	C7H9NO2
1,4-Dihydroxy-2-naphthoic acid	C11H8O4	C03657
1,4-dihydroxyphthalonitrile	C8H6N2O2
1,4-Diiodobutane	C4H8I2
1,4-Dimethoxybenzene	C8H10O2
1,4-DIMETHYLNAPHTHALENE	C12H12
1,4-Dimethylpiperazine	C6H14N2
1,4-Dinitrobenzene	C6H4N2O4
1,4-DINITROSOPIPERAZINE	C4H8N4O2
1,4-DIOXANE	C4H8O2	C14440
1,4-Dioxin	C4H4O2
1,4-dioxonaphthalene-2-sulfonic acid	C10H6O5S
1,4-Epoxycyclohexane	C6H10O
1,4-NAPHTHOQUINONE	C10H6O2	C02617
1,5-Anhydro-D-fructose	C6H10O5	C06485
1,5-Anhydro-D-glucitol	C6H12O5	C07326
1,5-Anhydro-d-mannitol	C6H12O5	C16538
1,5-Anhydroglucitol-6-phosphate	C6H13O8P
1,5-Benzothiazepin-4(5H)-one, 2,3-dihydro-3-hydroxy-2-(p-methoxyphenyl)-5-(2-(methylamino)ethyl)-, monohydrochloride	C19H23ClN2O3S
1,5-Benzothiazepine	C9H7NS
1,5-Bis(4-hydroxy-3-methoxyphenyl)-1,4-pentadien-3-one	C19H18O5
1,5-CYCLOOCTADIENE	C8H12
1,5-di-O-phosphono-D-ribulose	C5H12O11P2	C01182
1,5-Diaminonaphthalene	C10H10N2	C19463
1,5-dibromo-3-(2,4-dibromophenoxy)-2-methoxybenzene	C13H8Br4O2
1,5-Dicaffeoylquinic acid	C25H24O12
1,5-dichloro-2-methoxy-3-nitrobenzene	C7H5Cl2NO3
1,5-Difluoro-2,4-dinitrobenzene	C6H2F2N2O4
1,5-Diisocyanatonaphthalene	C12H6N2O2	C19464
1,5-Dimethyl-3,3-diphenyl-2-ethylidenepyrrolidine	C20H23N
1,5-Dimethylbarbituric acid	C6H8N2O3
1,5-Diphenylcarbazide	C13H14N4O	C11232
1,5-Diphenylcarbazone	C13H12N4O
1,5-Diphenylpenta-1,4-dien-3-one	C17H14O
1,5-HEXADIENE	C6H10
1,5-I-Aedans	C14H15IN2O4S
1,5-isoquinolinediol	C9H7NO2
1,6-Bismaleimidohexane	C14H16N2O4
1,6-di-O-phosphono-D-fructose	C6H14O12P2
1,6-di-o-phosphonohex-2-ulofuranose	C6H14O12P2
1,6-Dibromo-1,6-dideoxyhexitol	C6H12Br2O4
1,6-Dihydroxynaphthalene	C10H8O2
1,6-Diisocyanatohexane	C8H12N2O2
1,6-Dimethoxyhexane	C8H18O2
1,6-Diphenyl-1,3,5-hexatriene	C18H16
1,6-Hexanediamine	C6H16N2
1,6-HEXANEDIOL	C6H14O2
1,6-HEXANEDITHIOL	C6H14S2
1,6-O,O-diacetylbritannilactone	C19H26O6
1,7,7-trimethylbicyclo[2.2.1]heptan-2-ylidene-aminoethanol	C12H21NO
1,7-Diaminoheptane	C7H18N2
1,7-Dimethyluric acid	C7H8N4O3	C16356
1,7-OCTADIENE	C8H14
1,7-Phenanthroline	C12H8N2
1,8,9-Trihydroxyanthracene	C14H10O3
1,8-Bis(3,4-dihydro-3,5,7-trihydroxy-2H-1-benzopyran-2-yl)-3,4,6-trihydroxy-5H-benzocyclohepten-5-one digallate	C43H32O20
1,8-Diaminooctane	C8H20N2
1,8-DINITROPYRENE	C16H8N2O4	C14423
1,8-Naphthalic anhydride	C12H6O3	C19125
1,8-Naphthyridin-2(1H)-one	C8H6N2O
1,8-Naphthyridine-3-carboxylic acid, 7-[(3S)-3-amino-1-pyrrolidinyl]-1-cyclopropyl-6-fluoro-1,4-dihydro-4-oxo-	C16H17FN4O3
1,9-DECADIENE	C10H18
1,9-DIDEOXYFORSKOLIN	C22H34O5
1,9-dimethylmethylene blue	C18H22ClN3S
1,9-Heptadecadiene-4,6-diyn-3-ol, (3R,9Z)-	C17H24O
1,9-Heptadecadiene-4,6-diyne-3,8-diol, (3S,8S,9Z)-	C17H24O2
1,9-Nonanedithiol	C9H20S2
1,9-Phenanthridinediol, 5,6,6a,7,8,9,10,10a-octahydro-6-methyl-3-(1-methyl-4-phenylbutoxy)-	C25H33NO3
1,N6-Etheno-2'-deoxyadenosine	C12H13N5O3
1,N6-ETHENOADENINE	C7H5N5
1,N6-Ethenoadenosine	C12H13N5O4
1-(((Diethoxyphosphinyl)thio)methyl)octahydro-5-methyl-2H-quinolizinium	C15H31NO3PS+
1-((1r,4r)-4-((2,5-dioxo-2H-pyrrol-1(5H)-yl)methyl)cyclohexanecarbonyloxy)-2,5-dioxopyrrolidine-3-sulfonic acid	C16H18N2O9S
1-((6-Chloro-3-pyridinyl)methyl)-4,5-dihydro-N-nitro-imidazol-2-amine	C9H10ClN5O2
1-((Diiodomethyl)sulfonyl)-4-methylbenzene	C8H8I2O2S
1-(1-(3-Methoxyphenyl)cyclohexyl)piperidine	C18H27NO
1-(1-chloroethyl)-4-fluorobenzene	C8H8ClF
1-(1-methoxypropan-2-yloxy)propan-2-yl Acetate	C9H18O4
1-(1-Naphthyl)-2-thiourea	C11H10N2S	C19136
1-(1-Naphthyl)ethyl isocyanate	C13H11NO
1-(1-Naphthyl)piperazine	C14H16N2
1-(1-Naphthyl)piperazine hydrochloride	C14H17ClN2
1-(1-phenylcyclohexyl)-3-methylpiperidine hydrochloride	C18H28ClN
1-(1-Phenylcyclohexyl)-4-hydroxypiperidine	C17H25NO
1-(2,3-dichlorophenyl)ethanamine	C8H9Cl2N
1-(2,3-dihydro-1-benzofuran-5-yl)propan-2-amine	C11H15NO
1-(2,3-dihydroxyphenyl)ethanone	C8H8O3
1-(2,3-dimethylaziridin-1-yl)-3-(2-nitroimidazol-1-yl)propan-2-ol	C10H16N4O3
1-(2,4-dihydroxy-6-methoxyphenyl)-3-phenylprop-2-en-1-one	C16H14O4
1-(2-(4-(6-FLUORO-1,2-BENZISOXAZOL-3-YL)-1-PIPERIDINYL)ETHYL)-3-PHENYL-2-IMIDAZOLIDINONE	C23H25FN4O2
1-(2-aminohexyldisulfanyl)hexan-2-amine	C12H28N2S2
1-(2-Chloroethyl)-1-nitrosourea	C3H6ClN3O2
1-(2-Chloroethyl)aziridine	C4H8ClN
1-(2-ethoxy-2-oxoethyl)-6-methoxyquinolinium	C14H16NO3+
1-(2-Ethylcrotonoyl)urea	C7H12N2O2
1-(2-Hydroxyethyl)-1-nitrosourea	C3H7N3O3
1-(2-methoxyethyl)-2-methyl-4,9-dioxo-3-(pyrazin-2-ylmethyl)-4,9-dihydro-1H-naphtho[2,3-d]imidazolium bromide	C20H21BrN4O3
1-(2-Methoxyphenyl)piperazine	C11H16N2O
1-(2-methoxyphenyl)propan-2-amine	C10H15NO
1-(2-Phenyladamant-1-yl)-2-methylaminopropane	C20H29N
1-(2-Pyridyl)piperazine	C9H13N3
1-(3,4-Dichlorophenyl)urea	C7H6Cl2N2O
1-(3,4-Dihydro-2H-pyrrol-5-yl)ethanone	C6H9NO
1-(3,4-Dimethoxyphenethylamino)-2-(3,4-dihydroxyphenyl)ethanol	C18H23NO5
1-(3,5-diphenyl-4,5-dihydro-1H-pyrazol-1-yl)ethanone	C17H16N2O
1-(3-Aminopropyl)imidazole	C6H11N3
1-(3-Carboxypropylcarbamoyl)-5-fluorouracil	C9H10FN3O5
1-(3-Chlorophenyl)piperazine	C10H13ClN2	C11738
1-(3-Chlorophenyl)piperazine dihydrochloride	C10H15Cl3N2
1-(3-Chlorophenyl)piperazine hydrochloride	C10H14Cl2N2
1-(3-hydroxyphenyl)-2-(methylamino)ethanone	C9H11NO2
1-(4-AMIDINOPHENYL)-3-(4-CHLOROPHENYL)UREA	C14H13ClN4O
1-(4-Chlorobenzhydryl)piperazine	C17H19ClN2
1-(4-Chlorophenyl)imidazole	C9H7ClN2
1-(4-Chlorophenylthiomethyl)-N-methylethylamine fumarate	C14H18ClNO4S
1-(4-fluorophenyl)propan-2-amine hydrochloride	C9H13ClFN
1-(4-Hydroxyphenyl)-5-methylpyridin-2(1H)-one	C12H11NO2
1-(4-hydroxyphenyl)ethane-1,2-diol	C8H10O3
1-(4-iodo-2,5-dimethoxyphenyl)propan-2-amine	C11H16INO2
1-(4-methoxyphenyl)-2-(methylamino)propan-1-one	C11H15NO2
1-(4-Methoxyphenyl)piperazine	C11H16N2O
1-(4-methoxyphenyl)pyridinium	C12H12NO+
1-(4-Methylthiazol-5-yl)ethanone	C6H7NOS
1-(5-Isoquinolinylsulfonyl)-2-methylpiperazine	C14H17N3O2S
1-(5-Isoquinolinylsulfonyl)-3-methylpiperazine dihydrochloride	C14H19Cl2N3O2S
1-(7-Carboxyheptyl)imidazole	C11H18N2O2
1-(Carboxyethylthio)tetradecane	C17H34O2S
1-(hexadecyloxy)-3-hydroxypropan-2-yl acetate	C21H42O4
1-(hydroxymethyl)pyrrolidine-2,5-dione	C5H7NO3
1-(N-2,6-Xylylglycyl)pyrrolidine	C14H20N2O
1-(N-Methyl-N-nitrosamino)methyl benzoate	C9H10N2O3
1-(N-Methyl-N-nitrosamino)methyl pivaloate	C7H14N2O3
1-(Naphthalen-2-yl)-2-(pyrrolidin-1-yl)pentan-1-one	C19H23NO
1-(para-Bromoacetamidobenzyl)edta	C19H24BrN3O9
1-(Perfluoro-n-hexyl)decane	C16H21F13
1-(tert-Butylamino)-3-(6-chlorophenoxy)-2-propanol	C13H20ClNO2
1-34-Human PTH amide	C181H292N56O50S2
1-[(2-azidoethoxy)sulfonyl]-4-methylbenzene	C9H11N3O3S
1-[(2-bromophenyl)sulfonyl]-5-methoxy-3-[(4-methyl-1-piperazinyl)methyl]-1h-indole dimesylate monohydrate	C23H30BrN3O10S3
1-[(2s)-3-(benzylsulfanyl)-2-methylpropanoyl]-l-proline	C16H21NO3S
1-[3,4-dihydroxy-5-(hydroxymethyl)oxolan-2-yl]-4-hydroxyhydropyridin-2-one	C10H13NO6
1-[4-(1-adamantyloxy)phenyl]piperidine	C21H29NO
1-[[4-(dimethylamino)-3-methylphenyl]methyl]-5-(2,2-diphenylacetyl)-6,7-dihydro-4H-imidazo[4,5-c]pyridine-6-carboxylic acid	C31H32N4O3
1-[ethyl-(6-hydrazinylpyridazin-3-yl)amino]propan-2-ol	C9H17N5O
1-Acetyl-2-phenylhydrazine	C8H10N2O
1-Acetyl-3,2-toluyl-5-fluorouracil	C14H11FN2O4
1-Acetyl-3-acetoxy-dph	C19H16N2O5
1-Acetyl-4-phenyl-1,2,4-triazolidine-3,5-dione	C10H9N3O3
1-Acetylimidazole	C5H6N2O	C02560
1-Acetylisatin	C10H7NO3	C02172
1-Adamantanecarbonyl chloride	C11H15ClO
1-ADAMANTANECARBOXAMIDE	C11H17NO
1-Adamantanecarboxylic acid	C11H16O2
1-Ahtf	C10H15Cl2N5OS
1-Amino-2,3,7,8-tetrachlorodibenzo-p-dioxin	C12H5Cl4NO2
1-AMINO-2,4-DIBROMOANTHRAQUINONE	C14H7Br2NO2	C19211
1-AMINO-2-METHYLANTHRAQUINONE	C15H11NO2	C19320
1-Amino-2-naphthol	C10H9NO
1-Amino-3,7,8-trichlorodibenzo-p-dioxin	C12H6Cl3NO2
1-Amino-3-methylguanidine	C2H8N4
1-Amino-4-methylpiperazine	C5H13N3
1-Aminoacridine	C13H10N2
1-Aminoanthracene	C14H11N
1-aminobenzotriazole	C6H6N4
1-Aminocyclobutanecarboxylic acid	C5H9NO2
1-Aminocyclohexanecarboxylic acid	C7H13NO2
1-aminocyclopentane-1,3-dicarboxylic acid	C7H11NO4
1-Aminocyclopropanecarboxylic acid	C4H7NO2	C01234
1-Aminocyclopropanol	C3H7NO
1-Aminoglucose	C6H13NO5
1-Aminoindan	C9H11N
1-Aminopentadecane	C15H33N
1-Aminopiperidine	C5H12N2
1-Aminopropan-2-ol	C3H9NO	C05771
1-aminopropan-2-one	C3H7NO	C01888
1-Aminopyrene	C16H11N
1-aminopyrrolidine-2-carboxylic acid	C5H10N2O2
1-Androsterone	C19H28O2
1-Anthraquinonesulfonic acid	C14H8O5S
1-Azakenpaullone	C15H10BrN3O
1-azido-2-fluoroethane	C2H4FN3
1-BCP	C13H15NO3
1-Benzhydrylpiperazine	C17H20N2
1-Benzosuberone	C11H12O
1-Benzoylpiperidine	C12H15NO
1-Benzyl-1,2,3,4-tetrahydroisoquinoline	C16H17N	C05201
1-Benzylguanidine	C8H11N3
1-Benzylguanidinium acetate	C10H15N3O2
1-Benzylimidazole	C10H10N2
1-Benzylpiperazine	C11H16N2
1-Benzylpiperazine difumarate	C19H24N2O8
1-Benzylpiperazine dihydrochloride	C11H18Cl2N2
1-Benzylpiperidine	C12H17N
1-Bromo-1-chlorodifluoroethylene	C2BrClF2
1-Bromo-2,3-difluorobenzene	C6H3BrF2
1-BROMO-2-CHLOROETHANE	C2H4BrCl
1-bromo-2-fluoro-4-methoxy-3-nitrobenzene	C7H5BrFNO3
1-BROMO-2-FLUOROETHANE	C2H4BrF
1-BROMO-3-CHLOROPROPANE	C3H6BrCl
1-Bromo-4-nitrobenzene	C6H4BrNO2
1-Bromo-4-phenoxybenzene	C12H9BrO
1-Bromobutane	C4H9Br
1-BROMONAPHTHALENE	C10H7Br
1-Bromoperfluorohexane	C6BrF13
1-Bromoperfluorooctane	C8BrF17	D05439
1-BROMOPROPANE	C3H7Br
1-Butanethiol	C4H10S
1-butanol	C4H10O	C06142;D03200
1-BUTENE	C4H8
1-Butyl-1-nitrosourea	C5H11N3O2
1-Butyl-3-ethylthiourea	C7H16N2S
1-Butyl-3-methylimidazolium acetate	C10H18N2O2
1-Butyl-3-methylimidazolium bromide	C8H15BrN2
1-Butyl-3-methylimidazolium chloride	C8H15ClN2
1-Butyl-3-methylimidazolium hexafluorophosphate	C8H15F6N2P
1-BUTYL-3-METHYLIMIDAZOLIUM TRIFLUOROACETATE	C10H15F3N2O2
1-butylpyridinium	C9H14N+
1-Butylpyridinium Chloride	C9H14ClN
1-Butylpyridinium Hexafluorophosphate	C9H14F6NP
1-Carboxysalsolinol	C11H13NO4
1-Chloro-1,1-difluoroethane	C2H3ClF2
1-chloro-2,4-dinitrobenzene	C6H3ClN2O4	C14397
1-Chloro-2-propanol	C3H7ClO
1-Chloro-3-((2-chloroethyl)thio)propane	C5H10Cl2S
1-Chloro-3-nitrobenzene	C6H4ClNO2	C19364
1-Chloro-4-(2,2-dichloro-1-(4-chlorophenyl)ethenyl)-3-(methylsulfonyl)benzene	C15H10Cl4O2S
1-Chlorobutane	C4H9Cl
1-CHLORODECANE	C10H21Cl
1-Chlorodibenzo-p-dioxin	C12H7ClO2
1-CHLOROPROPANE	C3H7Cl
1-Cyano-2-hydroxy-3,4-epithiobutane	C5H7NOS
1-Cyano-4-dimethylaminopyridinium	C8H10N3+
1-Cyclohexene-1-carboxylic acid	C7H10O2	C12101
1-cyclohexyl-3-dodecylurea	C19H38N2O
1-Cyclohexylethylamine	C8H17N
1-cyclopropyl-6-fluoro-8-methoxy-4-oxo-7-[3-(triazol-1-yl)pyrrolidin-1-yl]quinoline-3-carboxylic acid	C20H20FN5O4
1-Deamino-4-val-8-arg-vasopressin	C46H65N13O11S2
1-Deaza-2-chloro-N(6)-cyclopentyladenosine	C16H21ClN4O4
1-Decanaminium, N,N,N-triethyl-, bromide	C16H36BrN
1-DECANOL	C10H22O	C01633
1-Dehydro-10-gingerdione	C21H30O4
1-Deoxy-1-morpholino-D-fructose	C10H19NO6
1-deoxy-d-glucosamine	C6H13NO4
1-Deoxy-D-manno-heptulose	C7H14O6
1-deoxy-D-xylulose	C5H10O4	C06257
1-deoxy-D-xylulose 5-phosphate	C5H11O7P	C11437
1-Deoxyfructose	C6H12O5
1-Deoxyglucosone	C6H10O5
1-DEOXYNOJIRIMYCIN	C6H13NO4	C16843;D09605
1-Deoxynojirimycin hydrochloride	C6H14ClNO4
1-Deoxypentitol	C5H12O4
1-Dglcnac	C8H15NO5
1-Diethylamino-3-((2,3-dimethoxy-6-amino-9-acridinyl)amino)-2-propanol	C22H30N4O3
1-Diethylcarbamyl-4-ethylpiperazine	C11H23N3O
1-DMF	C10H19NO7
1-DOCOSANOL	C22H46O	D03884
1-Dodecanaminium, N-dodecyl-N,N-dimethyl-, acetate	C28H59NO2
1-DODECANESULFONIC ACID	C12H26O3S
1-Dodecanesulfonic acid, 1-hydroxy-3-oxo-	C12H24O5S
1-DODECANETHIOL	C12H26S
1-DODECANOL	C12H26O	C02277
1-Dodecyl-1H-imidazole	C15H28N2
1-dodecylpyrrolidin-2-one	C16H31NO
1-ethoxy-3-(3,4-methylenedioxyphenyl)-2-propanol	C12H16O4
1-Ethoxyhexane	C8H18O
1-Ethoxymethyl-5-fluorouracil	C7H9FN2O3
1-Ethyl-1-nitrosourea	C3H7N3O2	C19178
1-ethyl-3-methylimidazolium	C6H11N2+
1-ethyl-7-(1-hydroxy-1,2-dihydropyridin-4-yl)-4-oxo-1,4-dihydroquinoline-3-carboxylate	C17H15N2O4-
1-ethylaziridine	C4H9N
1-ethylguanidine	C3H9N3
1-Ethylpiperidine	C7H15N
1-Ethylpyrrolidin-2-one	C6H11NO
1-Fluoro-2-nitrobenzene	C6H4FNO2
1-Fluoroestradiol	C18H23FO2
1-FLUOROHEXANE	C6H13F
1-FLUOROPENTANE	C5H11F
1-FLUOROPROPANE	C3H7F
1-Formylpyrrolidine	C5H9NO
1-Heptanesulfonic acid	C7H16O3S
1-HEPTANOL	C7H16O
1-Hexacosanol	C26H54O	C08381
1-HEXADECANETHIOL	C16H34S
1-Hexadecanol	C16H34O	C00823;D00099
1-Hexadecanol, hydrogen sulfate	C16H34O4S
1-Hexadecanoyl-sn-glycero-3-phosphate	C19H39O7P
1-Hexadecene	C16H32
1-Hexadecyl-2-palmitoyl-sn-glycero-3-phosphocholine	C40H82NO7P
1-hexadecyl-sn-glycero-3-phosphocholine	C24H52NO6P
1-Hexadecylamine	C16H35N
1-Hexanol	C6H14O
1-Hexanol, aluminum salt	C18H39AlO3
1-HEXENE	C6H12
1-hexyl-3-methylimidazolium	C10H19N2+
1-Hydroxy-1,2-benziodoxol-3(1H)-one 1-oxide	C7H5IO4
1-Hydroxy-2,2,6,6-tetramethyl-4-piperidinone	C9H17NO2
1-hydroxy-2,5-dioxopyrrolidine-3-sulfonic acid	C4H5NO6S
1-Hydroxy-2-naphthoate	C11H7O3-
1-Hydroxy-2-naphthoic acid	C11H8O3	C03203
1-HYDROXYANTHRAQUINONE	C14H8O3	C02980
1-Hydroxybenzo(a)pyrene	C20H12O
1-Hydroxybenzotriazole	C6H5N3O
1-Hydroxyfluromidine	C7H3ClF3N3O
1-Hydroxyisoquinoline	C9H7NO	C06324
1-Hydroxypentane-1,1-bisphosphonate	C5H14O7P2
1-Hydroxypregnacalciferol	C21H32O2
1-HYDROXYPYRENE	C16H10O	C14519
1-Hydroxypyrene Glucuronide	C22H18O7
1-Hydroxypyridinium	C5H6NO+
1-Hydroxytrimazosin	C20H29N5O7
1-Hydroxyvitamin D5	C29H48O2
1-Imidazolelactic acid	C6H8N2O3
1-INDANOL	C9H10O	C01710
1-Indanone	C9H8O	C01504
1-Iodobutane	C4H9I
1-IODOPROPANE	C3H7I
1-isopropyl-3-methylbenzimidazole-2-selenone	C11H14N2Se
1-Kestose	C18H32O16	C03661
1-Keto-24-methylcalcifediol	C28H44O3
1-Lauroyl-2-pyrrolidinone	C16H29NO2
1-Methoxy-2-propanol	C4H10O2
1-Methoxy-2-propyl acetate	C6H12O3
1-Methoxy-5-methylphenazinium methyl sulfate	C15H16N2O5S
1-Methoxyphenazine	C13H10N2O
1-Methyl-1,2,3,4-tetrahydroisoquinoline	C10H13N
1-methyl-1,2,3,4-tetrahydroisoquinoline-6,7-diol	C10H13NO2
1-Methyl-1-phenyl-3-benzoylthiourea	C15H14N2OS
1-Methyl-1H-pyrrole	C5H7N
1-Methyl-2-phenylindole	C15H13N
1-Methyl-2-pyridone	C6H7NO
1-METHYL-2-PYRROLIDINONE	C5H9NO	C11118
1-Methyl-2-undecylquinolin-4(1H)-one	C21H31NO
1-Methyl-3,4-dihydroisoquinoline	C10H11N
1-Methyl-3-(4-(1-methylethyl)phenyl)-2,5-pyrrolidinedione	C14H17NO2
1-Methyl-3-propylimidazole-2-thione	C7H12N2S
1-Methyl-4-phenyl-1,2,3,6-tetrahydropyridine	C12H15N	C04599
1-Methyl-4-phenyl-2,3-dihydropyridinium	C12H14N+
1-methyl-4-phenyl-2H-pyridine	C12H13N
1-Methyl-4-piperidyl acetate	C8H15NO2
1-Methyl-4-piperidyl cyclohexylphenylglycolate	C20H29NO3
1-methyl-6-oxo-1,6-dihydropyridine-3-carboxylic acid	C7H7NO3
1-Methyl-D-tryptophan	C12H14N2O2	D10640
1-Methyl-DL-tryptophan	C12H14N2O2
1-Methyl-L-histidine	C7H11N3O2
1-Methyl-trh	C17H24N6O4
1-methyladenosin	C11H15N5O4
1-Methyladenosine	C11H15N5O4	C02494
1-Methylcyclohexanecarboxylic acid	C8H14O2
1-Methylcytosine	C5H7N3O
1-Methylguanine	C6H7N5O
1-Methylguanosine	C11H15N5O5
1-Methylhistamine	C6H11N3	C05127
1-Methylhydantoin	C4H6N2O2	C02565
1-methylimidazole	C4H6N2
1-METHYLINDOLE	C9H9N
1-Methylinosine	C11H14N4O5
1-Methyllysergic acid diethylamide	C21H27N3O
1-METHYLNAPHTHALENE	C11H10	C14082
1-Methylpiperazine	C5H12N2
1-Methylpiperidine	C6H13N
1-METHYLPYRENE	C17H12
1-methylpyridin-1-ium iodide	C6H8IN
1-Methylpyridinium chloride	C6H8ClN
1-METHYLPYRROLIDINE	C5H11N
1-Methylspermidine	C8H21N3
1-METHYLURACIL	C5H6N2O2
1-Methyluric acid	C6H6N4O3	C16359
1-Methylxanthine	C6H6N4O2	C16358
1-Methylyohimbine	C22H29IN2O3
1-Monoacetin	C5H10O4
1-MONOBUTYRIN	C7H14O4
1-Monolinolein	C21H38O4
1-Mononitroglycerin	C3H7NO5
1-Mpead	C19H23N5O4
1-Myristoyl-2-(2-azido-4-nitrobenzoyl)phosphatidylcholine	C40H71N6O10P
1-n-Butylcarbamoyl oxfendazole	C20H22N4O4S
1-N-Tyr-somatostatin	C82H108N18O20S2
1-Naphthaldehyde	C11H8O	C14090
1-NAPHTHALENESULFONIC ACID	C10H8O3S	C16201
1-Naphthamide	C11H9NO
1-NAPHTHOIC ACID	C11H8O2	C14091
1-NAPHTHOL	C10H8O	C11714
1-Naphthyl acetate	C12H10O2
1-Naphthyl butyrate	C14H14O2
1-Naphthyl glucuronide	C16H16O7	C11586
1-Naphthyl isocyanate	C11H7NO
1-Naphthyl isothiocyanate	C11H7NS
1-Naphthyl phosphate	C10H9O4P
1-Naphthyl sulfate	C10H8O4S
1-Naphthylacetic acid	C12H10O2	C13014;D01558
1-NAPHTHYLAMINE	C10H9N	C14790
1-Nitrohydroxyphenyl-N-benzoylalanine	C16H14N2O6
1-NITRONAPHTHALENE	C10H7NO2	C14040
1-NITROPROPANE	C3H7NO2
1-NITROPYRENE	C16H9NO2	C14421
1-Nitroso-2-naphthol	C10H7NO2
1-Nitroso-4-cyclohexylpiperidine	C11H20N2O
1-Nitrosoadamantane	C10H15NO
1-Nitrosopiperazine	C4H9N3O
1-Nitrosopiperidine	C5H10N2O	C19284
1-Nitrosopyrene	C16H9NO
1-NONANETHIOL	C9H20S
1-Nonanol	C9H20O	C14696
1-O-alpha-D-Glucopyranosyl-D-mannitol	C12H24O11
1-O-hexadecyl-2-arachidonyl-sn-glycero-3-phosphocholine	C44H82NO7P
1-O-Hexadecyl-2-O-methyl-rac-glycerol	C20H42O3
1-O-Hexadecyl-sn-glycero-3-phosphocholine	C24H53NO6P+
1-O-Pentylglycerol	C8H18O3
1-O-PHOSPHONO-BETA-D-FRUCTOPYRANOSE	C6H13O9P
1-Octacosanol	C28H58O	C08387
1-Octadecanamine, hydrochloride	C18H40ClN
1-octadecanoyl-sn-glycero-3-phosphocholine	C26H54NO7P
1-OCTADECENE	C18H36
1-Octanesulfonic acid	C8H18O3S
1-OCTANETHIOL	C8H18S
1-octanol	C8H18O	C00756
1-OCTEN-3-OL	C8H16O	C14272
1-OCTENE	C8H16
1-octyl-3-methylimidazolium	C12H23N2+
1-OCTYNE	C8H14
1-Oleoyl Lysophosphatidic Acid	C21H41O7P
1-Oleoyl-2-acetyl-sn-glycerol	C23H42O5
1-oleoyl-2-acetylglycerol	C23H42O5
1-Oleoyl-2-palmitoyl-sn-glycero-3-phosphocholine	C42H82NO8P
1-oleoyl-2-stearoyl-sn-glycero-3-phosphocholine	C44H86NO8P
1-Oleoyl-2-stearoylphosphatidylcholine	C44H86NO8P
1-Oleoyl-2-stearoylphosphatidylcholine	C44H87NO8P+
1-Oleoyl-sn-glycero-3-phosphocholine	C26H52NO7P
1-Oleoyl-sn-glycerol	C21H40O4
1-Oleoylglycerophosphocholine	C26H53NO7P+
1-Oxoestazolam	C16H11ClN4O
1-Oxoisoindole	C8H5NO
1-Palmitoyl-2-arachidonyl-gpc	C44H80NO8P
1-Palmitoyl-2-docosahexaenoyl-sn-glycero-3-phosphocholine	C46H80NO8P
1-Palmitoyl-2-linoleoyl-sn-glycero-3-phosphocholine	C42H81NO8P+
1-Palmitoyl-2-oleoyl-sn-glycero-3-phosphocholine	C42H82NO8P
1-Palmitoyl-2-oleoyl-sn-glycero-3-phosphocholine	C42H82NO8P
1-palmitoyl-2-oleoyl-sn-glycero-3-phosphoethanolamine	C39H76NO8P	C13877
1-Palmitoyl-2-oleoyl-sn-glycerol	C37H70O5	C13861
1-Palmitoyl-2-oleoylglycerol	C37H70O5
1-Palmitoyl-2-oleoylphosphatidylserine	C40H76NO10P
1-Palmitoyl-rac-glycerol	C19H38O4
1-Palmitoyl-sn-glycero-3-phosphocholine	C24H50NO7P
1-Palmitoylglycerol 3-phosphate	C19H39O7P	C04036
1-Pentanesulfonic acid	C5H12O3S
1-Pentanol	C5H12O	C16834
1-PENTENE	C5H10
1-pentofuranosyl-1h-1,2,4-triazole-3-carboxamide	C8H12N4O5
1-Pentyl-3-(1-naphthoyl)indole	C24H23NO
1-PFu	C12H7FN2O4
1-Phenanthrenol	C14H10O	C11432
1-Phenyl-1,2,3,4-tetrahydroisoquinoline	C15H15N
1-Phenyl-1,2-ethanediol	C8H10O2
1-PHENYL-1,2-PROPANEDIONE	C9H8O2	C17268
1-Phenyl-1,2-propanedione-2-oxime	C9H9NO2
1-Phenyl-1-cyclohexene	C12H14
1-Phenyl-1-propanol	C9H12O	D01470
1-phenyl-3-(2-thiazolyl)-2-thiourea	C10H9N3S2
1-PHENYLCYCLOHEXYLAMINE	C12H17N
1-Phenylcyclohexylamine hydrochloride	C12H18ClN
1-Phenylethanamine	C8H11N	C02455
1-Phenylethanol	C8H10O	C07112
1-Phenylguanidine	C7H9N3
1-Phenylimidazole	C9H8N2
1-phenylpentan-1-ol	C11H16O	D01751
1-PHENYLPIPERAZINE	C10H14N2
1-Phenylpiperazine dihydrochloride	C10H16Cl2N2
1-Phenylpiperazine hydrochloride	C10H15ClN2
1-phenylprop-2-en-1-one	C9H8O
1-Phenylurea	C7H8N2O
1-Phosphatidyl-myo-inositol	C11H19O13P
1-Phytene	C20H40
1-Piperazinepropanamine,N,N-diethyl-4-phenyl-	C17H29N3
1-Piperideine	C5H9N	C06181
1-Piperidinepropionohydroxamic acid, alpha-methyl-4-phenyl-, monohydrochloride	C15H23ClN2O2
1-Plpea	C39H74NO8P
1-Popc	C42H82NO8P
1-Popg	C40H77O10P	C13883
1-Pops	C39H76NO8P
1-Propanesulfonic acid	C3H8O3S
1-Propanethiol	C3H8S	C08390
1-propanol	C3H8O	C05979
1-Propanol, hexafluoro-	C3H2F6O
1-propyl-2',6'-pipecoloxylidide	C17H26N2O
1-Pyrenebutyric acid	C20H16O2
1-PYRENECARBOXALDEHYDE	C17H10O
1-pyrenedecanoic acid	C26H28O2
1-Pyrenedodecanoic acid	C28H32O2
1-Pyrenemethanol	C17H12O
1-Pyrenyldiazomethane	C17H10N2
1-Pyrrolidineacetamide	C6H12N2O
1-Pyrroline	C4H7N	C15668
1-Pyrroline-2-carboxylic acid	C5H7NO2	C03564
1-pyrroline-5-carboxylate	C5H6NO2-
1-Salicylate glucuronide	C13H14O9
1-stearoyl-2-docosahexaenoyl-sn-glycerol	C43H72O5
1-Stearoyl-2-linoleoyl-sn-glycerol	C39H72O5
1-Stearoyl-2-linoleoylphosphatidylcholine	C44H84NO8P
1-Stearoyl-2-oleoyl-sn-glycerol	C39H74O5
1-Stearoyl-sn-glycero-3-phosphocholine	C26H55NO7P+
1-Stearyl-2-O-acetyl-3-glyceryl phosphorylcholine	C28H58NO7P
1-Sulfooxymethylpyrene	C17H12O4S
1-tert-butoxy-2-propanol	C7H16O2	C19356
1-TETRADECANOL	C14H30O	D05097
1-Thio-alpha-tocopherol	C31H52O2S
1-Thio-beta-D-glucose	C6H12O5S
1-Thio-D-glucose sodium salt	C6H11NaO5S
1-Thiocarbamoyl-2-imidazolidinone	C4H7N3OS
1-Triacontanol	C30H62O	C08392
1-Triacontanol aluminum salt	C90H183AlO3
1-TRIDECANOL	C13H28O	C14509
1-undecanethiol	C11H24S
1-Vinylimidazole	C5H6N2
1-{1-[4-(4-fluorophenyl)-4-hydroxybutyl]piperidin-4-yl}-1,3-dihydro-2h-benzimidazol-2-one	C22H26FN3O2
1-{2-[(3-ethylphenyl)amino]-2-oxoethyl}-6-oxo-1,6-dihydropyridine-3-carboxylic acid	C16H16N2O4
10(S),17(S)-DiHDoHE	C22H32O4
10,10'-dimethyl-9,9'-biacridinium	C28H22N2+2
10,11-Dihydrocarbamazepine	C15H14N2O
10,11-Dihydroleukotriene B4	C20H34O4
10,12-octadecadienoic acid	C18H32O2
10,12-Octadecadienoic acid, 9-hydroxy-, (10E,12E)-	C18H32O3
10,12-Pentacosadiynoic acid	C25H42O2
10,12-Tricosadiynoic acid	C23H38O2
10-Deacetylbaccatin III	C29H36O10	C11700
10-Deacetyltaxol	C45H49NO13
10-Desacetyl Paclitaxel	C45H49NO13
10-Desacetyl Paclitaxel	C45H49NO13
10-EdAM	C22H25N7O5
10-Gingerol	C21H34O4	C17496
10-Hydroxy-12-octadecenoic acid	C18H34O3
10-Hydroxy-2-decenoic acid	C10H18O3
10-Hydroxyamitriptyline	C20H23NO
10-Hydroxycamptothecin	C20H16N2O5	C17939
10-Hydroxydecanoic acid	C10H20O3	C02774
10-Hydroxyimipramine	C19H24N2O
10-Hydroxymorphine	C17H19NO4
10-Hydroxynortriptyline	C19H21NO
10-Hydroxywarfarin	C19H16O5
10-Mbctya	C16H12O3S
10-Methoxycamptothecin	C21H18N2O5
10-Methylacridinium	C14H12N+
10-nitro-9E-octadecenoic acid	C18H33NO4
10-Octadecenoic acid	C18H34O2
10-Shogaol	C21H32O3
10-Undecynoic acid	C11H18O2
100-90-3	C14H16N4O3S
100111-02-2	C23H16O7
1001645-58-4	C25H24ClN7OS
10017-37-5	C4H12ClN
10025-99-7	Cl4K2Pt
10034-96-5	H2MnO5S	D04854
10039-32-4	H25Na2O16P	D06389
10041-06-2	C11H10N2O
10045-45-1	C9H10N2O	C13840
10048-95-0	AsH15Na2O11
1005-24-9	C7H9ClN2O
1005-93-2	C6H11O4P
10052-47-8	C7H18ClN
100557-06-0	C17H30N6O
100595-07-1	C12H13BrN2O3
100667-78-5	C40H54O5
10074-G5	C18H12N4O3
100743-65-5	C16H19Br2N4NaO4S
100757-73-1	C10H14BO
10081-39-7	C41H29NO
1008119-83-2	C23H26N4O6S2
100828-16-8	C8H17N2O5P
100858-16-0	C44H77NO8
100929-53-1	C28H39N5O8
1009820-21-6	C19H12ClN3O2
101-14-4	C13H12Cl2N2	C10999
101-61-1	C17H22N2	C14135
1010-93-1	C6H7N3O4
10101-68-5	H8MnO8S
10101-86-7	H2Na2O6S4+2
101041-95-6	C11H13ClN2O3S
101046-20-2	C20H16N2O3
10108-87-9	C13H30ClN
1011-92-3	C10H7NO2
101233-99-2	C24H25N6O7S3+
101328-85-2	C11H13N3O
10149-14-1	C8H14O8	C01187
1016-05-3	C12H8O2S	C21150
101724-61-2	C11H11N5O2
101908-22-9	C31H41F5O3S
10191-18-1	C6H15NO5S
102-60-3	C14H32N2O4	D03948
102135-82-0	C14H22N2O
102185-28-4	C11H20N2O4P+
102185-33-1	C8H4BrClNNa2O4P
1022-13-5	C14H12ClNO
102362-49-2	C25H42O5
102362-49-2	C25H42O5
102390-63-6	C17H16N2
1024-57-3	C10H5Cl7O
102417-86-7	C13H18ClN
102612-16-8	C20H21ClO3
10262-65-4	C13H11BrO2
102649-78-5	C22H24ClNO2S
102650-30-6	C22H28N4O10S
1027-14-1	C15H25ClN2O	D08641
102805-45-8	C148H239ClN44O42
102830-64-8	C14H10BrCl2NO
102830-65-9	C14H10Cl3NO
102830-69-3	C15H13Cl2NO3S
102850-29-3	C6H19NO18P4
10299-49-7	C11H12N2O
103009-91-2	C26H36O3
103122-78-7	C54H74N12O10
103122-78-7	C54H74N12O10
103188-46-1	C17H17NO4
1032-65-1	C9H14N3O7P	C00239
1032350-13-2	C25H23Cl2N5O
1032825-19-6	C12H21N3O4S
10329-75-6	C18H35N3O4
103294-47-9	C13H14N2
103304-64-9	C26H56NO5PS
1033700-92-3	C5H8FNO2
103429-32-9	C51H69N13O11S2
10344-94-2	C12H13NO9
103499-67-8	C16H14N2O2
103499-68-9	C17H16N2O2
103548-82-9	C16H20N2O
10356-76-0	C9H12FN3O4
10357-27-4	C12H15NO8
1037624-75-1	C30H34N8
103793-22-2	C13H17BrN2O2
1038915-64-8	C19H21ClN4O
1038915-75-1	C19H20N4O
103961-78-0	C24H20F6N6O2
103974-29-4	C7H12N2O4S	C11490
104-06-3	C10H12N4OS
104-78-9	C7H18N2
10403-00-6	C16H30O
104146-53-4	C19H17N6NaO5S3
104180-31-6	C31H50N6O10
104229-37-0	C20H24N4O7S
1042385-75-0	C24H27ClFN5O3	D10514
104426-56-4	C23H37IO2
1045U85	C20H24N2O4S
10463-20-4	C8H7NO5
104632-27-1	C10H19Cl2N3S
104640-54-2	C6H11NO4S
10466-72-5	C12H15N3O6
104679-67-6	C15H11N3OS
104723-60-6	C54H90O45
10484-13-6	C16H15NO3
104874-50-2	C21H28O4
104905-12-6	C24H47NO
10496-54-5	C28H29MgO7P
104987-11-3	C44H69NO12
105012-15-5	C29H35NO3
105026-50-4	C30H35NO11
1050500-29-2	C31H26ClFN4O5S
105098-65-5	C30H46I2N2O2
10523-68-9	C10H18ClN
105284-21-7	C21H30O4
105350-26-3	C23H17N2O3-
105365-76-2	C14H12N4O
105523-24-8	C16H15ClN2O2
105539-27-3	C33H48N4O4
10556-88-4	C20H14N2O6
105601-04-5	C10H15NO
105831-46-7	C20H22N2O5
10593-29-0	C6H11NaO5S
105958-84-7	C10H11N3O2
106-86-5	C8H12O
106021-96-9	C39H64N12O19
106105-17-3	C20H24Cl2O4
106128-84-1	C44H70N12O11S2
106128-84-1	C44H70N12O11S2
106128-89-6	C40H55N7O11S
106174-48-5	C8H15NO6
1062368-24-4	C25H22N6
106328-50-1	C15H19NO2
106362-30-5	C12H16N2
106464-24-8	C21H27NO2
106562-32-7	C12H11NO4
106610-61-1	C17H24O4
106868-44-4	C9H14N2O2
106983-27-1	C12H19NO4
107-64-2	C38H80ClN
107091-89-4	C26H24N2O3S2
107188-66-9	C16H23BrN2O3
107188-74-9	C16H23BrN2O3
107188-90-9	C15H21BrN2O3
107190-22-7	C20H22Cl2N2O2
1072-71-5	C2H2N2S3
107241-37-2	C20H39N3O4Pt
1073-00-3	C6H8O2
1074-59-5	C6H8N2O2	C20522
107444-51-9	C149H226N40O45
107655-65-2	C27H46O3
107793-48-6	AlCoCrH3MoNiTiW
107814-36-8	C18H17Cl2N3O2
108-79-2	C6H8N2O
108131-97-1	C9H10N2O5
108433-95-0	C114H180N30O29S
108437-89-4	C77H110N22O19S
108461-05-8	C20H22FN3O3
108708-22-1	C12H14N4O8
108929-47-1	C13H17N3O3
108957-72-8	C17H18O4
109-16-0	C14H22O6
109-54-6	C5H12ClN
109306-94-7	C17H20N2O
1093403-33-8	C26H24N6O2S2
109350-28-9	C15H22N2O7S
109350-29-0	C15H22N2O6S
1094042-01-9	C23H27N3O4
1094069-99-4	C20H26N8OS
109434-22-2	C6H11NO
1094873-17-2	C34H36FN5O2
109628-27-5	C17H16N2O3S
109791-13-1	C12H17Cl2NO3P-
109921-55-3	C14H20N2O
10H-Phenothiazine-2-sulfonamide, 10-(1-azabicyclo(2.2.2)oct-3-yl)-N-methyl-	C20H23N3O2S2
11,12-Dhete	C20H32O4
11,12-DiHETE	C20H32O4
11,12-Dihydroxyeicosatetraenoic acid	C20H32O4
11,12-Eet	C20H32O3	C14770
11,12-EpETrE	C20H32O3
11,12-epoxyeicosatrienoic acid	C20H32O3
11,12-Epoxypukalide	C21H24O7
11,14,17-Eicosatrienoic acid	C20H34O2
11,14-Eicosadienoic acid	C20H36O2
11,14-Eicosadienoicacid	C20H36O2
11-AMINOUNDECANOIC ACID	C11H23NO2	C19325
11-beta-Hydroxyandrosterone	C19H30O3
11-cis-Retinal	C20H28O	C02110
11-cis-Retinol	C20H30O	C00899
11-Dehydro-2,3-dinor-thromboxane B2	C18H30O5
11-Dehydro-2,3-dinor-txb2	C18H28O6
11-Dehydro-thromboxane B2	C20H32O6	C05964
11-Dehydro-txb2	C20H32O6
11-Dehydro-txb2	C20H32O6
11-Dehydro-txb2	C20H32O6
11-Dehydro-txb2	C20H32O6
11-DEHYDROCORTICOSTERONE	C21H28O4	C05490
11-DEHYDROCORTICOSTERONE	C21H28O4
11-Dehydrodexamethasone	C22H27FO5
11-dehydrothromboxane B2	C20H32O6
11-Docosenoic acid	C22H42O2
11-Dodecynoic acid	C12H20O2
11-Epicortisol	C21H30O5
11-Et-Fes	C20H27FO2
11-Hete	C20H32O3
11-Hode	C18H32O3
11-hydroxy-5,8,12,14-eicosatetraenoic acid	C20H32O3
11-hydroxy-5E,8Z,12Z,14Z-eicosatetraenoic acid	C20H32O3
11-hydroxy-arachidonic acid	C20H32O3
11-Hydroxy-delta(8)-thc	C21H30O3
11-Hydroxy-N-n-propylnoraporphine	C19H21NO
11-Hydroxyaclacinomycin X	C42H52N2O16
11-Hydroxyandrostenedione	C19H26O3
11-hydroxyicosa-5,8,12,14-tetraenoic acid	C20H32O3
11-Hydroxyprogesterone	C21H30O3
11-Hydroxytestosterone	C19H28O3	C18075
11-Hydroxytetrahydrocannabinol	C21H30O3
11-Hydroxyyohimbine	C21H26N2O4
11-Keto-beta-boswellic acid	C30H46O4
11-Keto-beta-boswellic acid	C30H46O4
11-Keto-beta-boswellic acid	C30H46O4
11-Ketoetiocholanolone	C19H28O3	C14552
11-Ketoprogesterone	C21H28O3
11-Ketotestosterone	C19H26O3	C14256
11-KT-Pgf2a	C16H24O5
11-Meo-fes	C19H25FO3
11-Mercapto-1-undecanol	C11H24OS
11-Mercaptoundecanoic acid	C11H22O2S
11-oxo-ETE	C20H30O3
11-Oxo-thc	C21H28O3
11-Oxoandrosterone	C19H28O3	C14671
11-Pamta	C47H51F3N2O9S
11-Pstmac	C47H50N2O7
11-trans-Leukotriene C4	C30H47N3O9S
11-Tyr-somatostatin	C76H104N18O20S2
110033-82-4	C44H67NO8
110043-85-1	C15H20O3
110043-85-1	C15H20O3
11006-76-1	C71H84N10O17
11015-37-5	C69H107N4O35P
110220-69-4	C44H70N12O11S2
110298-63-0	C23H25ClN2O9
110298-65-2	C24H27ClN2O9
1103672-43-0	C21H38NNa2O5P+2
110448-33-4	C15H18ClIN2O2S
110475-31-5	C11H17ClN2
110719-56-7	C16H18FN3O2
110719-57-8	C17H18FN3O2
110719-58-9	C17H20FN3O2
110848-62-9	C22H31NO3
110880-55-2	C64H100N18O15S
110970-01-9	C11H16ClN
111-44-4	C4H8Cl2O	C14688
11103-72-3	Cl6H46N14O2Ru3
1111-67-7	CCuNS
1113-83-3	C11H19NO10
111348-61-9	C7H8Cl3NO3S
1114-34-7	C5H10O5
111451-13-9	C8H11NaO10
111451-14-0	C8H10O10
1115-78-2	C6H12N2O3
111542-07-5	C12H13NO4
1116-22-9	C10H16N2O7	C05282
111606-88-3	C11H22Cl2N3O4PS
111689-03-3	C70H126O35
1118-89-4	C9H18ClNO4
111822-45-8	C12H23ClN4O2S
111863-73-1	C64H107N25O19S2
111878-47-8	C33H59N2O4S+
111878-48-9	C34H59N2O4+
1119-34-2	C6H15ClN4O2	D01126
1119-97-7	C17H38BrN	C11279;D02164
111908-94-2	C17H14FN3
112-02-7	C19H42ClN	D07672
112-03-8	C21H46ClN	C18371
112-90-3	C18H37N
112058-90-9	C19H22FNO3
112058-90-9	C19H22FNO3
112076-76-3	C26H14Cl2N2O10S2
112160-83-5	C94H171N31O28
112188-16-6	C14H22GdN4O6-
112225-87-3	C18H20N2O2
1124-40-9	C7H10ClNO2
112415-83-5	C28H32Cl4FN5O2
112522-64-2	C15H15N3O2	D05988
1125780-41-7	C21H16F3N3O3
112648-68-7	C29H40N2O3
112740-74-6	C15H25N3O
1128-23-0	C6H10O6	C01040
1128-67-2	C8H9N3S
112805-09-1	C10H17NO4S3-2
1131-94-8	C9H10O4
113346-50-2	C21H29NO3
1134-35-6	C12H12N2
113443-50-8	C11H15NO4S
113467-48-4	C41H81N3O6
1135-23-5	C10H12O4
1135-40-6	C9H19NO3S
113559-13-0	C21H29Cl2N3O3S
113785-48-1	C16H20N4O6
1138-80-3	C10H11NO4	C03710
113849-17-5	C18H23ClO2
113960-50-2	C17H29N6O11P
1140909-48-3	C32H30FN3O10	D10095
1141080-15-0	C22H16ClFN6O
114176-52-2	C12H18N2O3S
114248-23-6	C9H10F2N2O5
114319-00-5	C17H32N8
114333-71-0	C19H22ClNO4
1144035-53-9	C22H21Cl2N3O5
114580-45-9	C20H21N3O9
114606-56-3	C20H27N5O6
114694-09-6	C29H48O3
1147-29-1	C14H14O4
114783-67-4	C26H35BrN6O14S2
114783-67-4	C26H35BrN6O14S2
114832-13-2	C18H13NO4
1149-23-1	C13H19NO4
114932-60-4	C24H19NO4
115043-86-2	C21H23ClN4O4
115084-30-5	C11H14O5
115103-85-0	C26H26ClN2NaO3S2
115136-18-0	C72H116N18O24S
115166-32-0	C46H34O30
115313-90-1	C24H31NO3
115607-61-9	C21H22N2O2
115664-39-6	C12H12N2O2
115749-98-9	C20H27N3O2
115931-65-2	C27H25F3N6O
115952-49-3	C10H20Cl2N3O4PS
116-63-2	C10H9NO4S
116455-20-0	C21H20O8
116589-63-0	C12H20O8
116686-15-8	C15H13F2NO4S
116696-26-5	C52H72CuO12
116754-80-4	C22H36O2
116817-14-2	C20H21NO5S
1169-70-6	C23H30N2O
117038-70-7	C22H17N7O13S2
1170613-55-4	C12H14FNO
1173900-33-8	C22H24N4O4
1174-98-7	C23H20N2O3S
1174130-61-0	C26H27FN2O2
117464-70-7	C42H40O21
117516-80-0	C14H21N3O4S
117570-47-5	C16H12O4
117570-76-0	C16H12O4
117690-79-6	C19H28N4O3
1177806-11-9	C26H45N3O6S2
1178-24-1	C22H24O9
117858-54-5	C59H111N3O9S
117964-21-3	C12H2Br8O
117977-21-6	C18H21N3O2S
117978-77-5	C98H141N25O23S4
118-82-1	C29H44O2	C14287
1180-95-6	C26H44NNaO6S
118045-71-9	C10H12N3O13P3-4
118068-34-1	C12H15IN2O5
118068-34-1	C12H15IN2O5
118101-09-0	C24H22N4O2	C15026
118291-90-0	C24H34ClNO18
1189-11-3	C6H15N4O5P	C05945
118949-22-7	C16H13ClN6
119-47-1	C23H32O2
119-62-0	C9H12N2O4
1190-00-7	C5H14NO6P
1190-48-3	C7H14N2O3
1190-53-0	C6H16ClN5	D02206
119059-81-3	C29H47NO7S
119139-23-0	C20H13N3O2
119171-73-2	C14H11NO4
119256-78-9	C16H17ClN3NaO4
119257-33-9	C13H11N3
1193-76-6	C4H5BrN2O2
119302-18-0	C36H61N2O4+
119302-18-0	C36H61N2O4+
119341-82-1	C10H7Cl2NO3
119356-76-2	C21H23NO
119400-92-9	C61H76N10O19S
119410-08-1	C19H19ClN2O
1197-51-9	C10H11N
1199943-44-6	C21H29NO
11beta-Hydroxyandrosterone	C19H30O3	C14606
11beta-Hydroxyprogesterone	C21H30O3	C05498
11beta-PGF2alpha	C20H34O5	C05959
11R,12S-EpETrE	C20H32O3
11S,12R-EpETrE	C20H32O3
12(13)-EpOME	C18H32O3
12(R)-HETE	C20H32O3	C14822
12(S)-HPETE	C20H32O4	C05965
12,13-Dihete	C20H32O4
12,13-Dimethoxyibogamine	C21H28N2O2
12,20-diHETE	C20H32O4
12,20-dihydroxyicosa-5,8,10,14-tetraenoic acid	C20H32O4
12-(9-anthroyloxy)stearic acid	C33H44O4
12-Aminododecanoic acid	C12H25NO2
12-Deoxyphorbol 13-isobutyrate	C24H34O6
12-epi-Salvinorin A	C23H28O8
12-Hete	C20H32O3
12-Hete	C20H32O3
12-Hete	C20H32O3
12-Hete	C20H32O3
12-Hete	C20H32O3
12-Hht	C17H28O3
12-Hpete	C20H32O4
12-Hpete	C20H32O4
12-Hydroxy-5,8,10-heptadecatrienoic acid	C17H28O3
12-Hydroxydodecanoic acid	C12H24O3	C08317
12-Hydroxyibogamine	C19H24N2O
12-hydroxylaurate	C12H23O3-
12-Hydroxystearic acid	C18H36O3
12-Ketolithocholic acid	C24H38O4
12-Methyltetradecanoic acid	C15H30O2	C16665
12-Methyltridecanal	C14H28O
12-methyltridecanoic acid	C14H28O2
12-oxo-ETE	C20H30O3	C14807
12-Oxo-ltb4	C20H30O4	C05949
12-Oxochenodeoxycholic acid	C24H38O5
120-00-3	C17H20N2O3
120-11-6	C17H18O2
120-66-1	C9H11NO
120-78-5	C14H8N2S4
120004-07-1	C20H22N2O4S
120008-53-9	C17H31N3O5
120008-53-9	C17H31N3O5
1201902-80-8	C20H23BCl2N2O9
1201913-82-7	C22H28O7	D09978
120225-64-1	C23H28N7NaO6
120287-83-4	C74H96ClN17O14
120287-84-5	C73H94ClN17O14
1202884-94-3	C31H35F3N8O3
120294-09-9	C18H23N3O6
12034-15-0	NaO3Ta
120382-00-5	C25H23NO6
1204-06-4	C11H9NO2	C21283
120478-64-0	C21H29N3O
120478-64-0	C21H29N3O
1205-17-0	C11H12O3
120551-59-9	C14H23NO3	D03601
120618-66-8	C12H9NO3
12067-57-1	Si3Ti5
120692-19-5	C51H82N8O17
12070-13-2	CW2
120716-81-6	C37H57N3O7S
120716-81-6	C37H57N3O7S
1208-67-9	C10H11NaO4S
120904-46-3	C20H34O4
120904-46-3	C20H34O4
121-30-2	C6H8ClN3O4S2	C07460
121079-12-7	C48H84O22
121083-05-4	C22H21F2NO4S
121204-87-3	C109H163N25O32S
121268-17-5	C4H18NNaO10P2	D00939
121559-53-3	C5H9F3O4S
121809-80-1	C17H16Cl2N2O4
12182-82-0	Cr2H2O4
1218942-37-0	C21H19ClN4O2
12194-71-7	CaH6O3Ti
121979-37-1	C20H32O4
121979-38-2	C20H30O4
122-19-0	C27H50ClN
122-32-7	C57H104O6
122-75-8	C20H28N2O4
122021-74-3	C36H28MgO16
122063-01-8	C35H56N8O10S
122088-76-0	C39H64N6O9S2
122107-16-8	C11H16O5
1222-05-5	C18H26O
122222-44-0	C17H25NO3S
122289-05-8	C10H10FN5O3
122289-05-8	C10H10FN5O3
122413-32-5	C27H30N6O
12244-57-4	C4H4AuNaO4S	D00992
1224844-38-5	C15H15N7O	D11183
122507-47-5	C30H38ClN5O7S2
122547-72-2	C29H44O8
122589-79-1	C16H13NO2S
1227608-02-7	C18H22ClNO3
122883-93-6	C21H22Cl2N4OS
122910-12-7	C9H16N2O5
1229U91	C110H170N34O24
123-70-6	C9H23N3
123036-23-7	C56H73N3O12
1231-75-0	C20H28O2
1231930-82-7	C28H36F2N8O3S
123202-27-7	C25H42O4
123202-27-7	C25H42O4
123219-86-3	C14H20O4
123266-61-5	C16H21IN2O2
123317-51-1	C23H33N5O10
123431-31-2	C11H16ClNO2
123495-11-4	C8H6N2O2S
123583-37-9	C180H279N53O54
123594-64-9	C14H19NO3
12371-27-6	Cm2O3-6
123774-76-5	C18H28N2O3
124043-51-2	C28H44O3
124168-73-6	C23H34N6O6
124168-73-6	C23H34N6O6
124192-86-5	C13H15N
124199-70-8	C26H21NO3
12427-38-2	C4H6MnN2S4
124399-51-5	C44H79NO19S
124431-80-7	C23H30ClN7O6
124432-63-9	C7H5BrF3NO
1245-13-2	C20H12N2O4
124522-11-8	C18H12ClN5
124729-57-3	C26H44O4
124729-57-3	C26H44O4
124756-24-7	C17H21NO7
125-67-7	C19H21KO6
125-70-2	C18H25NO
1250-95-9	C27H46O2	C15992
125093-93-8	C154H257N49O40S
125136-34-7	C8H9N5O2S
125228-51-5	C33H59BrN2O4S
125316-60-1	C27H26O3
1254-03-1	C27H44O3
1254-03-1	C27H44O3
1254-38-2	C18H24O12
1254944-66-5	C18H19NO3S2
1256358-69-6	C13H12BClO3
125721-82-6	C14H14OS
125769-41-7	C14H19NO3
1258-63-5	C30H43ClO2
1258275-73-8	C21H32O6
1259-69-4	C26H26N4O2S2
126053-71-2	C23H39N9O8S2
126055-13-8	C9H13NO3
1260907-17-2	C22H22ClN5O2
126128-35-6	C6H7N3O2
126247-33-4	C19H29FN2O3
12627-85-9	C29H34ClN
126411-39-0	C24H42O7P2	C15628
12645-50-0	Fe2H8NiO4Zn
126453-94-9	C11H19ClN2O4S3
126643-37-6	C29H25N3O5
126643-37-6	C29H25N3O5
126722-78-9	C47H72N10O13
1268524-70-4	C23H25ClN4O2S
126861-72-1	C13H12N4O
1268882-43-4	C8H8N2O2
126959-88-4	C47H66N12O11
127-74-2	C12H12N4O3S
1271-19-8	C10H10Cl2Ti
127207-06-1	C8H16CuN6S2+2
127390-77-6	C12H21N5O2
127500-84-9	C12H12FN3OS
127521-69-1	C31H51NO8
127521-69-1	C31H51NO8
127627-13-8	C31H42N10O8
127627-13-8	C31H42N10O8
127811-44-3	C15H22N2O4S
128-42-7	C14H10N2O10S2	C13706
128-44-9	C7H4NNaO3S
128311-86-4	C17H17N3O3
128439-98-5	C16H12O3S
128441-18-9	C72H86ClN9O28
128526-53-4	C16H18N6O5
128831-46-9	C24H18ClF2N3O
128851-36-5	C11H7BrN2O5S
128922-70-3	C18H16O5
129-56-6	C14H8N2O
129-64-6	C9H8O3
129-74-8	C28H35Cl3N2	D02089
129461-18-3	C24H32F3N3O13
129461-18-3	C24H32F3N3O13
129461-18-3	C24H32F3N3O13
129625-34-9	C10H8F3N3O4S
129678-94-0	C49H76N10O12
129938-20-1	C21H24ClNO	D03649
12H-Benzo[a]phenothiazine	C16H11NS
12R,13S-Dihepe	C20H30O4
12S-HHTrE	C17H28O3	C20388
12S-hydroxy-5E,8Z,10Z,14Z-eicosatetraenoic acid	C20H32O3
13(18)-Oleanen-3-one	C30H48O
13(S)-HODE	C18H32O3
13(S)-HOTrE	C18H30O3	C16316
13(S)-HPODE	C18H32O4	C04717
13,14-Dihydro PGF2a	C20H36O5
13,14-Dihydro-15-keto-pgd2	C20H32O5
13,14-Dihydro-15-keto-PGE1	C20H34O5
13,14-Dihydro-15-keto-PGE2	C20H32O5	C04671
13,14-Dihydro-PGE1	C20H36O5
13,14-dihydro-PGF2alpha	C20H36O5
13,14-Dihydrodinoprost	C20H36O5
13,14-Dihydroprostaglandin E2	C20H34O5
13,14-Dihydroretinol	C20H32O	C15492
13,14-Dihydroxyretinol	C20H32O3
13,14-Dioh-15-keto-pgf2alpha	C20H34O7
13,16,19-Docosatrienoic acid	C22H38O2	C16534
13,16-Docosadienoic acid	C22H40O2
13-Acetylphorbol	C22H30O7
13-azaprostanoic acid	C19H37NO2
13-cis-Acitretin	C21H26O3
13-cis-Retinal	C20H28O
13-Dihydrocarminomycin	C26H29NO10	C12431
13-Dihydrodaunorubicin	C27H32NO10+
13-Dihydrodaunorubicin	C27H31NO10	C12430
13-Docosenamide	C22H43NO
13-Epicrispatine	C16H23NO5
13-Hpod	C18H32O4
13-Hpode	C18H32O4
13-Hpode	C18H32O4
13-Hydroxydocosanoic acid	C22H44O3	C03049
13-Hydroxylinoleic acid	C18H32O3
13-Hydroxylinoleic acid	C18H32O3
13-Hydroxylinoleic acid	C18H32O3
13-Hydroxylupanine	C15H24N2O2
13-Hydroxylupanine	C15H24N2O2	C02621
13-Leu-motilin	C121H190N34O35
13-Methyltetradecanoic acid	C15H30O2
13-Nle-motilin	C121H190N34O35
13-Octadecenoic acid	C18H34O2
13-Oxo-9,11-octadecadienoic acid	C18H30O3
13-OXO-ODE	C18H30O3	C14765
1300031-49-5	C23H21N5O3
130007-47-5	C37H56N6O8S
13002-64-7	C7H20N4
13010-39-4	C4H9N3O3
13027-33-3	C27H46O3
130285-87-9	C35H44N4O6
130332-27-3	C35H42N4O6
13045-94-8	C13H18Cl2N2O2	C19442
130495-35-1	C22H27ClN2O3
130611-21-1	C17H27NO2
13071-11-9	C16H22ClNO2	D03729
130714-47-5	C17H25N5O4
13078-75-6	C11H18ClNO2
13089-44-6	C10H11N5O4
131-06-6	C9H11FN2O6
131-48-6	C11H19NO9	C19910
131-55-5	C13H10O5
131189-57-6	C24H30O14
131204-64-3	C24H39NO4
131339-23-6	C20H30O3
1314-41-6	O4Pb3
131426-29-4	C14H18N4O4
131467-86-2	C8H11N5O3S
13147-25-6	C4H10N2O2
131513-18-3	C27H26N2O3
131602-53-4	C45H81N13O14S
1316214-52-4	C24H27N5O3	D10661
131816-89-2	C19H20N4O2
131816-89-2	C19H20N4O2
132-27-4	C12H9NaO	C19298
132041-95-3	C41H57N9O10S
132139-25-4	C18H24N2S2
132153-62-9	C12H20O8
132173-07-0	C23H35Cl2N
1322001-35-3	C21H29ClN2O2S
13224-99-2	C8H14O6
132367-76-1	C9H10IN
13258-59-8	C8H12ClNO
132734-43-1	C11H13NO2S
13274-43-6	C3H3N3O2
132741-81-2	C10H11NO2
132771-69-8	C20H23NO9
132774-46-0	C20H20N2O3S
133081-27-3	C10H11ClN4O4
133310-09-5	C28H34F3N3O7S
133364-63-3	C25H29FN4O7
133364-63-3	C25H29FN4O7
133407-86-0	C25H39N3O5
13345-25-0	C20H14O2	C14852
1334719-95-7	C29H28ClF3N4O2
133550-30-8	C17H14N2O3
13365-71-4	C12H18NOS+
133745-65-0	C9H17BN2O3
133790-13-3	C23H27N5O5
133812-16-5	C14H15NO3
133851-41-9	C50H75N15O11S2
133872-48-7	C14H23N3O7S
1339-63-5	C19H26O4
134029-62-2	C18H20O4
134249-05-1	C26H22N6O3
134249-05-1	C26H22N6O3
13433-09-5	C13H16N2O5
134381-44-5	C16H23N5O8S
134381-44-5	C16H23N5O8S
13450-77-6	C9H8ClNO3
134612-80-9	C15H13NO5
13464-24-9	C18H20O2	C13625
134717-73-0	C7H6N4O2S
134773-19-6	C54H66N4O17
134888-93-0	C13H9F3N2O4
135-61-5	C18H15NO2
135017-85-5	C23H30N6O5
1350768-28-3	C11H14FNO
1352608-82-2	C22H18FN7
135306-85-3	C57H68N12O10
135306-85-3	C57H68N12O10
13537-24-1	Cl3FeO12
135423-22-2	C18H21NO8
1354631-24-5	C25H24FNO
13551-92-3	C6H9N3O4
135525-71-2	C17H18N2O2
135525-77-8	C18H21N3O2
13558-31-1	C20H15ClN2O3
135608-87-6	C16H17Cl2N3O8S
135613-36-4	C24H27N3O4
135637-46-6	C18H24N2O3	D08863
135690-31-2	C23H38O9
1357160-72-5	C20H22N2O4
136039-99-1	C10H11N5O3S
136040-01-2	C9H11N5O2S
136040-02-3	C15H19N7O6S
136040-02-3	C15H19N7O6S
13617-98-6	C6H3Cl3N2
13640-39-6	C9H15N3O6
136440-73-8	C24H31FO7
136440-73-8	C24H31FO7
136553-96-3	C32H44N6O7
136706-34-8	C11H15NO3
136722-55-9	C19H25NO2
13674-84-5	C9H18Cl3O4P
13674-87-8	C9H15Cl6O4P
136825-96-2	C22H26N3S+
136831-49-7	C14H8Cl2N2
136831-51-1	C8H10IN3O
136849-88-2	C65H106O32
136849-88-2	C65H106O32
136849-88-2	C65H106O32
136849-88-2	C65H106O32
137 L	C29H32O17
137-16-6	C15H28NNaO3
137-66-6	C22H38O7	D02412
137056-72-5	C32H56N2O2
137056-72-5	C32H56N2O2
137056-72-5	C32H56N2O2
137056-72-5	C32H56N2O2
137403-12-4	C20H21N5O3S
1374107-54-6	C19H19FN2O2
137525-51-0	C62H98N16O22
137642-54-7	C26H26N2O
137819-55-7	C19H25NO4
137915-13-0	C13H18N2O2S2
138-24-9	C9H14ClN
138-92-1	C5H11Cl2N3	D01187
138154-39-9	C20H22N4O2
138169-43-4	C20H17N5O6S2
138199-64-1	C34H47N9O12S3
138199-64-1	C34H47N9O12S3
13822-56-5	C6H17NO3Si
138250-72-3	C26H21N3
1383132-97-5	C14H19NO5
138400-06-3	C10H10N2O2S
138559-60-1	C45H66N18O7S
138932-35-1	C22H18BrN3O2
138982-67-9	C21H24Cl2N4O2S	D01939
139-07-1	C21H38ClN	D07210
139-08-2	C23H42ClN	D08223
139-41-3	C6H12NNaO4
13906-09-7	C8H6N2OS
139067-52-0	C35H40N4O6
139180-30-6	C16H15N7O2
1392-21-8	C35H59NO13
1392-21-8	C35H59NO13
1392-21-8	C35H59NO13
139261-92-0	C9H13NO3
139306-10-8	C10H15NO
139332-66-4	C10H11N5O3
139339-84-7	C6H12O8P2
139547-89-0	C18H25N3O2
13985-65-4	C10H20CuN2O4S2
139886-03-6	C7H12N2O
139890-68-9	C25H28N2O12
13alpha-hydroxyspartein-2-one	C15H24N2O2
[truncated: 37,287 more rows]

## Sheet: Frequency of drugs in REDS
Back of the envelope calculation of drug frequency in the REDS III RBC Omics recalled donor population based on positive samples with values 3 Std Dev > median
Class	Drug	%
NSAID	Aspirin	0.24
Benzodiazepine	Alprazolam	0.18
Progestin	Norethindrone	0.16
HMGCR inhibitor	Lovastatin	0.156
Calcium Channel Blocker	Amlodipine	0.116
Type II diabetes	Canagliflozin	0.116
Beta Blocker	Carvedilol	0.108
Type II Diabetes	Glipizide	0.108
HMGCR inhibitor	Pravastatin	0.1
Diuretics	Hydrochlorothiazide	0.096
ACE inhibitor	Lisinopril	0.088
Antidysrhythmic	Lidocaine	0.088
Benzodiazepine	Lorazepam	0.088
HMGCR inhibitor	Simvastatin	0.084
Cholesterol absorption	Ezetimibe	0.076
Opioid	Naloxone + Oxycodone	0.076
Angiotensin Receptor Blocker	Olmesartan	0.072
HMGCR inhibitor	Glenvastatin	0.068
H2 blocker	Famotidine	0.06
Hypnotics	Zolpidem Carboxylic Acid	0.06
NSAID	Ibuprofen	0.06
NSAID	Naproxen	0.056
Opioid	Oxycodone hydrochloride	0.052
Analgesic	Acetaminophen glucuronide	0.044
Antipsychotic	Risperidone	0.044
Biguanide	Metformin	0.044
PDE inhibitor	Sildenafil	0.044
Opioid	Hydrocodone Bitartarate	0.04
PPI	Esomeprazole	0.04
Alpha-Adrenergic Blocker	Tamsulosin	0.036
Analgesic	Tramadol	0.036
PPI	Pantoprazole	0.036
SSRI	Citalopram/escitalopram	0.036
Angiotensin Receptor Blocker	Losartan	0.032
Antidepressant	Bupropion	0.032
Steroid	Triamcinolone	0.032
Beta Blocker	Metoprolol	0.028
Leukotriene receptor antagonist	Montelukast	0.028
Opioid	Oxycodone	0.028
SSNRI	Venlafaxine	0.024
ACE inhibitor	Ramipril	0.02
ADHD	Methylphenidate	0.02
Anticholinergics	Oxybutynin	0.02
Benzodiazepine	Clonazepam	0.02
SSRI	Sertraline	0.02
Anticonvulsant	Gabapentin	0.016
Diuretics	Furosemide	0.016
H2 Blocker	Ranitidine	0.016
PPI	Lansoprazole	0.016
Skeletal Muscle Relaxant	Cyclobenzaprine	0.016
Antidepressant	Amitriptyline	0.012
Beta Blocker	Propanolol	0.012
Calcium Channel Blocker	Diltiazem	0.012
SARI	Trazodone	0.012
Angiotensin Receptor Blocker	Valsartan	0.008
Anticonvulsant	Topiramate	0.008
Antihistamines	Hydroxyzine	0.008
Antihypertensive	Mopidralazine hydrochloride	0.008
NSAID	Meloxicam	0.008
SSRI	Fluoxetine	0.008
Type II diabetes	Glimepiride	0.008
Anticoagulant	Warfarin ???	0.004
Diuretic	Chlorthalidone	0.004
Vasodilator	Hydralazine	0.004

## Sheet: Correlation Hemolysis
Correlation of exposome metabolites to Hemolysis in REDS III RBC Omics
	Spontaneous			Mechanical			Oxidative			Osmotic
Drospirenone	0.293852		3-Methylglutarylcarnitine	0.30431		DIALLYL SULFIDE	0.367724		Mechanical	0.249996
Isochenodeoxycholate	0.271346		Osmotic	0.249996		Estrone glucuronide	0.257301		Isochenodeoxycholate	0.190395
Ursocholate	0.230845		Lovastatin	0.184388		spironolactone (isobars)	0.234409		Drospirenone	0.183098
losartan	0.217323		O-Propanoylcarnitine	0.133216		Estradiol	0.179817		Phthalate	0.17903
MEHP	0.217277		Methylphenidate	0.124209		Phthalate	0.176113		MEHP	0.169911
Phthalate	0.198674		Oxidative	0.117406		MEHP	0.168864		Octyl gallate	0.169765
lorazepam	0.190886		Nicotinamide	0.116194		carvedilol	0.161985		Propanolol	0.167671
lorazepam	0.190886		Zolpidem Carboxylic Acid	0.113686		Osmotic	0.137984		L-Carnitine	0.16076
DIALLYL SULFIDE	0.185751		triamcinolone	0.112921		Undecanoyl carnitine	0.131853		Ursocholate	0.160556
Taurine	0.168224		Ergothioneine	0.098317		quercetin	0.122492		Spontaneous	0.160358
Ezetimibe	0.162544		atenolol	0.091615		3-hydroxyisovalerylcarnitine	0.119345		Taurine	0.15979
Osmotic	0.160358		Carnosine	0.0834607		Mechanical	0.117406		Nicotinamide	0.158385
clonazepam	0.154599		Tiglylcarnitine	0.076746		Myristoylcarnitine	0.115362		anastrozole	0.156199
hydrochlorothiazide	0.149603		O-glutarylcarnitine	0.0766434		Cotinine	0.0927795		Indole-3-acetaldehyde	0.1468
amlodipine	0.138623		DIALLYL SULFIDE	0.0757358		meloxicam	0.0903731		Oxidative	0.137984
AMPHETAMINE	0.13777		risperidone	0.0755366		9H-Xanthene	0.0848709		O-Propanoylcarnitine	0.131747
AMPHETAMINE	0.13777		O-Butanoylcarnitine	0.0736943		ERGOTHIONEINE	0.084551		Sodium citrate	0.117871
bupropion	0.124463		anastrozole	0.0703282		Propanolol	0.07678		furosemide	0.117472
Octyl gallate	0.11757		alpha-Methylhistidine	0.0689903		Salbutamol	0.0763669		ramipril	0.111597
spironolactone (isobars)	0.115573		Sildenafil	0.068885		anastrozole	0.0729977		Nicotinate	0.105623
Buspirone	0.102974		pravastatin	0.0681969		oxycodone	0.0722106		hydralazine	0.100808
Paroxetine	0.0969269		fluoxetine	0.0679124		resveratrol	0.0678151		3-Methyldioxyindole	0.0980779
Bisphenol A	0.0880361		methylprednisolone	0.0622493		Linoleoylcarnitine	0.0642056		gabapentin	0.0941274
Glycochenodeoxycholate	0.0798514		Propanolol	0.058016		Nicotine	0.063106		glipizide	0.0939835
Hexanoylcarnitine	0.0797533		Sodium citrate	0.0541784		beta-carotene	0.0619517		Cinnamaldehyde	0.08645
Taurochenodeoxycholate	0.0762063		3-hydroxyisovalerylcarnitine	0.0534188		Tiglylcarnitine	0.0607371		spironolactone (isobars)	0.086027
Salbutamol	0.0744708		beta-carotene	0.0509634		Drospirenone	0.0590033		O-glutarylcarnitine	0.0823221
Nicotine	0.0721818		gabapentin	0.0507279		clonazepam	0.0535704		Tiglylcarnitine	0.0784462
Hydrocodone Bitartarate	0.0713715		Apixaban	0.0481251		AMPHETAMINE	0.0531929		Hydrocodone Bitartarate	0.074532
citalopram/escitalopram	0.071295		pantoprazole	0.0470061		AMPHETAMINE	0.0531929		Theobromine	0.0735814
resveratrol	0.0664703		warfarin	0.0463108		3-Methyldioxyindole	0.0527888		9H-Xanthene	0.0710004
Undecanoyl carnitine	0.0590456		Hydrocodone Bitartarate	0.0435331		bupropion	0.0510756		L-Theanine	0.0702965
Glycochenodeoxycholate 7-sulfate	0.0574516		isovaleryl-l-carnitine	0.0400093		simvastatin	0.0468493		lansoprazole	0.0682873
DEHP	0.05707		Mopidralazine hydrochloride	0.0397957		Cotinine N-oxide	0.0381347		chlorthalidone	0.0670899
Levetiracetam	0.0560106		Sodium glutamate	0.0381621		Trimethylamine N-oxide	0.0366484		Paroxetine	0.0657016
TAMSULOSIN	0.0545883		Curcumenol	0.0370576		amlodipine	0.0351361		Acetaminophen glucuronide	0.0637382
isovaleryl-l-carnitine	0.050175		sodium benzoate	0.0365508		citalopram/escitalopram	0.0327907		isovaleryl-l-carnitine	0.0615569
atenolol	0.0470321		valsartan	0.0306658		Lauroylcarnitine	0.0316261		Oleoylcarnitine	0.0601265
Sodium citrate	0.0391346		(S)-N-[3-(3-4-Methylenedioxyphenyl)-2-(acetylthio)methyl-1-	0.0293925		Tramadol	0.0314269		valsartan	0.0590788
3-Methylglutarylcarnitine	0.0384281		Caffeine	0.0251736		venlafaxine	0.0293815		metformin	0.057097
furosemide	0.036487		9H-Xanthene	0.0248961		Taurocholate	0.0274902		bupropion	0.0559213
Indole-3-acetaldehyde	0.0340982		trazodone	0.0230631		Hydrocodone Bitartarate	0.0263354		DIALLYL SULFIDE	0.0556997
Naproxen	0.0333843		Estradiol-3-glucuronide	0.0227769		Theobromine	0.0258396		Buspirone	0.0528154
Cinnamaldehyde	0.0315471		metoprolol	0.0220246		gabapentin	0.0236194		alpha-Methylhistidine	0.051971
Glimepiride	0.0276429		DEHP	0.0211501		ranitidine	0.0233345		3-Methylglutarylcarnitine	0.0507872
Oxycodone hydrochloride	0.0273107		chlorthalidone	0.0202863		atenolol	0.023118		Naloxone mixture with oxycodone	0.0493752
Indole-3-acetate	0.0264152		lansoprazole	0.0199948		hydralazine	0.0221319		Trimethylamine N-oxide	0.0491886
Propanolol	0.022694		glipizide	0.0192664		ramipril	0.0181444		Glimepiride	0.0470132
venlafaxine	0.022647		Invertose	0.0192651		Methylphenidate	0.0178836		L-Palmitoylcarnitine	0.0465306
Propionylcarnitine chloride	0.0196293		Theobromine	0.0172203		Lovastatin	0.0176447		warfarin	0.0456758
Glycocholate	0.018961		MEHP	0.0157875		metformin	0.0166677		Oxycodone hydrochloride	0.0440936
meloxicam	0.0184423		spironolactone (isobars)	0.0151644		Quetiapine	0.0156459		citalopram/escitalopram	0.0430819
Nicotinamide	0.0173941		Oxycodone hydrochloride	0.0145331		Naproxen	0.0152587		trazodone	0.0400794
Sodium glutamate	0.014733		alprazolam	0.0140063		pantoprazole	0.0136397		Indole-3-acetate	0.0396774
Tramadol	0.0140531		L-Palmitoylcarnitine	0.0131111		Glycocholate	0.012018		testosterone	0.03954
3-hydroxyisovalerylcarnitine	0.0106557		3-Methyldioxyindole	0.0129177		glipizide	0.0113964		Olmesartan	0.0388067
Glycolithocholate	0.00906967		Amitriptyline	0.0115059		Apixaban	0.0103076		pantoprazole	0.0387047
sertraline	0.00738155		bupropion	0.0107049		Nicotinamide	0.00814603		Glycochenodeoxycholate 7-sulfate	0.0377465
Invertose	0.00556987		Phthalate	0.00879986		lidocaine	0.00654315		Invertose	0.0376851
lidocaine	0.00335031		Olmesartan	0.00858		Curcumenol	0.00369677		Zolpidem Carboxylic Acid	0.0362514
oxycodone	0.00159536		Esomeprazole	0.00701724		Invertose	0.00326139		Apixaban	0.0360352
Tiglylcarnitine	7.43386e-05		omeprazole	0.00685445		Gallic acid	0.000751948		Caffeine	0.0354624
Topiramate	-0.00141109		citalopram/escitalopram	0.00428559		Isochenodeoxycholate	-0.00214257		metoprolol	0.0350228
anastrozole	-0.00212572		Hydroxybutyrylcarnitine	0.00315065		3-Hydroxycoumarin	-0.00230928		lidocaine	0.0347846
Mopidralazine hydrochloride	-0.00263066		venlafaxine	0.00275316		1-Methylxanthine	-0.00330742		Linoleoylcarnitine	0.0343646
Cotinine	-0.00320431		Ursocholate	0.00227723		Taurochenodeoxycholate	-0.00614667		sertraline	0.0343383
3-Hydroxycoumarin	-0.00336875		Isochenodeoxycholate	0.000511012		trazodone	-0.00727882		1-Methylxanthine	0.0305158
1-Methylxanthine	-0.00378098		Buspirone	0.000246299		testosterone	-0.00827839		Esomeprazole	0.029023
L-Octanoylcarnitine	-0.00469718		lisinopril	-3.86325e-05		sertraline	-0.00894077		omeprazole	0.0288015
Valproylcarnitine	-0.00469718		Glimepiride	-0.000388279		Oleoylcarnitine	-0.00961848		atenolol	0.0275072
glipizide	-0.00549897		Canagliflozin	-0.00103396		Glycochenodeoxycholate 7-sulfate	-0.00967307		3-Hydroxycoumarin	0.0251598
Trimethylamine N-oxide	-0.00725165		metformin	-0.00193674		Glycochenodeoxycholate	-0.00973857		lorazepam	0.0223996
L-Palmitoylcarnitine	-0.00735789		Acetaminophen glucuronide	-0.00213315		Norethindrone	-0.0105149		lorazepam	0.0223996
fluoxetine	-0.00762248		AMPHETAMINE	-0.00341116		L-Octanoylcarnitine	-0.0105618		venlafaxine	0.0218208
3-Methyldioxyindole	-0.00869785		AMPHETAMINE	-0.00341116		Valproylcarnitine	-0.0105618		alprazolam	0.0216393
Diltiazem	-0.0100943		Trimethylamine N-oxide	-0.00365664		Levetiracetam	-0.0111631		clonazepam	0.0184737
L-Carnitine	-0.0101585		clonazepam	-0.00467274		hydroxyzine	-0.0117929		Benzoylcarnitine	0.0183126
ranitidine	-0.0110494		Benzoylcarnitine	-0.00470955		L-Palmitoylcarnitine	-0.012131		famotidine	0.0161441
(-)-Epigallocatechin	-0.0114904		Bisphenol A	-0.00540044		Paroxetine	-0.0160533		Myristoylcarnitine	0.015888
(S)-N-[3-(3-4-Methylenedioxyphenyl)-2-(acetylthio)methyl-1-	-0.0115954		Gallic acid	-0.00629604		Ezetimibe	-0.0163038		AMPHETAMINE	0.0156854
montelukast	-0.0116433		L-Theanine	-0.00776953		alpha-Methylhistidine	-0.0183564		AMPHETAMINE	0.0156854
Glucopsychosine	-0.0123112		1-Methylxanthine	-0.00798818		famotidine	-0.0183995		beta-carotene	0.0154886
Curcumenol	-0.0125448		Levetiracetam	-0.00968121		pravastatin	-0.0186704		Levetiracetam	0.014831
metformin	-0.0132648		aspirin	-0.0104843		Glucopsychosine	-0.0195951		Amitriptyline	0.0094267
chlorthalidone	-0.014318		Linoleoylcarnitine	-0.0136338		methylprednisolone	-0.0199403		DEHP	0.00872832
alpha-Methylhistidine	-0.0144168		hydralazine	-0.0144193		Glycolithocholate	-0.0200897		risperidone	0.00739908
lansoprazole	-0.0147444		lorazepam	-0.0177026		Cinnamaldehyde	-0.0216045		Ibuprofen	0.00670879
L-Theanine	-0.0152294		lorazepam	-0.0177026		Diltiazem	-0.0225921		fluoxetine	0.0048749
O-glutarylcarnitine	-0.0153405		TAMSULOSIN	-0.0178271		Hexanoylcarnitine	-0.0234549		Mopidralazine hydrochloride	0.0038333
ERGOTHIONEINE	-0.0166469		(-)-Epigallocatechin	-0.0184797		DEHP	-0.02517		Diltiazem	0.00330961
ramipril	-0.0173359		Glenvastatin	-0.0186967		warfarin	-0.0253815		Glucopsychosine	0.00273907
Apixaban	-0.0173949		Acetyl-L-carnitine	-0.0203031		Spontaneous	-0.0254859		Hydroxybutyrylcarnitine	0.00249828
(-)-huperzine A	-0.0177369		ramipril	-0.0203728		isovaleryl-l-carnitine	-0.025726		Naproxen	-0.000252854
warfarin	-0.0183617		(-)-huperzine A	-0.0224526		(-)-huperzine A	-0.0265182		triamcinolone	-0.00267098
hydralazine	-0.0191438		L-Carnitine	-0.0228781		Acetaminophen glucuronide	-0.0270323		Taurochenodeoxycholate	-0.00280589
Lauroylcarnitine	-0.0193525		Nicotinate	-0.0232868		valsartan	-0.0274631		Acetyl-L-carnitine	-0.00303464
Taurocholate	-0.0197986		Taurocholate	-0.0256132		Olmesartan	-0.0295264		montelukast	-0.00381734
Amitriptyline	-0.0203222		lidocaine	-0.0258539		Buspirone	-0.030105		resveratrol	-0.00450198
Norethindrone	-0.020445		Naloxone mixture with oxycodone	-0.0267418		Sodium glutamate	-0.0303659		O-Decanoyl-L-carnitine	-0.00831231
9H-Xanthene	-0.0211198		Norethindrone	-0.0273096		Indole-3-acetaldehyde	-0.0306045		lisinopril	-0.00999889
hydroxyzine	-0.0212831		Oleoylcarnitine	-0.0275105		risperidone	-0.0318452		Cotinine N-oxide	-0.0115252
famotidine	-0.0214711		Indole-3-acetaldehyde	-0.0288158		Amitriptyline	-0.0388519		Salbutamol	-0.0115486
metoprolol	-0.0220011		Taurochenodeoxycholate	-0.0326233		Mopidralazine hydrochloride	-0.0406067		Cotinine	-0.0115979
Hydroxybutyrylcarnitine	-0.0223091		Topiramate	-0.0339457		metoprolol	-0.0423094		Glycolithocholate	-0.0118122
methylprednisolone	-0.023729		Indole	-0.0341465		Caffeine	-0.0432845		Lauroylcarnitine	-0.0128262
valsartan	-0.0247381		simvastatin	-0.0345623		losartan	-0.0440356		O-Butanoylcarnitine	-0.0132967
Oxidative	-0.0254859		Paroxetine	-0.0369902		alprazolam	-0.0449156		Nicotine	-0.0144149
risperidone	-0.0261339		testosterone	-0.0374475		Indole	-0.0450272		Tramadol	-0.016002
cyclobenzaprine	-0.0266074		sertraline	-0.0409968		fluoxetine	-0.0462188		sodium benzoate	-0.0202238
Olmesartan	-0.0270192		Salbutamol	-0.0418214		cyclobenzaprine	-0.0467761		Glycochenodeoxycholate	-0.0206821
trazodone	-0.0270658		Tramadol	-0.0428794		aspirin	-0.0469955		Undecanoyl carnitine	-0.0208117
gabapentin	-0.0282213		Naproxen	-0.0434218		chlorthalidone	-0.0477734		Sildenafil	-0.0211042
pantoprazole	-0.0288085		Glycolithocholate	-0.043755		Topiramate	-0.0478065		quercetin	-0.0228405
morphine	-0.0298916		furosemide	-0.0444716		lansoprazole	-0.0479733		L-Octanoylcarnitine	-0.0253551
Esomeprazole	-0.0305159		3-Dehydrocarnitine	-0.045438		sodium benzoate	-0.0488368		Valproylcarnitine	-0.0253551
omeprazole	-0.0306683		Diltiazem	-0.0455164		Carnosine	-0.049668		Canagliflozin	-0.0276508
Acetaminophen glucuronide	-0.0306894		oxycodone	-0.0469551		Sildenafil	-0.0499095		morphine	-0.0286911
O-Butanoylcarnitine	-0.0318988		montelukast	-0.048362		Bisphenol A	-0.0508553		Sodium glutamate	-0.0296593
alprazolam	-0.0322373		Cinnamaldehyde	-0.0508221		Zolpidem Carboxylic Acid	-0.0546094		losartan	-0.0324083
Cotinine N-oxide	-0.0323649		hydrochlorothiazide	-0.0510217		O-Butanoylcarnitine	-0.0579044		3-hydroxyisovalerylcarnitine	-0.032967
lisinopril	-0.0330737		ranitidine	-0.0515592		Ibuprofen	-0.0581269		Indole	-0.0336475
Methylphenidate	-0.0331322		cyclobenzaprine	-0.0522928		oxybutynin	-0.0594648		carvedilol	-0.039421
Linoleoylcarnitine	-0.0355288		Cotinine N-oxide	-0.0562187		Glimepiride	-0.0597473		Norethindrone	-0.0400474
Ibuprofen	-0.0364198		Glucopsychosine	-0.0596873		Esomeprazole	-0.0601605		TAMSULOSIN	-0.0444461
Zolpidem Carboxylic Acid	-0.0366331		Propionylcarnitine chloride	-0.059931		omeprazole	-0.0604813		oxycodone	-0.0461302
Caffeine	-0.0371711		Ibuprofen	-0.0641971		lorazepam	-0.0606078		3-Dehydrocarnitine	-0.048768
pravastatin	-0.0375738		oxybutynin	-0.0644523		lorazepam	-0.0606078		Propionylcarnitine chloride	-0.0513528
sodium benzoate	-0.0382533		Ezetimibe	-0.0652408		Ursocholate	-0.0648623		Bisphenol A	-0.0518399
testosterone	-0.0390258		Glycocholate	-0.0656028		Nicotinate	-0.0653766		simvastatin	-0.0530058
oxybutynin	-0.0394912		Spontaneous	-0.065631		O-Propanoylcarnitine	-0.0656305		methylprednisolone	-0.0548945
Glenvastatin	-0.0400012		losartan	-0.0674072		hydrochlorothiazide	-0.0670914		Estrone glucuronide	-0.0552797
Quetiapine	-0.0407158		Cotinine	-0.0697134		Naloxone mixture with oxycodone	-0.0672299		hydrochlorothiazide	-0.0555968
Oleoylcarnitine	-0.0408395		famotidine	-0.0706503		Oxycodone hydrochloride	-0.0767369		Ergothioneine	-0.055787
Carnosine	-0.041042		morphine	-0.0735554		O-Decanoyl-L-carnitine	-0.0775106		Lovastatin	-0.0558794
Theobromine	-0.0428034		Nicotine	-0.0798244		O-glutarylcarnitine	-0.0820116		Curcumenol	-0.0559414
Indole	-0.0442338		Glycochenodeoxycholate	-0.080766		furosemide	-0.0828838		aspirin	-0.0559994
Gallic acid	-0.0463388		3-Hydroxycoumarin	-0.0825279		Propionylcarnitine chloride	-0.083395		Topiramate	-0.0563439
Sildenafil	-0.0465295		hydroxyzine	-0.0872517		montelukast	-0.0867582		Ezetimibe	-0.0593713
simvastatin	-0.0475048		resveratrol	-0.0978088		(S)-N-[3-(3-4-Methylenedioxyphenyl)-2-(acetylthio)methyl-1-	-0.0881545		(-)-huperzine A	-0.0594001
Ergothioneine	-0.048995		Taurine	-0.099507		triamcinolone	-0.0937333		Taurocholate	-0.0602303
Estradiol-3-glucuronide	-0.0492686		Octyl gallate	-0.101333		Sodium citrate	-0.0964784		Estradiol-3-glucuronide	-0.060584
Estrone glucuronide	-0.0499711		amlodipine	-0.103826		lisinopril	-0.110899		pravastatin	-0.0639491
triamcinolone	-0.0500095		Drospirenone	-0.109558		Taurine	-0.111789		ranitidine	-0.0639764
Myristoylcarnitine	-0.0507479		Indole-3-acetate	-0.112437		Estradiol-3-glucuronide	-0.113041		Carnosine	-0.0710781
Estradiol	-0.0559341		meloxicam	-0.113276		Canagliflozin	-0.115668		Quetiapine	-0.0714606
Naloxone mixture with oxycodone	-0.0563444		Undecanoyl carnitine	-0.11344		Indole-3-acetate	-0.116224		Estradiol	-0.0752985
Canagliflozin	-0.0572687		quercetin	-0.11492		Benzoylcarnitine	-0.116254		meloxicam	-0.0766576
aspirin	-0.0581408		Glycochenodeoxycholate 7-sulfate	-0.116194		Glenvastatin	-0.12438		Methylphenidate	-0.0786506
carvedilol	-0.0587961		L-Octanoylcarnitine	-0.117505		L-Carnitine	-0.126293		oxybutynin	-0.0807748
Lovastatin	-0.0589401		Valproylcarnitine	-0.117505		L-Theanine	-0.132645		Gallic acid	-0.0812458
Benzoylcarnitine	-0.0607767		Quetiapine	-0.118148		TAMSULOSIN	-0.133851		hydroxyzine	-0.0864607
Nicotinate	-0.0637522		O-Decanoyl-L-carnitine	-0.121245		3-Methylglutarylcarnitine	-0.143733		cyclobenzaprine	-0.0867868
Mechanical	-0.065631		Myristoylcarnitine	-0.12401		Octyl gallate	-0.1459		amlodipine	-0.088759
beta-carotene	-0.0672805		ERGOTHIONEINE	-0.137425		morphine	-0.1465		(S)-N-[3-(3-4-Methylenedioxyphenyl)-2-(acetylthio)methyl-1-	-0.0971205
O-Decanoyl-L-carnitine	-0.0812174		Lauroylcarnitine	-0.147261		Hydroxybutyrylcarnitine	-0.164819		Glycocholate	-0.0980431
3-Dehydrocarnitine	-0.0930896		Estrone glucuronide	-0.162296		Ethyl-Glucoronide	-0.167894		ERGOTHIONEINE	-0.0986467
O-Propanoylcarnitine	-0.0965771		carvedilol	-0.162965		(-)-Epigallocatechin	-0.199054		(-)-Epigallocatechin	-0.10664
quercetin	-0.0967112		Hexanoylcarnitine	-0.167846		3-Dehydrocarnitine	-0.205777		Glenvastatin	-0.110362
Acetyl-L-carnitine	-0.141414		Ethyl-Glucoronide	-0.192356		Acetyl-L-carnitine	-0.268834		Hexanoylcarnitine	-0.125444
Ethyl-Glucoronide	-0.170206		Estradiol	-0.246608		Ergothioneine	-0.309662		Ethyl-Glucoronide	-0.129607

## Sheet: List of 1366 FDA drugs
Details of the 1,366 FDA approved drugs from the library tested in this study
DiscoveryProbe™ FDA-approved Drug Library (96-well)
	For more information on ApexBio library service, please contact us via +1-832-696-8203 or info@apexbt.com
	Product Details:
	Formulation		A collection of 1363 FDA approved drugs supplied as lyophilized powder or pre-dissolved DMSO solutions
	Container		96 Well Format Sample Storage Tube With Screw Cap and Optional 2D Barcode
	Stability		2 weeks | 4°C | in DMSO
			3 months | ﹣20°C | in DMSO
			6 months | ﹣80°C | in DMSO
	Shipping		Blue ice
	Packaged under inert gas		Yes
The SDF file of product A2574 is not provided.
	Plate layout: L1021-01
		1	2	3	4	5	6	7	8	9	10	11	12
	a	A1198	A1206	A1229	A1267	A1295	A1296	A1307	A1313	A1334	A1352	A1366	Control 1
		Levetiracetam	Daptomycin	Lansoprazole	Adapalene	Granisetron HCl	Exemestane	Letrozole	Gatifloxacin	Mosapride Citrate	Zoledronic Acid	Rocuronium Bromide
	b	Control 9	A1379	A1402	A1404	A1412	A1425	A1428	A1447	A1450	A1602	A1607	Control 2
			Nelarabine	Gemcitabine HCl	Rigosertib (ON-01910,Estybon)	Clofarabine	Losartan Potassium (DuP 753)	Fulvestrant	Cilnidipine	Lidocaine	Dexrazoxane HCl (ICRF-187, ADR-529)	Prasugrel	Empty
	c	A1630	A1659	A1664	A1670	A1684	A1718	A1720	A1723	A1745	A1748	A1755	A2036
	f	Epothilone B (EPO906, Patupilone)	Dutasteride	Celecoxib	Enzastaurin (LY317615)	Aprepitant	Posaconazole	IPI-145 (INK1197)	Roscovitine (Seliciclib,CYC202)	Galanthamine HBr	Ramelteon	Tenofovir Disoproxil Fumarate	Doripenem Hydrate
	d	A1765	A1767	A1778	A1794	A1796	A1805	A1832	A1835	A1855	A1882	A1903	Empty
	h	Vincristine	Entecavir Hydrate	Vatalanib (PTK787) 2HCl	LY2835219	Mianserin HCl	Imatinib Mesylate (STI571)	Doxorubicin (Adriamycin) HCl	Pelitinib (EKB-569)	Bumetanide	Cediranib (AZD217)	E 64d	Empty
	e	A1906	A1907	A1929	A1933	A1947	A1958	A1971	A1984	A2025	Mix of A2036 and A2097	A2097	Empty
	b	Decitabine (NSC127716, 5AZA-CdR)	5-Azacytidine	Macitentan	Carfilzomib (PR-171)	MEK162 (ARRY-162, ARRY-438162)	Etomidate	Etoposide	Bendamustine HCl	Plerixafor (AMD3100)		Ifosfamide	Empty
	f	A2133	A2149	A2171	A2174	A2187	A2197	A2198	A2251	A2324	A2343	A2355	New TechMix
	d	Saracatinib (AZD0530)	Bosutinib (SKI-606)	Carboplatin	Lenvatinib (E7080)	Cladribine	Dacarbazine	Genistein	Tivozanib (AV-951)	Dexamethasone (DHAP)	Cyclophosphamide	Mercaptopurine (6-MP)	Empty
	g	A2402	A2415	A2431	A2436	A2451	A2456	A2476	A2574	A2489	A2510	A2512	Old TechMix
	f	Floxuridine	Acitretin	Acarbose	Fluoxetine HCl	Epirubicin HCl	Pamidronate Disodium	Idarubicin HCl	Aprotinin	Leucovorin Calcium	Ampicillin	Chloramphenicol	Empty
	h	A2514	A2515	A2516	A2517	A2547	A2548	A2553	A2486	A2577	A2586	A2587	Blank
	h	Gentamycin Sulfate	Hygromycin B	Kanamycin Sulfate	Tetracycline Hydrochloride	Vortioxetine (Lu AA21004) HBr	Carmofur	Fluvoxamine maleate	Malotilate	Batimastat (BB-94)	Nafamostat Mesylate(FUT-175)	PMSF	Empty
	Plate layout: L1021-02
		1	2	3	4	5	6	7	8	9	10	11	12
	a	A2610	A2782	A2813	A2842	A2845	A2852	A2884	A2890	A2917	A2942	A2960	Empty
		Fenbendazole	Amonafide	Ivermectin	Melatonin	Omeprazole	Leflunomide	Doxazosin Mesylate	Nepafenac	Flumazenil	Masitinib (AB1010)	Loratadine
	b	A2974	A2977	A3001	A3002	A3003	A3004	A3005	A3007	A3009	A3012	A3017	Empty
		Foretinib (GSK1363089)	Cabozantinib (XL184, BMS-907351)	PCI-32765 (Ibrutinib)	ABT-888 (Veliparib)	MDV3100 (Enzalutamide)	Vemurafenib (PLX4032, RG7204)	CAL-101 (Idelalisib, GS-1101)	ABT-263 (Navitoclax)	Sorafenib	Ruxolitinib (INCB018424)	Dasatinib (BMS-354825)	Empty
	c	A3018	A3020	A3021	A3022	A3139	A3145	A3221	A3261	A3278	A3282	A3298	Empty
	f	Trametinib (GSK1120212)	(R)-Crizotinib	GDC-0449 (Vismodegib)	Pazopanib (GW-786034)	Abacavir	Afatinib dimaleate	Bardoxolone methyl	Boceprevir	Capsaicin	Cariprazine	Cetirizine	Empty
	d	A3313	A3320	A3321	A3324	A3335	A3345	A3370	A3374	A3383	A3384	A3387	Empty
	h	Cinacalcet	CO-1686 (AVL-301)	Cobimetinib	Colchicine	Curcumin	Dabigatran etexilate mesylate	Docetaxel Trihydrate	Dronedarone	Edoxaban tosylate monohydrate	Elacridar	Eltrombopag Olamine	Empty
	e	A3388	A3397	A3419	A3443	A3451	A3528	A3546	A3564	A3593	A3599	A3606	Empty
	b	EMD-1214063	Erlotinib	Fluvastatin	Granisetron	Guanfacine hydrochloride	Kinetin	Ledipasvir	Luliconazole	Mefloquine hydrochloride	Metoclopramide	Micafungin sodium	Empty
	f	A3616	A3639	A3653	A3681	A3688	A3707	A3709	A3710	A3734	A3744	A3750	New TechMix
	d	MK-4305	Naltrexone	Nelfinavir Mesylate	Olmesartan	Oseltamivir	Pemetrexed disodium hemipenta hydrate	Peramivir	Perampanel	Pregabalin	Quetiapine	Regorafenib hydrochloride	Empty
	g	A3763	A3765	A3767	A3768	A3787	A3789	A3791	A3820	A3856	A3863	A3865	Old TechMix
	f	RG7388	Rilpivirine	Riociguat	Rivastigmine	Salirasib	Salmeterol xinafoate	Saquinavir mesylate	Simeprevir	Tamibarotene	Tedizolid	Teneligliptin hydrobromide	Empty
	h	A3872	A3874	A3877	A3888	A3919	A3920	A3921	A3952	A3953	A3966	A3967	Empty
	h	TH-302	Tiotropium Bromide	Tirofiban hydrochloride monohydrate	Trelagliptin	Vilazodone Hydrochloride	Vinblastine sulfate	Vinorelbine ditartrate	Ziprasidone	Ziprasidone hydrochloride monohydrate	Doxorubicin	Lapatinib Ditosylate	Empty
	Plate layout: L1021-03
		1	2	3	4	5	6	7	8	9	10	11	12
	a	A4008	A4009	A4012	A4013	A4015	A4031	A4033	A4034	A4036	A4037	A4038	Empty
		MLN2238	CEP-18770	Gabexate mesylate	Aspirin (Acetylsalicylic acid)	Disulfiram	Telaprevir (VX-950)	Glimepiride	Linagliptin (BI-1356)	Sitagliptin phosphate monohydrate	Vildagliptin (LAF-237)	Alogliptin (SYR-322)
	b	A4040	A4049	A4050	A4052	A4054	A4056	A4070	A4071	A4073	A4074	A4080	Empty
		Atazanavir sulfate (BMS-232632-05)	Marimastat	GM 6001	Doxycycline hyclate	17-AAG (KOS953)	AT13387	Elvitegravir (GS-9137)	Fluorouracil (Adrucil)	Raltegravir (MK-0518)	S/GSK1349572	Moxonidine (Possibly contaminated with A4110)	Empty
	c	A4082	A4083	A4084	A4089	A4092	A4147	A4096	A4098	A4099	A4107	A4110	Empty
	f	Olmesartan medoxomil	Rocilinostat (ACY-1215)	Vorinostat (SAHA, MK0683)	Mocetinostat (MGCD0103, MG0103)	CUDC-101	LY2784544	Belinostat (PXD101)	PCI-24781 (CRA-024781)	Valproic acid sodium salt (Sodium valproate)	Sodium Phenylbutyrate	MLN8237 (Alisertib)	Empty
	d	A4111	A4112	A4135	A4136	A4138	A4221	A4154	A4156	A4181	A4182	A4187	Empty
	h	VX-680 (MK-0457,Tozasertib)	Barasertib (AZD1152-HQPA)	Tofacitinib (CP-690550) Citrate	TG101348 (SAR302503)	Tofacitinib (CP-690550,Tasocitinib)	YM155	Olaparib (AZD2281, Ku-0059436)	Rucaparib (AG-014699,PF-01367338)	EX 527 (SEN0014196)	Resveratrol	FG-4592 (ASP1517)	Empty
	e	A4188	A4211	A4212	A4216	A4219	A4095	A4232	A4233	A4237	A4240	A4302	Empty
	b	2-Methoxyestradiol (2-MeOE2)	Lenalidomide (CC-5013)	Pomalidomide (CC-4047)	Thalidomide	Birinapant (TL32711)	Pracinostat (SB939)	Cyclophosphamide monohydrate	Methylprednisolone	Amuvatinib (MP-470, HPK 56)	Abiraterone	Rosiglitazone maleate	Empty
	f	A4304	A4316	A4317	A4319	A4320	A4321	A4322	A4324	A4327	A4328	A4330	New TechMix
	d	Rosiglitazone	Ketoconazole	Apremilast (CC-10004)	Roflumilast	Voriconazole	Sildenafil Citrate	Clarithromycin	Pioglitazone HCl	Tadalafil	Rolipram	Isotretinoin	Empty
	g	A4334	A4336	A4337	A4338	A4340	A4341	A4342	A4343	A4344	A4346	A4347	Old TechMix
	f	Avanafil	Mycophenolate Mofetil	Cilostazol	Rivaroxaban	Pimobendan	Apixaban	Gimeracil	Dyphylline	Ozagrel	Aminophylline	Methotrexate	Empty
	h	A4348	A4349	A4350	A4352	A4353	A4357	A4359	A4360	A4363	A4364	A4365	A4080
	h	Trilostane	S- (+)-Rolipram	Pralatrexate	Anagrelide HCl	Pyrimethamine	Dorzolamide HCl	Brinzolamide	Topiramate	Fluvastatin Sodium	Methazolamide	Lovastatin	Moxonidine
	Plate layout: L1021-04
		1	2	3	4	5	6	7	8	9	10	11	12
	a	A4366	A4367	A4368	A4369	A4370	A4377	A4379	A4383	A4385	A4390	A4393	Control 3
		Rasagiline Mesylate	Atorvastatin Calcium	Safinamide Mesylate	Pravastatin sodium	Moclobemide (Ro 111163)	Evacetrapib (LY2484595)	Lonafarnib	Tolcapone	Ganetespib (STA-9090)	Pemetrexed	Paclitaxel (Taxol)
	b	A4394	A4395	A4452	A4457	A4473	A5010	A5047	A5059	A5065	A5066	A5124	Empty
		Docetaxel	10-DAB (10-Deacetylbaccatin)	Mitomycin C	Streptozocin	Melphalan	Asenapine	Ivacaftor (VX-770)	Edaravone	Bicalutamide	Heparin sodium	Meropenem	Empty
	c	A5133	A5143	A5166	A5173	A5181	A5183	A5220	A5226	A5275	A5300	A5316	Empty
	f	Irinotecan	Finasteride	Ondansetron HCl	Alfuzosin HCl	Linezolid	Clopidogrel	Vecuronium Bromide	Tigecycline	Tenofovir	Ranolazine 2HCl	Repaglinide	Empty
	d	A5318	A5322	A5323	A5331	A5343	A5346	A5350	A5354	A5355	A5375	A5384	Empty
	h	Prazosin HCl	Tianeptine sodium	Moxifloxacin HCl	TSU-68 (SU6668,Orantinib)	Ispinesib (SB-715992)	Marbofloxacin	Ziprasidone HCl	Zonisamide	Venlafaxine	Tranilast	Zileuton	Empty
	e	A5391	A5399	A5424	A5489	A5566	A5573	A5618	A5634	A5639	A5710	A5734	Empty
	b	Varenicline Tartrate	Iloperidone	Fludarabine	Zibotentan (ZD4054)	LY2228820	Pimasertib (AS-703026)	Daclatasvir (BMS-790052)	SAR245409 (XL765)	BIRB 796 (Doramapimod)	Tazarotene	Fasudil (HA-1077) HCl	Empty
	f	A5770	A5786	A5791	A5793	A5854	A5931	A5932	A5938	A5970	A8019	A8167	New TechMix
	d	Sulfasalazine	Natamycin	Ibuprofen Lysine	Quizartinib (AC220)	Dapagliflozin	Aztreonam	Candesartan	Cyclosporine	Irbesartan	Perindopril Erbumine	Rapamycin (Sirolimus)	Empty
	g	A8169	A8171	A8173	A8178	A8190	A8200	A8201	A8202	A8203	A8204	A8205	Old TechMix
	f	Everolimus (RAD001)	Entinostat (MS-275,SNDX-275)	Romidepsin (FK228, depsipeptide)	Panobinostat (LBH589)	Semagacestat (LY450139)	DAPT (GSI-IX)	Amprenavir (agenerase)	Abiraterone acetate	Ritonavir	Lopinavir	Atazanavir	Empty
	h	A8206	A8207	A8210	A8218	A8219	A8232	A8234	A8236	A8245	A8247	A8252	Empty
	h	Darunavir	AZD6244 (Selumetinib)	GDC-0941	Lapatinib	Gefitinib (ZD1839)	Nilotinib(AMN-107)	Erlotinib Hydrochloride	Regorafenib	Sorafenib Tosylate	Afatinib (BIBW2992)	Nintedanib (BIBF 1120)	Empty
	Plate layout: L1021-05
		1	2	3	4	5	6	7	8	9	10	11	12
	a	A8255	A8307	A8311	A8314	A8316	A8317	A8319	A8321	A8325	A8328	A8330	Empty
		Sunitinib malate	Crenolanib (CP-868596)	Maraviroc	Temsirolimus	PD 0332991 (Palbociclib) HCl	Fludarabine Phosphate (Fludara)	Dacomitinib (PF299804, PF299)	Cisplatin	Tivantinib (ARQ 197)	LDK378	CX-4945 (Silmitasertib)
	b	A8331	A8333	A8334	A8346	A8347	A8348	A8351	A8355	A8358	A8359	A8360	Empty
		Bleomycin Sulfate	Canagliflozin	Linsitinib	BYL-719	Pazopanib Hydrochloride	LY2157299	VX-809	Arsonic acid	Albendazole	Alendronate sodium	Allopurinol	Empty
	c	A8362	A8363	Control 10	A8369	A8370	A8376	A8378	A8379	A8380	A8381	A8386	Empty
	f	Arbidol HCl	Argatroban	Empty	Atropine	Axitinib (AG 013736)	Bephenium Hydroxynaphthoate	Betamethasone Dipropionate	Betamethasone Valerate	Bexarotene	BIBR-1048	Busulfan	Empty
	d	A8387	A8388	A8389	A8391	A8392	A8397	A8398	A8401	A8402	A8404	A8405	Empty
	h	Calcium Gluceptate	Carbadox	Carbenoxolone disodium	Cefdinir	Cefoperazone	Chlorothiazide	Chlorprothixene	Clotrimazole	Conivaptan HCl	Cyproterone Acetate	Cytarabine	Empty
	e	A8406	A8407	A8409	A8410	A8411	A8412	A8413	A8414	A8415	A8416	A8417	Empty
	b	Dextrose (D-glucose)	Dibucaine (Cinchocaine) HCl	Dicyclomine HCl	Didanosine	Difloxacin HCl	Dinaciclib (SCH727965)	Diperodon HCl	Diphemanil Methylsulfate	Diphenylpyraline HCl	Docosanol (Abreua)	Dofetilide	Empty
	f	A8418	A8419	A8421	A8422	A8423	A8425	A8426	A8427	A8428	A8429	A8430	New TechMix
	d	Dovitinib Dilactic acid	Doxapram HCl	Duloxetine HCl	Emtricitabine	Enoxacin (Penetrex)	Estradiol	Estrone	Ethambutol HCl	Ethinyl Estradiol	Ethionamide	Ezetimibe	Empty
	g	A8431	A8432	A8433	A8435	A8436	A8437	A8438	A8442	A8446	A8447	A8449	Old TechMix
	f	Famprofazone	Fenticonazole Nitrate	Flucytosine	Furosemide	Gabapentin	Gemcitabine	Glipizide	Guaifensin	Ibuprofen	Imidapril HCl	Indomethacin	Empty
	h	A8451	A8453	A8455	A8458	A8463	A8466	A8467	A8468	A8469	A8470	A8471	Empty
	h	Ipratropium Bromide	Isradipine (Dynacirc)	Nilvadipine	Lamivudine	Lithocholic Acid	Meloxicam (Mobic)	Mepenzolate Bromide	Mepiroxol	Mesna	Mestranol	Meticrane	Empty
	Plate layout: L1021-06
		1	2	3	4	5	6	7	8	9	10	11	12
	a	A8472	A8473	A8474	A8475	A8478	A8479	A8481	A8482	B1251	A8484	A8485	Empty
		Methimazole	Methyocarbamol	Mirabegron (YM178)	Mitotane (Lsodren)	Monobenzone	Noscapine HCl	Nevirapine	Nicotine Difartrate	Valproic acid	Nimodipine	Nitazoxanide
	b	A8486	A8490	A8492	A8493	A8494	A8495	A8497	A8503	A8504	A8507	A8508	Empty
		Nitrofurazone	Olsalazine Sodium	Orlistat	Oxeladin Citrate	Oxethazaine	Oxybutynin	Pasiniazid	Piroxicam	Pitavastatin Calcium	Pridinol Methanesulfonate	Prochlorperazine	Empty
	c	A8509	A8510	A8512	A8513	A8514	A8515	A8516	A8518	A8521	A8522	A8523	Empty
	f	Progesterone	Ranolazine	Rifaximin (Xifaxan)	Riluzole	Risperidone	Rivastigmine Tartrate	Rizatriptan Benzoate	Rosuvastatin Calcium	Silodosin	Simvastatin (Zocor)	Sodium 4-amiropparaty Hyalrate	Empty
	d	A8525	A8527	A8529	A8530	A8531	A8532	A8533	A8534	A8536	A8537	A8538	Empty
	h	Sotrastaurin (AEB071)	Sulfadiazine	Tebipenempivoxil	Telbivudine	Telmisattan	Teniposide	Terbinafine	Terfenadine	Thiabendazole	Thioridazine HCl	Tiopronin (Thiola)	Empty
	e	A8539	A8540	A8542	A8543	Control 11	A8556	A8558	A8628	A8639	A8641	A8644	Empty
	b	Tretinoin (Aberela)	Triamcinolone Acetonide	Triflurdine (Viroptic)	Vitamin D2 (Ergocalciferol)	Empty	GSK2126458	BI6727 (Volasertib)	Chloroquine diphosphate	Deferasirox	LEE011	Acyclovir	Empty
	f	A8647	A8660	A8701	A8809	B1037	B1045	B1049	B1063	B1076	B1092	B1100	New TechMix
	d	Capecitabine	Cilengitide	Mesoridazine Besylate	Vorapaxar	Alvelestat	Sunitinib	Ulipristal acetate	Tizanidine	Doripenem	Salicylic acid	Cytarabine hydrochloride	Empty
	g	B1102	B1104	B1119	B1122	B1124	B1130	B1134	B1204	B1210	B1214	B1217	Old TechMix
	f	Brexpiprazole	AZD-9291	Efavirenz	Nelfinavir	Pitavastatin	GLPG0634	Oxybutynin chloride	Ondansetron hydrochloride dihydrate	Aniracetam	Perindopril	Meropenem trihydrate	Empty
	h	B1223	B1226	B1238	B1240	B1242	B1246	B1248	A8483	B1266	B1270	B1277	Empty
	h	Vancomycin hydrochloride	Fluconazole hydrate	Cidofovir dihydrate	(+)-Ketoconazole	Haloperidol hydrochloride	Etomidate hydrochloride	Beclomethasone dipropionate	Nifenazone	Glycopyrrolate	Reserpine hydrochloride	Adapalene sodium salt	Empty
	Plate layout: L1021-07
		1	2	3	4	5	6	7	8	9	10	11	12
	a	B1280	B1283	B1290	B1328	B1330	B1331	B1332	B1333	B1334	B1335	B1336	Empty
		Prilocaine hydrochloride	Prasugrel hydrochloride	Lansoprazole sodium	Terbutaline Sulfate	Acebutolol HCl	Adrenalone HCl	Carvedilol	Clonidine HCl	Dexmedetomidine	Guanabenz Acetate	Isoprenaline HCl
	b	B1337	B1339	B1340	B1341	B1343	B1344	B1346	B1347	B1348	B1349	B1350	Empty
		L-Adrenaline	Metoprolol Tartrate	Naphazoline HCl	Nebivolol	Phenoxybenzamine HCl	Phenylephrine HCl	Propranolol HCl	Ritodrine HCl	Salbutamol Sulfate	Tetrahydrozoline HCl	Timolol Maleate	Empty
	c	B1351	B1353	B1354	B1355	B1356	B1357	B1358	B1360	B1361	B1362	B1363	Empty
	f	Xylazine HCl	Betaxolol HCl	Bisoprolol fumarate	Cisatracurium Besylate	Detomidine HCl	Dexmedetomidine HCl	Epinephrine Bitartrate	Ivabradine HCl	Medetomidine HCl	Naftopidil	Phentolamine Mesylate	Empty
	d	B1364	B1365	B1367	B1368	B1371	B1373	B1375	B1376	B1377	B1378	B1380	Empty
	h	Scopine	Terazosin HCl	Sotalol	Tizanidine HCl	Miltefosine	Phenformin HCl	Dehydroepiandrosterone (DHEA)	Flutamide	Megestrol Acetate	Spironolactone	Aminoglutethimide	Empty
	e	B1382	B1384	B1386	B1389	B1390	B1391	B1392	B1393	B1394	B1395	B1397	Empty
	b	Anastrozole	Ciclopirox ethanolamine	Milrinone	Amiodarone HCl	Carbamazepine	Divalproex Sodium	Loperamide HCl	Nitrendipine	Tamoxifen Citrate	Sulfacetamide Sodium	Trifluoperazine 2HCl	Empty
	f	B1398	B1399	B1407	B1409	B1410	B1411	B1412	B1413	B1415	B1416	B1417	New TechMix
	d	Azithromycin	Temozolomide	Dabrafenib (GSK2118436)	Benidipine HCl	Amlodipine	Amlodipine Besylate	Flunarizine 2HCl	Tetracaine HCl	Clevidipine Butyrate	Felodipine	Lacidipine	Empty
	g	B1420	B1422	B1423	B1429	B1440	B1443	B1444	B1445	B1446	B1449	B1450	Old TechMix
	f	Bupivacaine HCl	Tasisulam	Cinacalcet HCl	Rimonabant	Acemetacin	Bufexamac	Etodolac	Flunixin Meglumin	Ketoprofen	Mefenamic Acid	Nabumetone	Empty
	h	B1452	B1453	B1454	B1455	B1457	B1459	B1460	B1461	B1470	B1471	B1473	Empty
	h	Nimesulide	Phenacetin	Rofecoxib	Tolfenamic Acid	Diclofenac Sodium	Valdecoxib	Zaltoprofen	Triflusal	Procarbazine HCl	Adenine HCl	Uridine	Empty
	Plate layout: L1021-08
		1	2	3	4	5	6	7	8	9	10	11	12
	a	B1474	B1479	B1480	B1481	B1482	B1483	B1484	B1485	B1486	B1487	B1488	Control 4
		FT-207 (NSC 148958)	Amisulpride	Chlorpromazine HCl	Domperidone	Dopamine HCl	Fenoldopam	Levosulpiride	Pergolide mesylate	Amantadine HCl	Pramipexole 2HCl Monohydrate	Pramipexole
	b	B1490	B1501	B1503	B1504	B1506	B1507	B1508	B1510	B1511	B1512	B1513	Empty
		Quetiapine Fumarate	Estradiol Cypionate	Altrenogest	Clomiphene citrate	Estradiol valerate	Estriol	Ethynodiol diacetate	Medroxyprogesterone acetate	Mifepristone	Pregnenolone	Toremifene Citrate	Empty
	c	B1515	B1516	B1517	B1520	B1521	B1529	B1530	B1532	B1539	B1545	B1547	Empty
	f	Raloxifene HCl	Dienogest	Gestodene	Drospirenone	Bosentan Hydrate	Gabapentin HCl	Niflumic acid	Nefiracetam	Tideglusib	Brompheniramine hydrogen maleate	Cetirizine DiHCl	Empty
	d	B1549	B1552	B1554	B1555	B1556	B1557	B1558	B1560	B1561	B1562	B1564	Empty
	h	Hydroxyzine 2HCl	Nizatidine	Benztropine mesylate	Betahistine 2HCl	Chlorpheniramine Maleate	Cimetidine	Clemastine Fumarate	Famotidine	Histamine 2HCl	Ketotifen Fumarate	Ranitidine	Empty
	e	B1565	B1568	B1569	B1571	B1573	B1575	B1576	B1595	B1596	B1600	B1601	Empty
	b	Roxatidine Acetate HCl	Azelastine HCl	Bepotastine Besilate	Desloratadine	Fexofenadine HCl	Lafutidine	Olopatadine HCl	Succinylcholine Chloride Dihydrate	Acetylcholine Chloride	Darifenacin HBr	Decamethonium Bromide	Empty
	f	B1602	B1603	B1605	B1606	B1607	B1608	B1609	B1611	B1612	B1613	B1614	New TechMix
	d	Donepezil HCl	Homatropine Bromide	Hyoscyamine	Orphenadrine Citrate	Otilonium Bromide	Tropicamide	Aclidinium Bromide	Methscopolamine	Pancuronium dibromide	Pyridostigmine Bromide	Solifenacin succinate	Empty
	g	B1616	B1620	B1634	B1643	B1647	B1648	B1649	B1650	B1651	B1655	B1656	Old TechMix
	f	Trospium chloride	Tolterodine tartrate	Fosbretabulin (Combretastatin A4 Phosphate (CA4P)) Disodium	Sodium 4-Aminosalicylate	Naloxone HCl	Naltrexone HCl	Racecadotril	Trimebutine	1-Hexadecanol	Alverine Citrate	Amfenac Sodium Monohydrate	Empty
	h	B1659	B1661	B1662	B1663	B1664	B1667	B1668	B1669	B1672	B1673	B1674	Empty
	h	Aminothiazole	Amoxicillin	Ampicillin Trihydrate	Amprolium HCl	Antazoline HCl	Azaguanine-8	Azaperone	Azithromycin Dihydrate	Bemegride	Benzbromarone	Benzethonium Chloride	Empty
	Plate layout: L1021-09
		1	2	3	4	5	6	7	8	9	10	11	12
	a	B1675	B1676	B1677	B1678	B1679	B1680	B1682	B1683	B1684	B1685	B1687	Empty
		Benzocaine	Benzoic Acid	Benzydamine HCl	Penicillin G Sodium	Betamipron	Bezafibrate	Bosentan	Brimonidine Tartrate	Bromfenac Sodium	Broxyquinoline	Buspirone HCl
	b	B1690	B1691	B1692	B1693	B1694	B1696	B1697	B1698	B1701	B1703	B1704	Empty
		Carprofen	Ceftriaxone Sodium Trihydrate	Cephalexin	Cetrimonium Bromide (CTAB)	Cetylpyridinium Chloride	Chlorocresol	Chlorpropamide	Chlorquinaldol	Chlorzoxazone	Choline Chloride	Chromocarb	Empty
	c	B1705	B1706	B1707	B1708	B1710	B1711	B1713	B1714	B1715	B1718	B1719	Empty
	f	Cinchophen	Climbazole	Clindamycin	Clindamycin Phosphate	Clofazimine	Clofibric Acid	Clorprenaline HCL	Closantel	Closantel Sodium	Cyclandelate	Cysteamine HCl	Empty
	d	B1724	B1725	B1727	B1731	B1733	B1734	B1735	B1736	B1737	B1740	B1744	Empty
	h	Deoxycorticosterone acetate	Dexlansoprazole	Dibenzothiophene	Dirithromycin	Domiphen Bromide	Doxofylline	Doxylamine Succinate	Droperidol	Dropropizine	Ebastine	Epinastine HCl	Empty
	e	B1746	B1748	B1749	B1750	B1754	B1755	B1758	B1761	B1764	B1765	B1766	Empty
	b	Eprosartan Mesylate	Esmolol HCl	Ethacridine lactate monohydrate	Ethamsylate	Fenspiride HCl	Fidaxomicin	Florfenicol	Flumethasone	Furaltadone HCl	Gadodiamide	Halcinonide	Empty
	f	B1767	B1770	B1772	B1773	B1774	B1775	B1778	B1781	B1782	B1783	B1784	New TechMix
	d	Halobetasol Propionate	Histamine Phosphate	Ibandronate sodium	Idoxuridine	Isosorbide	Isovaleramide	Levobetaxolol HCl	Lomefloxacin HCl	Lomerizine HCl	Loxapine Succinate	Levobupivacaine HCl	Empty
	g	B1785	B1788	B1789	B1790	B1792	B1795	B1796	B1799	B1800	B1803	B1804	Old TechMix
	f	Mechlorethamine HCl	Mevastatin	Mexiletine HCl	Mezlocillin Sodium	Montelukast Sodium	Neomycin sulfate	Netilmicin Sulfate	Nifuroxazide	Nithiamide	Oseltamivir phosphate	Oxaprozin	Empty
	h	B1805	B1806	B1807	B1808	B1809	Control 12	B1812	B1813	B1814	B1817	B1818	Empty
	h	Oxybuprocaine HCl	Oxymetholone	Pamidronate	Paromomycin Sulfate	Penciclovir	Empty	Phenazopyridine HCl	Phenindione	Pheniramine Maleate	Pimecrolimus	Piperacillin Sodium	Empty
	Plate layout: L1021-10
		1	2	3	4	5	6	7	8	9	10	11	12
	a	B1819	B1820	B1821	B1827	B1829	B1830	B1831	B1834	B1835	B1837	B1838	Control 5
		Pramoxine HCl	Primaquine Diphosphate	Proflavine Hemisulfate	Salicylanilide	Sasapyrine	Serotonin HCl	Sertaconazole nitrate	Sodium ascorbate	Sodium butyrate	Sodium Monofluorophosphate	Sodium Nitrite
	b	B1839	B1840	B1842	B1846	B1849	B1850	B1852	B1853	B1855	B1856	B1857	Empty
		Spiramycin	Sucralose	Sulfaguanidine	Taurine	Tenoxicam	Teriflunomide	Thiamine HCl (Vitamin B1)	Thiamphenicol	Tiratricol	Tobramycin	Tolperisone HCl	Empty
	c	B1858	B1859	B1860	B1861	B1862	B1863	B1864	B1865	B1867	B1869	B1870	Empty
	f	Tranexamic Acid	Triamcinolone	Triclabendazole	Trometamol	Troxipide	Uracil	Valganciclovir HCl	Valnemulin HCl	Verapamil HCl	Retinyl (Vitamin A) Palmitate	Voglibose	Empty
	d	B1871	B1872	B1877	B1878	B1880	B1881	B1882	B1883	B1885	B1886	B1887	Empty
	h	Zoxazolamine	2-Thiouracil	Adenosine	Adiphenine HCl	Albendazole Oxide	Alibendol	Allylthiourea	Amidopyrine	Amphotericin B	Antipyrine	Articaine HCl	Empty
	e	B1888	B1889	B1891	B1892	B1893	B1896	B1897	B1898	B1899	B1900	B1901	Empty
	b	Aspartame	Buflomedil HCl	Azacyclonol	Azathioprine	Azlocillin sodium salt	Betamethasone	Bifonazole	Bisacodyl	Bromhexine HCl	Budesonide	Butenafine HCl	Empty
	f	B1902	B1903	B1905	B1907	B1908	B1909	B1910	B1911	B1913	B1915	B1917	New TechMix
	d	Butoconazole nitrate	Carbazochrome sodium sulfonate (AC-17)	Carbimazole	Ceftiofur HCl	Chenodeoxycholic Acid	Chlormezanone	Chloroxine	Cinepazide maleate	Clindamycin HCl	Clobetasol propionate	Clorsulon	Empty
	g	B1918	B1919	B1920	B1921	B1922	B1923	B1924	B1925	B1926	B1927	B1928	Old TechMix
	f	Cloxacillin Sodium	Cortisone acetate	Crystal Violet	Cyclamic acid	Cyclosporin A	Cytidine	Deflazacort	Deoxyarbutin	Dexamethasone acetate	Diclazuril	Diclofenac Diethylamine	Empty
	h	B1929	B1931	B1932	B1933	B1934	B1935	B1936	B1937	B1938	B1939	B1940	Empty
	h	Diclofenac Potassium	Dimethyl Fumarate	Diphenhydramine HCl	Dipyridamole	DL-Carnitine HCl	Dronedarone HCl	Dyclonine HCl	Econazole nitrate	Erdosteine	Erythromycin	Erythromycin Ethylsuccinate	Empty
	Plate layout: L1021-11
		1	2	3	4	5	6	7	8	9	10	11	12
	a	B1941	B1942	B1943	B1944	B1945	B1946	B1947	B1949	B1950	B1951	B1953	Empty
		Estradiol Benzoate	Famciclovir	Fenofibrate	Fenoprofen Calcium	Fenoprofen calcium hydrate	Foscarnet Sodium	Gemfibrozil	Guanidine HCl	Hydrochlorothiazide	Hydrocortisone	Indapamide
	b	B1956	B1957	B1959	B1960	B1961	B1963	B1964	B1965	B1966	B1967	B1968	Empty
		Isoconazole nitrate	Isoniazid	Levofloxacin	Levonorgestrel	Levosimendan	Lomustine	Lonidamine	Meglumine	Menadione	Mepivacaine HCl	Mequinol	Empty
	c	B1969	B1970	B1972	B1974	B1976	B1977	B1978	B1979	B1980	B1981	B1982	Empty
	f	Mesalamine	Metformin HCl	Methenamine	Methylthiouracil	Metronidazole	Miconazole	Miconazole Nitrate	Mometasone furoate	Moroxydine HCl	Mycophenolic acid	Nadifloxacin	Empty
	d	B1983	B1985	B1986	B1987	B1988	B1989	B1990	B1991	B1993	B1995	B1996	Empty
	h	Nafcillin Sodium	Nalidixic acid	Nedaplatin	Nicotinic Acid	Nifedipine	Nisoldipine	Noradrenaline bitartrate monohydrate	Norethindrone	Nystatin (Fungicidin)	(+,-)-Octopamine HCl	Ornidazole	Empty
	e	B1997	B1998	B2000	B2001	B2003	B2004	B2005	B2007	B2008	B2009	B2011	Empty
	b	Oxacillin sodium monohydrate	Oxfendazole	Oxytetracycline (Terramycin)	Oxytetracycline Dihydrate	Pefloxacin Mesylate	Phenylbutazone	Pidotimod	Pizotifen Malate	Potassium Iodide	Pranlukast	Praziquantel	Empty
	f	B2012	B2013	B2014	B2015	B2016	B2017	B2018	B2019	B2021	B2022	B2023	New TechMix
	d	Prednisolone	Prednisolone Acetate	Probenecid	Probucol	Protionamide	Pyridoxine HCl	Rebamipide	Retapamulin	Rifampin	Ronidazole	Ropivacaine HCl	Empty
	g	B2024	B2026	B2027	B2028	B2029	B2034	B2035	B2036	B2037	B2038	B2039	Old TechMix
	f	Roxithromycin	Sodium Nitroprusside	Sodium Picosulfate	Sodium salicylate	Sorbitol	Streptomycin sulfate	Sulbactam sodium	Sulconazole Nitrate	Sulfamerazine	Sulfameter	Sulfamethizole	Empty
	h	B2040	B2041	B2042	B2043	B2044	B2047	B2049	B2050	B2051	B2053	B2054	Empty
	h	Sulfamethoxazole	Sulfanilamide	Sulfathiazole	Sulfisoxazole	Sulindac	Terbinafine HCl	Tilmicosin	Tinidazole	Tioconazole	Tolnaftate	Toltrazuril	Empty
	Plate layout: L1021-12
		1	2	3	4	5	6	7	8	9	10	11	12
	a	B2055	B2056	B2057	B2059	B2061	B2062	B2063	B2064	B2066	B2067	B2068	Control 6
		Torsemide	Trichlormethiazide	Trimethoprim	Tylosin tartrate	Valaciclovir HCl	Vidarabine	Vitamin B12	Vitamin C	Xylometazoline HCl	Xylose	Zafirlukast
	b	B2070	B2071	B2072	B2075	B2076	B2077	B2079	B2083	B2088	B2089	B2090	Empty
		5-Aminolevulinic acid HCl	Acetanilide	Acipimox	Ambrisentan	(6-)ε-​Aminocaproic acid	Amorolfine HCl	Avobenzone	Caspofungin Acetate	Diethylstilbestrol	Diltiazem HCl	D-Mannitol	Empty
	c	B2091	B2092	B2093	B2094	B2095	B2096	B2097	B2099	B2102	B2103	B2104	Empty
	f	Doxercalciferol	Doxifluridine	Felbamate	Fluconazole	Fluocinolone Acetonide	Fluticasone propionate	Ganciclovir	Haloperidol	Hydroxyurea	Idebenone	Itraconazole	Empty
	d	B2106	B2107	B2109	B2110	B2111	B2112	B2113	B2114	B2115	B2116	B2117	Empty
	h	Loteprednol etabonate	L-Thyroxine	Mecarbinate	Meptazinol HCl	Miglitol	Milnacipran HCl	Mirtazapine	Mitoxantrone HCl	Moguisteine	Ozagrel HCl	Pioglitazone	Empty
	e	B2118	B2119	B2120	B2121	B2122	B2125	B2126	B2127	B2129	B2131	B2132	Empty
	b	Pramiracetam	Prilocaine	Primidone	Propylthiouracil	Pyrazinamide	Ribavirin	Rifabutin	Rifapentine	Ropinirole HCl	Sulbactam	Sulfamethazine	Empty
	f	B2134	B2135	B2136	B2139	B2141	B2143	B2144	B2145	B2148	B2149	B2150	New TechMix
	d	Ulipristal	Ursodiol	Zanamivir	Bimatoprost	Calcitriol	Tacrolimus (FK506)	Fluocinonide	Fosaprepitant dimeglumine salt	Prednisone	Pyrantel Pamoate	Sitafloxacin Hydrate	Empty
	g	B2153	B2154	B2156	B2157	B2158	B2159	B2162	B2164	B2166	B2171	B2194	Old TechMix
	f	Alfacalcidol	Alprostadil	Bindarit	Cabazitaxel	Desonide	Eltrombopag	Secnidazole	Ticlopidine HCl	Ticagrelor	Imatinib (STI571)	Tolbutamide	Empty
	h	B2195	B2196	B2197	B2198	B2200	B2201	B2203	B2207	B2208	B2210	B2213	Empty
	h	Gliclazide	Gliquidone	Nicorandil	Nateglinide	Esomeprazole Magnesium	Zinc Pyrithione	Candesartan Cilexetil	Quinapril HCl	Ramipril	Azilsartan	Temocapril HCl	Empty
	Plate layout: L1021-13
		1	2	3	4	5	6	7	8	9	10	11	12
	a	B2214	B2215	B2216	B2218	B2220	B2221	B2222	B2223	B2224	B2225	B2229	Empty
		Valsartan	Aliskiren Hemifumarate	Benazepril HCl	Azilsartan Medoxomil	Abacavir sulfate	Zidovudine	Adefovir Dipivoxil	Zalcitabine	Etravirine (TMC125)	Stavudine (d4T)	Palonosetron HCl
	b	B2230	B2231	B2232	B2234	B2235	B2236	B2237	B2238	B2239	B2240	B2243	Empty
		Trazodone HCl	Amitriptyline HCl	Aripiprazole	Clomipramine HCl	Clozapine	Desvenlafaxine	Eletriptan HBr	Escitalopram Oxalate	Lorcaserin HCl	Olanzapine	Almotriptan Malate	Empty
	c	B2244	B2246	B2249	B2252	B2253	B2257	B2261	B2262	B2264	B2266	B2268	Empty
	f	Atomoxetine HCl	Desvenlafaxine Succinate	Lamotrigine	Paroxetine HCl	Prucalopride	Sertraline HCl	Zolmitriptan	Agomelatine	Dapoxetine HCl	LDE225 (NVP-LDE225,Erismodegib)	Amiloride HCl dihydrate	Empty
	d	B2271	B2272	B2274	B2275	B2276	B2278	B2279	B2280	B2281	B2285	B2288	Empty
	h	Phenytoin	Phenytoin sodium	Proparacaine HCl	Triamterene	Vinpocetine	Ibutilide Fumarate	Oxcarbazepine	Rufinamide	Propafenone HCl	Daunorubicin HCl	Pirfenidone	Empty
	e	B2292	B2293	B2296	B2300	B2303	B3290	B3301	B3308	B3309	B3324	B3326	Empty
	b	Flumequine	Irinotecan HCl Trihydrate	Topotecan HCl	Tolvaptan	Apatinib	Lisinopril dihydrate	Sulfadimethoxine	Memantine hydrochloride	Cyproheptadine hydrochloride	D-Sorbitol	Bupropion hydrochloride	Empty
	f	B3341	B3343	B3370	B3373	B3377	B3404	B3407	B3431	B3433	B3435	B3443	New TechMix
	d	Sotalol hydrochloride	Vardenafil	Arecoline hydrobromide	Dibucaine	Ropivacaine hydrochloride monohydrate	Methylcobalamin	Dexrazoxane	Amikacin	Flavoxate hydrochloride	Procaine	Tiagabine hydrochloride	Empty
	g	B3448	B3455	B3460	B3466	B3467	B3470	B3477	B3484	B3486	B3487	B3488	Old TechMix
	f	Dapsone	Metaxalone	Balsalazide	Rabeprazole sodium	Rabeprazole	Etonogestrel	Ciclesonide	Misoprostol	Oxandrolone	Eslicarbazepine acetate	Tiagabine	Empty
	h	B3489	B3490	B3491	B3492	B3505	B3518	B3525	B3527	B3532	B3538	B3539	Empty
	h	Carmustine	Eptifibatide	Bedaquiline fumarate	Bedaquiline	Diclofenac	Alcaftadine	Chlorhexidine digluconate	Nitisinone	Acetaminophen	Iohexol	Ceftazidime	Empty
	Plate layout: L1021-14
		1	2	3	4	5	6	7	8	9	10	11	12
	a	B3540	B3553	B3680	B3681	B3716	B3742	B4620	B4720	B4737	B4784	B4795	Control 3B
		Trandolapril	GS-9973	Griseofulvin	Cyromazine	Chlorambucil	Thio-TEPA	Losmapimod	Pantoprazole	Oxybenzone	Promethazine HCl	Labetalol HCl
	b	B4796	B4798	B4806	B4815	B4834	B4871	B4872	B4874	B4885	B4888	B4954	Empty
		Meclofenamate Sodium	Procainamide HCl	Brivaracetam	LCZ696	Efinaconazole	Ospemifene	Mupirocin	Hydroxychloroquine Sulfate	Lomitapide	Obeticholic Acid	Sulfisoxazole Acetyl	Empty
	c	B4972	B4973	B4974	B4975	B4976	B4978	B4979	B4980	B4981	B4982	B5646	Empty
	f	Caspofungin	Cefpodoxime Proxetil	Cefprozil	Cetrorelix	Desogestrel	glatiramer acetate	Octreotide acetate	Pentamidine isethionate	Sumatriptan	Topotecan	Pentobarbital sodium salt	Empty
	d	B5846	B5854	B5859	B5861	B5912	B5944	B5965	B5984	B5990	B5994	B5996	Empty
	h	Radotinib(IY-5511)	Pexidartinib (PLX3397)	Entrectinib	Molidustat (BAY85-3934)	Chlorotrianisene	Carteolol HCl	Tamoxifen	Naproxen Sodium	Diosmetin	Cyclobenzaprine HCl	Motolimod (VTX-2337)	Empty
	e	B6036	B6329	B6396	B6526	B6527	B6736	B7438	B7587	B7590	B7684	B8019	Empty
	b	INCB-024360	Dantrolene, sodium salt	Mepyramine maleate	Diazoxide	Tacrine hydrochloride	Citalopram hydrobromide	Estropipate	Puromycin dihydrochloride	Quinidine	Digoxin	Pimavanserin	Empty
	f	B8021	N1272	N1304	N1305	N1360	N1382	N1490	N1651	N1669	N1674	N1680	New TechMix
	d	GS-7340	Geniposidic acid	5-Methoxypsoralen	8-Methoxypsoralen	Geniposide	Catharanthine	Brucine	Nicotinamide	Deoxycholic acid	Piperine	Cholic acid	Empty
	g	N1700	N1707	N1709	N1711	N1714	N1725	N1735	N1738	N1742	N1769	N1783	Empty
	f	Betaine hydrochloride	Coumarin	Betaine	Silymarin	Arbutin	Xylitol	Caffeic acid	Cytisine	Artemether	Chlorogenic acid	Polydatin	Empty
	h	N1827	N1833	N1841	N1862	N1867	N1876	N1877	N1900	N1935	N2075	N2250	Empty
	h	Artemisinine	Rutin	Quercetin	Daidzein	Reserpine	Phloridzin	Cinnamic acid	Ginkgolide A	L-Carnitine inner salt	Folic acid	Vinorelbine	Empty
	Plate layout: L1021-15
		1	2	3	4	5	6	7	8	9	10	11	12
	a	N2256	N2408	N2505	N2570	N2771	A1435	A1652	A2168	A2306	A2511	A2559	Control 8
		vinblastine	Genipin	Scopolamine butylbromide	Scopolamine hydrobromide	Cepharanthine	CP-945598 HCl	Dimesna	Dovitinib (TKI-258, CHIR-258)	Ellagic acid	Carbenicillin, Disodium Salt	Altretamine
	b	A2949	A3405	A3738	A3817	A4014	A4022	A4157	A4168	A4306	A4313	A4329	Empty
		Linifanib (ABT-869)	Etoricoxib	PSI-7977	Sildenafil	Artemether (SM-224)	BMS-708163 (Avagacestat)	Iniparib (BSI-201)	Entacapone	Ciprofibrate	Cobicistat (GS-9350)	Cilomilast	Empty
	c	A4362	A4601	A5161	A5294	A5467	A5511	A5926	A8194	A8235	A8322	A8332	Empty
	f	Tioxolone	Empagliflozin (BI 10773)	Imiquimod	Sumatriptan Succinate	Ponatinib (AP24534)	Ofloxacin	Febuxostat	ABT-199	Embelin	Neratinib (HKI-272)	R788 disodium	Empty
	d	A8335	A8356	A8420	A8424	A8461	A8496	A8502	A8541	A8548	A8555	A8623	Empty
	h	Palbociclib (PD0332991) Isethionate	Acetylcysteine	Doxycycline HCl	Epleremone	L-Glutamine	Paliperidone	Piromidic Acid	Triciribine	Fingolimod (FTY720)	Vandetanib (ZD6474)	TOK-001	Empty
	e	A8648	A8650	B1023	B1106	B1147	B1224	B1296	B1327	B1329	B1338	B1401	Empty
	b	Oxaliplatin	Saxagliptin	Pacritinib	VRT752271	Orotic acid	Anidulafungin	Glibenclamide	Epinephrine HCl	Tolazoline HCl	Maprotiline HCl	Cabozantinib malate (XL184)	Empty
	f	B1414	B1441	B1447	B1448	B1464	B1472	B1476	B1489	B1519	B1543	B1553	New TechMix
	d	Azelnidipine	Lornoxicam	Ketorolac tromethamine salt	Licofelone	KPT-330	Mizoribine	Raltitrexed	Benserazide HCl	Bazedoxifene HCl	Mubritinib (TAK 165)	Tripelennamine HCl	Empty
	g	B1563	B1566	B1593	B1599	B1604	B1610	B1660	B1666	B1670	B1689	B1695	Old TechMix
	f	Pemirolast potassium	Rupatadine Fumarate	Irsogladine	Bethanechol chloride	Homatropine Methylbromide	Gallamine Triethiodide	Amoxapine	Atracurium Besylate	Bacitracin	Capreomycin Sulfate	Chlorhexidine HCl	Empty
	h	B1716	B1723	B1726	B1728	B1742	B1743	B1752	B1759	B1763	B1786	B1787	Empty
	h	Colistin Sulfate	Deferiprone	Diacerein	Difluprednate	Enrofloxacin	Epalrestat	Etidronate	Flubendazole	Fudosteine	Meclizine 2HCl	Methyldopa	Empty
	Plate layout: L1021-16
		1	2	3	4	5	6	7	8	9	10	11	12
	a	B1791	B2010	B2242	B4783	B7775	C4183	Empty	Empty	Empty	Empty	Empty	Empty
		Minocycline HCl	Pranoprofen	Urapidil HCl	Diphenidol HCl	L-Glutathione Reduced	Cefazolin (sodium salt)
	b	B1798	B2073	B2251	B4809	C3328	C4588	Empty	Empty	Empty	Empty	Empty	Empty
		Nicardipine HCl	Alendronate	Naratriptan	K-115	DL-α-Difluoromethylornithine (hydrochloride hydrate)	Cefotaxime (sodium salt)	Empty	Empty	Empty	Empty	Empty	Empty
	c	B1801	B2078	B2284	B4950	C3560	C5167	Empty	Empty	Empty	Empty	Empty	Empty
	f	Norfloxacin	Atovaquone	Fostamatinib (R788)	Darunavir Ethanolate	SKF 525A (hydrochloride)	Fusidic Acid (sodium salt)	Empty	Empty	Empty	Empty	Empty	Empty
	d	B1844	B2082	B3225	B5827	C3837	C5264	Empty	Empty	Empty	Empty	Empty	Empty
	h	Sulfapyridine	Camostat Mesilate	BAF312 (Siponimod)	Poziotinib	Pimozide	(S)-Flurbiprofen	Empty	Empty	Empty	Empty	Empty	Empty
	e	B1904	B2087	B3300	B5958	C4035	C5734	Empty	Empty	Empty	Empty	Empty	Empty
	b	Carbidopa	Ciclopirox	Cromolyn sodium	Oltipraz	Triclosan	Trimipramine (maleate)	Empty	Empty	Empty	Empty	Empty	Empty
	f	B1971	B2101	B4669	B6029	C4087	N1442	Empty	Empty	Empty	Empty	Empty	New TechMix
	d	Methacycline HCl	Hydralazine HCl	Vidofludimus	Napabucasin	Mebendazole	Theophylline	Empty	Empty	Empty	Empty	Empty	Empty
	g	B1975	B2133	B4723	B6452	C4117	N1830	Empty	Empty	Empty	Empty	Empty	Old TechMix
	f	Metolazone	Suprofen	Oxytocin	Aminoguanidine hydrochloride	Imipramine (hydrochloride)	Gallic acid	Empty	Empty	Empty	Empty	Empty	Empty
	h	B1992	B2205	B4748	B7196	C4121	Control 13	Empty	Empty	Empty	Empty	Empty	Blank
	h	Novobiocin Sodium	Enalapril Maleate	Oxiracetam	Carbamoylcholine chloride	Moxalactam (sodium salt)	Empty	Empty	Empty	Empty	Empty	Empty	Empty

## Sheet: FDA drugs by classes
Details of the class breakdown for 1,366 FDA approved drugs from the library tested in this study	Details of the 1,366 FDA approved drugs from the library tested in this study	Details of the 1,366 FDA approved drugs from the library tested in this study	Details of the 1,366 FDA approved drugs from the library tested in this study	Details of the 1,366 FDA approved drugs from the library tested in this study	Details of the 1,366 FDA approved drugs from the library tested in this study	Details of the 1,366 FDA approved drugs from the library tested in this study	Details of the 1,366 FDA approved drugs from the library tested in this study	Details of the 1,366 FDA approved drugs from the library tested in this study	Details of the 1,366 FDA approved drugs from the library tested in this study	Details of the 1,366 FDA approved drugs from the library tested in this study	Details of the 1,366 FDA approved drugs from the library tested in this study	Details of the 1,366 FDA approved drugs from the library tested in this study	Details of the 1,366 FDA approved drugs from the library tested in this study	Details of the 1,366 FDA approved drugs from the library tested in this study	Details of the 1,366 FDA approved drugs from the library tested in this study	Details of the 1,366 FDA approved drugs from the library tested in this study	Details of the 1,366 FDA approved drugs from the library tested in this study	Details of the 1,366 FDA approved drugs from the library tested in this study	Details of the 1,366 FDA approved drugs from the library tested in this study	Details of the 1,366 FDA approved drugs from the library tested in this study	Details of the 1,366 FDA approved drugs from the library tested in this study	Details of the 1,366 FDA approved drugs from the library tested in this study	Details of the 1,366 FDA approved drugs from the library tested in this study	Details of the 1,366 FDA approved drugs from the library tested in this study	Details of the 1,366 FDA approved drugs from the library tested in this study	Details of the 1,366 FDA approved drugs from the library tested in this study	Details of the 1,366 FDA approved drugs from the library tested in this study	Details of the 1,366 FDA approved drugs from the library tested in this study	Details of the 1,366 FDA approved drugs from the library tested in this study	Details of the 1,366 FDA approved drugs from the library tested in this study	Details of the 1,366 FDA approved drugs from the library tested in this study	Details of the 1,366 FDA approved drugs from the library tested in this study	Details of the 1,366 FDA approved drugs from the library tested in this study	Details of the 1,366 FDA approved drugs from the library tested in this study	Details of the 1,366 FDA approved drugs from the library tested in this study	Details of the 1,366 FDA approved drugs from the library tested in this study	Details of the 1,366 FDA approved drugs from the library tested in this study	Details of the 1,366 FDA approved drugs from the library tested in this study	Details of the 1,366 FDA approved drugs from the library tested in this study	Details of the 1,366 FDA approved drugs from the library tested in this study	Details of the 1,366 FDA approved drugs from the library tested in this study	Details of the 1,366 FDA approved drugs from the library tested in this study	Details of the 1,366 FDA approved drugs from the library tested in this study	Details of the 1,366 FDA approved drugs from the library tested in this study	Details of the 1,366 FDA approved drugs from the library tested in this study	Details of the 1,366 FDA approved drugs from the library tested in this study	Details of the 1,366 FDA approved drugs from the library tested in this study	Details of the 1,366 FDA approved drugs from the library tested in this study	Details of the 1,366 FDA approved drugs from the library tested in this study
Target	Quantity
Others	94
Antibiotic	65
Adrenergic Receptor	49
5-HT Receptor	43
AChR	31
Histamine Receptor	31
COX	31
DNA Synthesis	30
Dopamine Receptor	23
Calcium Channel	21
Topoisomerase	19
Estrogen/progestogen Receptor	19
PDE	16
Sodium Channel	15
VEGFR	13
HDAC	13
Potassium Channel	12
Glucocorticoid Receptor	12
EGFR	11
Autophagy	9
HMG-CoA Reductase	9
Reverse Transcriptase	8
GABA Receptor	8
Nucleoside Antimetabolite/Analogue	8
HIV Protease	8
Angiotensin Receptor	8
DPP-4	8
Proton Pump	7
Microtubule/Tubulin	7
Cyclin-Dependent Kinases	7
Androgen Receptor	7
JAK	7
PPAR	7
RAAS	6
PI3K	6
Bcr-Abl	6
MEK1/2	6
Antibiotics	6
Opioid Receptor	6
HIV	6
HIV Integrase	6
DNA Alkylating	6
Progesterone Receptor	6
Proteasome	5
c-MET	5
PDGFR	5
P45	5
Carbonic Anhydrase	5
Aromatase	4
Endothelin Receptor	4
Apoptosis Inducers	4
MMP	4
PARP	4
HCV Protease	4
Thrombin	4
NA	4
Dehydrogenase	4
DHFR	4
mTOR	4
Muscarinic Receptor	4
PKC	3
Serine Protease	3
Bcl-2 Family	3
HER2	3
Thymidylate Synthase	3
AMPAR	3
c-RET	3
RARs	3
HSP	3
ACE	3
Aurora Kinase	3
TNF-α	3
IAP	3
MAO	3
p38	3
SGLT	3
HSV	3
VD/VDR	3
SSRIs	3
Prostaglandin Receptor	3
Spleen Tyrosine Kinase (Syk)	3
Rho	2
PLK	2
P2 Receptor	2
5-alpha Reductase	2
Substance P/NK1 Receptor	2
Cytoskeleton	2
NKCC	2
DNA Methyltransferase	2
5-Lipoxygenase	2
c-Kit	2
Calcimimetic Agent	2
KEAP1-Nrf2	2
Thrombopoietin Receptor	2
Antimalaria	2
β(1,3)-D-Glucan Synthase	2
OX Receptor	2
Dopamine β-hydroxylase	2
Sirtuin	2
HIF	2
Factor Xa	2
Transferase	2
CFTR	2
Gap Junction	2
Raf	2
ALK	2
Vasopressin Receptor	2
P2Y Receptor	2
Akt	2
ATPase	2
Cannabinoid Receptor	2
NF-κB	2
CMV	2
FXR	2
Adenosine Receptor	2
CYP3A/CYP45	2
TLR	2
S1P receptor	2
C14ɑ demethylase	1
MT Receptor	1
Cathepsin	1
CXCR	1
RAR/RXR	1
Folate Analogue	1
Other Inhibitors	1
P2X purinergic receptor	1
BTK	1
Hedgehog	1
HCV	1
p53	1
Guanylate Cyclase	1
RasGAP (Ras- P21)	1
Glycoprotein	1
CETP	1
Mitotic	1
Other Apoptosis	1
ROCK	1
FLT3	1
Amyloid β	1
Caspase	1
Insulin Receptor	1
TGF-βR1(ALK5)	1
Influenza A virus	1
RXR	1
Cholesterol absorption	1
HBV	1
Integrin	1
Elastase	1
Monoamine transporter	1
GSK-3	1
Histone Acetyltransferases	1
CGRP	1
Endopeptidase	1
CysLT1 receptor	1
DHODH	1
PGE synthase	1
Cyclooxygenase	1
Squalene epoxidase	1
Leukotriene Receptor	1
NMDA Receptor	1
Renin	1
Norepinephrine uptake	1
Smoothened	1
SMAD	1
Antifungal	1
Somatostatin Receptor	1
CSF-1R	1
IDO	1
Cholinesterases	1
Other Channel Modulators	1
FGFR	1
Gamma Secretase	1
Histone Methyltransferase	1
XAO	1
Mineralocorticoid Receptor	1
mGluR	1
ERK	1
Saccharometabolism	1
CRM1	1
IMPDH	1
Farnesyl Diphosphate Synthase	1
iNOS	1
Nicotinic Receptor	1
Antioxidants	1
ornithine decarboxylase	1
[truncated: 5,000 more columns]

## Sheet: Chemical data
Chemical details of the 1,366 drugs tested in this study
CatalogNumber	Item Name	CAS Number	Plate Location	Rack Number	M.w.	Formula	SMILES	Form	Indication	Target	ant/ago	action of target	Increase	Decrease	Solubility	Pathway	URL	Information
B1240	(+)-Ketoconazole	142128-59-4	H04	L1021-06	531.43	C26H28Cl2N4O4	CC(=O)N1CCN(CC1)C2=CC=C(C=C2)OCC3COC(O3)(CN4C=CN=C4)C5=C(C=C(C=C5)Cl)Cl	Free Base	Infection	P45					Soluble in DMSO	Metabolism	http://www.apexbt.com/ketoconazole-26999.html
B1995	(+,-)-Octopamine HCl	770-05-8	D10	L1021-11	189.64	C8H11NO2.HCl	C1=CC(=CC=C1C(CN)O)O.Cl	Hydrochloride	Immunology						Soluble in DMSO > 10 mM		http://www.apexbt.com/octopamine-hcl.html
B2076	(6-)ε-​Aminocaproic acid	60-32-2	B05	L1021-12	131.17	C6H13NO2	C(CCC(=O)O)CCN	Free Base	Cardiovascular Disease	Others					Soluble in DMSO > 10 mM	Others	http://www.apexbt.com/6-epsilon-aminocaproic-acid.html
A3020	(R)-Crizotinib	877399-52-5	C02	L1021-02	450.34	C21H22Cl2FN5O	CC(C1=C(C=CC(=C1Cl)F)Cl)OC2=C(N=CC(=C2)C3=CN(N=C3)C4CCNCC4)N	Free Base	Cancer	c-MET					Soluble in DMSO	Tyrosine Kinase/Adaptors	http://www.apexbt.com/crizotinib.html	C-MET/ALK inhibitor,potent and ATP-competitve
C5264	(S)-Flurbiprofen	51543-39-6	D06	L1021-16	244.3	C15H13FO2	FC1=CC([C@@H](C(O)=O)C)=CC=C1C2=CC=CC=C2			COX					Soluble in DMSO	Neuroscience	http://www.apexbt.com/(S)-Flurbiprofen.html	inhibitors of COX-1 and COX-2
A4395	10-DAB (10-Deacetylbaccatin)	32981-86-5	B02	L1021-04	544.59	C29H36O10	O[C@](C(C)(C)C1=C(C)[C@H]2O)(C2)[C@H]([C@@H]([C@@](C([C@H]1O)=O)(C)[C@@H]3O)[C@]4([C@@H](C3)OC4)OC(C)=O)OC(C5=CC=CC=C5)=O	Free Base	Cancer	Cytoskeleton					Soluble in DMSO > 10 mM	Cell Cycle/Checkpoint	http://www.apexbt.com/10-dab-10-deacetylbaccatin-17473.html	Precursor of antitumor compound Palitaxel and Docetaxel
A4054	17-AAG (KOS953)	75747-14-7	B05	L1021-03	585.7	C31H43N3O8	CC1CC(C(C(C=C(C(C(C=CC=C(C(=O)NC2=CC(=O)C(=C(C1)C2=O)NCC=C)C)OC)OC(=O)N)C)C)O)OC	Free Base		HSP					Soluble in DMSO > 10 mM	Proteases/Proteasome	http://www.apexbt.com/17-aag-kos953.html	Hsp90 inhibitor
B1651	1-Hexadecanol	36653-82-4	G09	L1021-08	242.44	C16H34O	CCCCCCCCCCCCCCCCO	Free Base							Soluble in DMSO > 10 mM		http://www.apexbt.com/1-hexadecanol.html
A4188	2-Methoxyestradiol (2-MeOE2)	362-07-2	E01	L1021-03	302.41	C19H26O3	CC12CCC3C(C1CCC2O)CCC4=CC(=C(C=C34)OC)O	Free Base	Cancer	HIF					Soluble in DMSO > 10 mM	Chromatin/Epigenetics	http://www.apexbt.com/2-methoxyestradiol-2-meoe2.html	Apoptotic, antiproliferative and antiangiogenic agent
B1872	2-Thiouracil	141-90-2	D02	L1021-10	128.15	C4H4N2OS	C1=CNC(=S)NC1=O	Free Base	Endocrinology						Soluble in DMSO > 10 mM		http://www.apexbt.com/2-thiouracil.html
B2070	5-Aminolevulinic acid HCl	5451-9-2	B01	L1021-12	167.59	C5H9NO3.HCl		Hydrochloride	Neurological Disease						Soluble in DMSO > 10 mM		http://www.apexbt.com/5-aminolevulinic-acid-hcl.html
A1907	5-Azacytidine	320-67-2	E02	L1021-01	244.2	C8H12N4O5	C1=NC(=NC(=O)N1C2C(C(C(O2)CO)O)O)N	Free Base	Cancer	DNA Methyltransferase					Soluble in DMSO > 10 mM	Chromatin/Epigenetics	http://www.apexbt.com/5-azacytidine.html	DNA methyltransferase inhibitor.
N1304	5-Methoxypsoralen	484-20-8	F03	L1021-14	216.19	C12H8O4	COC1=C2C=CC(=O)OC2=CC3=C1C=CO3	Free Base	Cancer						Soluble in DMSO > 10 mM	Nature Products	http://www.apexbt.com/5-methoxypsoralen-14225.html
N1305	8-Methoxypsoralen	298-81-7	F04	L1021-14	216.19	C12H8O4	COC1=C2C(=CC3=C1OC=C3)C=CC(=O)O2	Free Base	Inflammation						Soluble in DMSO > 10 mM	Nature Products	http://www.apexbt.com/8-methoxypsoralen-14226.html	CYP inhibitor
A3139	Abacavir	136470-78-5	C05	L1021-02	286.33	C14H18N6O	C1CC1NC2=NC(=NC3=C2N=CN3C4CC(C=C4)CO)N	Free Base	Infection	Nucleoside Antimetabolite/Analogue					Soluble in DMSO	DNA Damage/DNA Repair	http://www.apexbt.com/abacavir.html	Inhibitor of HIV reverse transcriptase
B2220	Abacavir sulfate	188062-50-2	A05	L1021-13	384.41	C14H20N6O5S	C1CC1NC2=NC(=NC3=C2N=CN3C4CC(C=C4)CO)N.OS(=O)(=O)O	sulfate	Infection	Others					Soluble in DMSO	Others	http://www.apexbt.com/abacavir-sulfate.html
A4240	Abiraterone	154229-19-3	E10	L1021-03	349.52	C24H31NO	CC12CCC(CC1=CCC3C2CCC4(C3CC=C4C5=CN=CC=C5)C)O	Free Base	Endocrinology	P45					Soluble in DMSO	Metabolism	http://www.apexbt.com/abiraterone.html	Potent CYP17 inhibitor
A8202	Abiraterone acetate	154229-18-2	G08	L1021-04	391.55	C26H33NO2	CC(=O)OC1CCC2(C3CCC4(C(C3CC=C2C1)CC=C4C5=CN=CC=C5)C)C	acetate	Cancer	P45					Soluble in DMSO	Metabolism	http://www.apexbt.com/abiraterone-acetate.html	Cytochrome p450 17a1 inhibitor
A8194	ABT-199	1257044-40-8	C08	L1021-15	868.44	C45H50ClN7O7S	CC1(CCC(=C(C1)C2=CC=C(C=C2)Cl)CN3CCN(CC3)C4=CC(=C(C=C4)C(=O)NS(=O)(=O)C5=CC(=C(C=C5)NCC6CCOCC6)[N+](=O)[O-])OC7=CN=C8C(=C7)C=CN8)C			Bcl-2 Family					Soluble in DMSO > 10 mM	Apoptosis	http://www.apexbt.com/abt-199.html	Bcl-2 inhibitor,potent and selective
A3007	ABT-263 (Navitoclax)	923564-51-6	B08	L1021-02	974.61	C47H55ClF3N5O6S3	CC1(CCC(=C(C1)CN2CCN(CC2)C3=CC=C(C=C3)C(=O)NS(=O)(=O)C4=CC(=C(C=C4)NC(CCN5CCOCC5)CSC6=CC=CC=C6)S(=O)(=O)C(F)(F)F)C7=CC=C(C=C7)Cl)C	Free Base		Bcl-2 Family					Soluble in DMSO > 10 mM	Apoptosis	http://www.apexbt.com/abt-263-navitoclax.html	Potent Bcl-2 family inhibitor, inhibits Bcl-2, Bcl-xL, and Bcl-w
A3002	ABT-888 (Veliparib)	912444-00-9	B04	L1021-02	244.3	C13H16N4O	CC1(CCCN1)C2=NC3=C(C=CC=C3N2)C(=O)N	Free Base		PARP					Soluble in DMSO > 10 mM	Chromatin/Epigenetics	http://www.apexbt.com/abt-888-veliparib.html	Potent PARP inhibitor
A2431	Acarbose	56180-94-0	G03	L1021-01	645.6	C25H43NO18	CC1C(C(C(C(O1)OC2C(OC(C(C2O)O)OC3C(OC(C(C3O)O)O)CO)CO)O)O)NC4C=C(C(C(C4O)O)O)CO	Free Base		Others					Soluble in DMSO > 10 mM	Others	http://www.apexbt.com/acarbose-22436.html	Alpha-glucosidase inhibitor
B1330	Acebutolol HCl	34381-68-5	A05	L1021-07	372.89	C18H28N2O4.HCl	CCCC(=O)NC1=CC(=C(C=C1)OCC(CNC(C)C)O)C(=O)C.Cl	Hydrochloride	Neurological Disease	Adrenergic Receptor					Soluble in DMSO > 10 mM	GPCR/G protein	http://www.apexbt.com/acebutolol-hcl.html
B1440	Acemetacin	53164-05-9	G05	L1021-07	415.82	C21H18ClNO6	CC1=C(C2=C(N1C(=O)C3=CC=C(C=C3)Cl)C=CC(=C2)OC)CC(=O)OCC(=O)O	Free Base	Infection	COX					Soluble in DMSO	Neuroscience	http://www.apexbt.com/acemetacin.html
B3532	Acetaminophen	103-90-2	H09	L1021-13	151.16	C8H9NO2		Free Base		COX					Soluble in DMSO > 10 mM	Neuroscience	http://www.apexbt.com/acetaminophen.html
B2071	Acetanilide	103-84-4	B02	L1021-12	135.16	C8H9NO	CC(=O)NC1=CC=CC=C1	Free Base	Neurological Disease						Soluble in DMSO > 10 mM		http://www.apexbt.com/acetanilide.html
B1596	Acetylcholine Chloride	60-31-1	E09	L1021-08	181.66	C7H16NO2.Cl	CC(=O)OCC[N+](C)(C)C.[Cl-]	Chloride	Neurological Disease	AChR					Soluble in DMSO > 10 mM	Neuroscience	http://www.apexbt.com/acetylcholine-chloride-28919.html	Major transmitter at many nervous sites
A8356	Acetylcysteine	616-91-1	D02	L1021-15	163.19	C5H9NO3S	CC(=O)NC(CS)C(=O)O		Respiratory Disease	AChR					Soluble in DMSO > 10 mM	Neuroscience	http://www.apexbt.com/acetylcysteine.html	Antioxidant;mucolytic agent
B2072	Acipimox	51037-30-0	B03	L1021-12	154.12	C6H6N2O3	CC1=CN=C(C=[N+]1[O-])C(=O)O	Free Base	Cardiovascular Disease						Soluble in DMSO > 10 mM		http://www.apexbt.com/acipimox-28867.html
A2415	Acitretin	55079-83-9	G02	L1021-01	326.43	C21H26O3	CC1=CC(=C(C(=C1C=CC(=CC=CC(=CC(=O)O)C)C)C)C)OC	Free Base		RAR/RXR					Soluble in DMSO > 10 mM	Others	http://www.apexbt.com/acitretin-22433.html	Metabolite of etretinate
B1609	Aclidinium Bromide	320345-99-1	F07	L1021-08	564.55	C26H30BrNO4S2	C1C[N+]2(CCC1C(C2)OC(=O)C(C3=CC=CS3)(C4=CC=CS4)O)CCCOC5=CC=CC=C5.[Br-]	Free Base	Neurological Disease	Muscarinic Receptor					Soluble in DMSO > 10 mM	Neuroscience	http://www.apexbt.com/aclidinium-bromide.html	LAMAs antagonist
A8644	Acyclovir	59277-89-3	E11	L1021-06	225.21	C8H11N5O3	C1=NC2=C(N1COCCO)NC(=NC2=O)N	Free Base	Infection	DNA Synthesis					Soluble in DMSO	DNA Damage/DNA Repair	http://www.apexbt.com/acyclovir.html	Antiviral agent
A1267	Adapalene	106685-40-9	A04	L1021-01	412.52	C28H28O3	COC1=C(C=C(C=C1)C2=CC3=C(C=C2)C=C(C=C3)C(=O)O)C45CC6CC(C4)CC(C6)C5	Free Base	Inflammation	Others					Soluble in DMSO	Others	http://www.apexbt.com/adapalene-22376.html	RARβ and RARγ agonist
B1277	Adapalene sodium salt	911110-93-5	H11	L1021-06	434.5	C28H27NaO3		sodium salt		Others					Soluble in DMSO	Others	http://www.apexbt.com/adapalene-sodium-salt.html
B2222	Adefovir Dipivoxil	142340-99-6	A07	L1021-13	501.47	C20H32N5O8P	CC(C)(C)C(=O)OCOP(=O)(COCCN1C=NC2=C1N=CN=C2N)OCOC(=O)C(C)(C)C	Free Base	Infection	CMV					Soluble in DMSO > 10 mM	Microbiology & Virology	http://www.apexbt.com/adefovir-dipivoxil.html
B1471	Adenine HCl	2922-28-3	H10	L1021-07	171.59	C5H5N5.HCl	C1=NC2=C(N1)C(=NC=N2)N.Cl	Hydrochloride		DNA Synthesis					Soluble in DMSO > 10 mM	DNA Damage/DNA Repair	http://www.apexbt.com/adenine-hcl.html	Adenine receptor agonist
B1877	Adenosine	58-61-7	D03	L1021-10	267.24	C10H13N5O4	C1=NC2=C(C(=N1)N)N=CN2C3C(C(C(O3)CO)O)O	Free Base	Cardiovascular Disease	Nucleoside Antimetabolite/Analogue					Soluble in DMSO > 10 mM	DNA Damage/DNA Repair	http://www.apexbt.com/adenosine.html
B1878	Adiphenine HCl	50-42-0	D04	L1021-10	347.88	C20H25NO2.HCl	CCN(CC)CCOC(=O)C(C1=CC=CC=C1)C2=CC=CC=C2.Cl	Hydrochloride	Cardiovascular Disease						Soluble in DMSO > 10 mM		http://www.apexbt.com/adiphenine-hcl-28785.html
B1331	Adrenalone HCl	62-13-5	A06	L1021-07	217.65	C9H11NO3.HCl	CNCC(=O)C1=CC(=C(C=C1)O)O.Cl	Hydrochloride	Cardiovascular Disease	Adrenergic Receptor					Soluble in DMSO > 10 mM	GPCR/G protein	http://www.apexbt.com/adrenalone-hcl.html
A8247	Afatinib (BIBW2992)	439081-18-2	H10	L1021-04	485.94	C24H25ClFN5O3	CN(C)CC=CC(=O)NC1=C(C=C2C(=C1)C(=NC=N2)NC3=CC(=C(C=C3)F)Cl)OC4CCOC4	Free Base	Cancer	EGFR					Soluble in DMSO > 10 mM	JAK/STAT Signaling	http://www.apexbt.com/afatinib-bibw2992.html	Irreversible EGFR/HER2 inhibitor
A3145	Afatinib dimaleate	850140-73-7	C06	L1021-02	718.08	C32H33ClFN5O11	CN(C)CC=CC(=O)NC1=C(C=C2C(=C1)C(=NC=N2)NC3=CC(=C(C=C3)F)Cl)OC4CCOC4.C(=CC(=O)O)C(=O)O.C(=CC(=O)O)C(=O)O	Salt		HER2					Soluble in DMSO	Tyrosine Kinase/Adaptors	http://www.apexbt.com/afatinib-dimaleate.html
B2262	Agomelatine	138112-76-2	C08	L1021-13	243.3	C15H17NO2	CC(=O)NCCC1=CC=CC2=C1C=C(C=C2)OC	Free Base	Neurological Disease	5-HT Receptor					Soluble in DMSO > 10 mM	Neuroscience	http://www.apexbt.com/agomelatine.html	MT1/MT2 / 5-HT2C agonist
A8358	Albendazole	54965-21-8	B09	L1021-05	265.33	C12H15N3O2S	CCCSC1=CC2=C(C=C1)N=C(N2)NC(=O)OC	Free Base	Vermifuge	Antibiotic					Soluble in DMSO > 10 mM	Microbiology & Virology	http://www.apexbt.com/albendazole.html
B1880	Albendazole Oxide	54029-12-8	D05	L1021-10	281.33	C12H15N3O3S	CCCS(=O)C1=CC2=C(C=C1)N=C(N2)NC(=O)OC	Free Base	Infection						Soluble in DMSO > 10 mM		http://www.apexbt.com/albendazole-oxide.html
B3518	Alcaftadine	147084-10-4	H06	L1021-13	307.39	C19H21N3O		Free Base	Inflammation	Histamine Receptor					Soluble in DMSO	Neuroscience	http://www.apexbt.com/alcaftadine.html
B2073	Alendronate	121268-17-5	B02	L1021-16	325.12	C4H18NNaO10P2	[O-]P(O[H])(C(O[H])(C([H])([H])C([H])([H])C([H])([H])N([H])[H])P(O[H])(O[H])=O)=O.[H]O[H].[H]O[H].[H]O[H].[Na+]			Farnesyl Diphosphate Synthase					Soluble in DMSO	Others	http://www.apexbt.com/alendronate.html	Bone resorption inhibitor
A8359	Alendronate sodium	129318-43-0	B10	L1021-05	271.08	C4H12NNaO7P2	C(CC(O)(P(=O)(O)O)P(=O)(O)[O-])CN.[Na+]	Sodium		Others					Soluble to 50 mM in sterile water	Others	http://www.apexbt.com/alendronate-sodium.html	Osteoclast-mediated bone resorption inhibitor
B2153	Alfacalcidol	41294-56-8	G01	L1021-12	400.65	C27H44O2	CC(C)CCCC(C)C1CCC2C1(CCCC2=CC=C3CC(CC(C3=C)O)O)C	Free Base	Endocrinology	VD/VDR					Soluble in DMSO > 10 mM	Vitamin D Related	http://www.apexbt.com/alfacalcidol-26406.html	Bone resorption inhibitor
A5173	Alfuzosin HCl	81403-68-1	C04	L1021-04	425.91	C19H27N5O4.HCl	CN(CCCNC(=O)C1CCCO1)C2=NC3=CC(=C(C=C3C(=N2)N)OC)OC.Cl	Hydrochloride		Adrenergic Receptor: alpha1	antagonist	Smooth muscle contraction, mydriasis, vasoconstriction in the skin, mucosa and abdominal viscera & sphincter contraction of the GI tract and urinary bladder (increased blood pressure)	PIP2	IP3 and DAG	Soluble in DMSO > 10 mM	GPCR/G protein	http://www.apexbt.com/alfuzosin-hcl.html	α1 adrenoceptor antagonist,functionally uro-selective
B1881	Alibendol	26750-81-2	D06	L1021-10	251.28	C13H17NO4	COC1=C(C(=CC(=C1)CC=C)C(=O)NCCO)O	Free Base	Neurological Disease						Soluble in DMSO > 10 mM		http://www.apexbt.com/alibendol-28685.html
B2215	Aliskiren Hemifumarate	173334-58-2	A02	L1021-13	1219.59	C64H110N6O16	CC(C)C(CC1=CC(=C(C=C1)OC)OCCCOC)CC(C(CC(C(C)C)C(=O)NCC(C)(C)C(=O)N)O)N.CC(C)C(CC1=CC(=C(C=C1)OC)OCCCOC)CC(C(CC(C(C)C)C(=O)NCC(C)(C)C(=O)N)O)N.C(=CC(=O)O)C(=O)O	Free Base	Cardiovascular Disease	Renin					Soluble in DMSO > 10 mM	Others	http://www.apexbt.com/aliskiren-hemifumarate.html
A8360	Allopurinol	315-30-0	B11	L1021-05	136.11	C5H4N4O	C1=C2C(=NC=NC2=O)NN1	Free Base	Neurological Disease	OX Receptor					Soluble in DMSO > 10 mM	GPCR/G protein	http://www.apexbt.com/allopurinol.html
B1882	Allylthiourea	109-57-9	D07	L1021-10	116.18	C4H8N2S	C=CCNC(=S)N	Free Base	Metabolic Disease						Soluble in DMSO > 10 mM		http://www.apexbt.com/allylthiourea.html
B2243	Almotriptan Malate	181183-52-8	B11	L1021-13	469.55	C17H25N3O2S.C4H6O5	CN(C)CCC1=CNC2=C1C=C(C=C2)CS(=O)(=O)N3CCCC3.C(C(C(=O)O)O)C(=O)O	Malate	Cardiovascular Disease	5-HT Receptor					Soluble in DMSO > 10 mM	Neuroscience	http://www.apexbt.com/almotriptan-malate.html	5-HT1B/1D-receptor agonist
A4038	Alogliptin (SYR-322)	850649-61-5	A11	L1021-03	339.39	C18H21N5O2	CN1C(=O)C=C(N(C1=O)CC2=CC=CC=C2C#N)N3CCCC(C3)N	Free Base	Metabolic Disease	DPP-4					Soluble in DMSO > 10 mM	Proteases/Proteasome	http://www.apexbt.com/alogliptin-syr-322.html	DPP-4 inhibitor,potent and highly selective
B2154	Alprostadil	745-65-3	G02	L1021-12	354.48	C20H34O5	CCCCCC(C=CC1C(CC(=O)C1CCCCCCC(=O)O)O)O	Free Base	Endocrinology	Prostaglandin Receptor					Soluble in DMSO > 10 mM	GPCR/G protein	http://www.apexbt.com/alprostadil.html
B1503	Altrenogest	850-52-2	B03	L1021-08	310.43	C21H26O2	CC12C=CC3=C4CCC(=O)C=C4CCC3C1CCC2(CC=C)O	Free Base	Neurological Disease	Estrogen/progestogen Receptor					Soluble in DMSO > 10 mM	Endocrinology and Hormones	http://www.apexbt.com/altrenogest-28315.html
A2559	Altretamine	645-05-6	A11	L1021-15	210.28	C9H18N6	CN(C)C1=NC(=NC(=N1)N(C)C)N(C)C		Cancer	DNA Alkylating					Soluble in DMSO > 10 mM	DNA Damage/DNA Repair	http://www.apexbt.com/altretamine.html	Antineoplastic agent
B1037	Alvelestat	848141-11-7	F05	L1021-06	545.53	C25H22F3N5O4S	CC1=CC(=CC=C1)N2C(=C(C=C(C2=O)C(=O)NCC3=NC=C(C=C3)S(=O)(=O)C)C4=CC=NN4C)C	Free Base		Elastase					Soluble in DMSO > 10 mM	Proteases/Proteasome	http://www.apexbt.com/alvelestat.html	NE inhibitor
B1655	Alverine Citrate	5560-59-8	G10	L1021-08	473.56	C20H27N.C6H8O7	CCN(CCCC1=CC=CC=C1)CCCC2=CC=CC=C2.C(C(=O)O)C(CC(=O)O)(C(=O)O)O	Citrate	Digestive system disease						Soluble in DMSO > 10 mM		http://www.apexbt.com/alverine-citrate.html
B1486	Amantadine HCl	665-66-7	A09	L1021-08	187.7	C10H17N.HCl	C1C2CC3CC1CC(C2)(C3)N.Cl	Hydrochloride	Cardiovascular Disease	Dopamine Receptor					Soluble in DMSO > 10 mM	Neuroscience	http://www.apexbt.com/amantadine-hcl.html
B2075	Ambrisentan	177036-94-1	B04	L1021-12	378.42	C22H22N2O4	CC1=CC(=NC(=N1)OC(C(=O)O)C(C2=CC=CC=C2)(C3=CC=CC=C3)OC)C	Free Base	Neurological Disease	Dopamine Receptor					Soluble in DMSO > 10 mM	Neuroscience	http://www.apexbt.com/ambrisentan-26523.html	ETA-receptor antagonist
B1656	Amfenac Sodium Monohydrate	61618-27-7	G11	L1021-08	295.27	C15H12NO3.H2O.Na	C1=CC=C(C=C1)C(=O)C2=C(C(=CC=C2)CC(=O)[O-])N.O.[Na+]	Free Base	Inflammation						Soluble in DMSO > 10 mM		http://www.apexbt.com/amfenac-sodium-monohydrate.html
B1883	Amidopyrine	58-15-1	D08	L1021-10	231.29	C13H17N3O	CC1=C(C(=O)N(N1C)C2=CC=CC=C2)N(C)C	Free Base	Neurological Disease						Soluble in DMSO > 10 mM		http://www.apexbt.com/amidopyrine.html
B3431	Amikacin	37517-28-5	F08	L1021-13	585.6	C22H43N5O13	C1C(C(C(C(C1NC(=O)C(CCN)O)OC2C(C(C(C(O2)CO)O)N)O)O)OC3C(C(C(C(O3)CN)O)O)O)N	Free Base	Infection	Antibiotic					Soluble in DMSO	Microbiology & Virology	http://www.apexbt.com/amikacin.html
B2268	Amiloride HCl dihydrate	17440-83-4	C11	L1021-13	302.12	C6H8ClN7O.HCl.2H2O	C1(=C(N=C(C(=N1)Cl)N)N)C(=O)N=C(N)N.O.O.Cl	Free Base	Cardiovascular Disease	Sodium Channel					Soluble in DMSO > 10 mM	Membrane Transporter/Ion Channel	http://www.apexbt.com/amiloride-hcl-dihydrate.html
B1380	Aminoglutethimide	125-84-8	D11	L1021-07	232.28	C13H16N2O2	CCC1(CCC(=O)NC1=O)C2=CC=C(C=C2)N	Free Base	Endocrinology	Aromatase					Soluble in DMSO > 10 mM	Endocrinology and Hormones	http://www.apexbt.com/aminoglutethimide.html
B6452	Aminoguanidine hydrochloride	1937-19-5	G04	L1021-16	110.55	CH6N4.HCl	N/C(N)=N\N.Cl			iNOS					Soluble to 100 mM in sterile water	Others	http://www.apexbt.com/aminoguanidine-hydrochloride.html	iNOS inhibitor
A4346	Aminophylline	317-34-0	G10	L1021-03	420.43	C16H24N10O4	CN1C2=C(C(=O)N(C1=O)C)NC=N2.CN1C2=C(C(=O)N(C1=O)C)NC=N2.C(CN)N	Ethylenediamine	Respiratory Disease	PDE					Soluble in DMSO > 10 mM	Metabolism	http://www.apexbt.com/aminophylline.html
B1659	Aminothiazole	96-50-4	H01	L1021-08	100.14	C3H4N2S	C1=CSC(=N1)N	Free Base	Infection						Soluble in DMSO > 10 mM		http://www.apexbt.com/aminothiazole.html
B1389	Amiodarone HCl	19774-82-4	E04	L1021-07	681.77	C25H30ClI2NO3	CCCCC1=C(C2=CC=CC=C2O1)C(=O)C3=CC(=C(C(=C3)I)OCCN(CC)CC)I.Cl	Hydrochloride	Cardiovascular Disease	Potassium Channel					Soluble in DMSO > 10 mM	Membrane Transporter/Ion Channel	http://www.apexbt.com/amiodarone-hcl.html	Anti-arrhythmic drug
B1479	Amisulpride	71675-85-9	A02	L1021-08	369.48	C17H27N3O4S	CCN1CCCC1CNC(=O)C2=CC(=C(C=C2OC)N)S(=O)(=O)CC	Free Base	Neurological Disease	Dopamine Receptor					Soluble in DMSO > 10 mM	Neuroscience	http://www.apexbt.com/amisulpride.html	Dopamine D2/D3 receptor antagonist
B2231	Amitriptyline HCl	549-18-8	B02	L1021-13	313.86	C20H23N.HCl	CN(C)CCC=C1C2=CC=CC=C2CCC3=CC=CC=C31.Cl	Hydrochloride	Infection	5-HT Receptor					Soluble in DMSO > 10 mM	Neuroscience	http://www.apexbt.com/amitriptyline-hcl.html	Serotonin /norepinephrine receptor/5-HT4/5-HT2 inhibitor
B1410	Amlodipine	88150-42-9	F05	L1021-07	408.88	C20H25ClN2O5	CCOC(=O)C1=C(NC(=C(C1C2=CC=CC=C2Cl)C(=O)OC)C)COCCN	Free Base	Cardiovascular Disease	Calcium Channel					Soluble in DMSO > 10 mM	Membrane Transporter/Ion Channel	http://www.apexbt.com/amlodipine.html	Calcium channel blocker
B1411	Amlodipine Besylate	111470-99-6	F06	L1021-07	567.05	C20H25ClN2O5.C6H6O3S	CCOC(=O)C1=C(NC(=C(C1C2=CC=CC=C2Cl)C(=O)OC)C)COCCN.C1=CC=C(C=C1)S(=O)(=O)O	Besylate	Cardiovascular Disease	Calcium Channel					Soluble in DMSO > 10 mM	Membrane Transporter/Ion Channel	http://www.apexbt.com/amlodipine-besylate.html	Block of L-type calcium channel
A2782	Amonafide	69408-81-7	A02	L1021-02	283.33	C16H17N3O2	CN(C)CCN1C(=O)C2=CC=CC3=CC(=CC(=C32)C1=O)N	Free Base		Topoisomerase					Soluble in DMSO > 10 mM	DNA Damage/DNA Repair	http://www.apexbt.com/amonafide.html	DNA intercalator,Topo II inhibitor
B2077	Amorolfine HCl	78613-38-4	B06	L1021-12	353.97	C21H36ClNO	CCC(C)(C)C1=CC=C(C=C1)CC(C)CN2CC(OC(C2)C)C.Cl	Hydrochloride	Infection	Antibiotic					Soluble in DMSO > 10 mM	Microbiology & Virology	http://www.apexbt.com/amorolfine-hcl.html
B1660	Amoxapine	14028-44-5	G07	L1021-15	313.78	C17H16ClN3O	C1CN(CCN1)C2=NC3=CC=CC=C3OC4=C2C=C(C=C4)Cl								Soluble in DMSO		http://www.apexbt.com/amoxapine.html	GLYT2a transport activity inhibitor
B1661	Amoxicillin	26787-78-0	H02	L1021-08	365.4	C16H19N3O5S	CC1(C(N2C(S1)C(C2=O)NC(=O)C(C3=CC=C(C=C3)O)N)C(=O)O)C	Free Base	Neurological Disease						soluble in water		http://www.apexbt.com/amoxicillin.html
B1885	Amphotericin B	1397-89-3	D09	L1021-10	924.08	C47H73NO17	CC1C=CC=CC=CC=CC=CC=CC=CC(CC2C(C(CC(O2)(CC(CC(C(CCC(CC(CC(=O)OC(C(C1O)C)C)O)O)O)O)O)O)O)C(=O)O)OC3C(C(C(C(O3)C)O)N)O	Free Base	Infection	Antibiotic					Soluble in DMSO > 10 mM	Microbiology & Virology	http://www.apexbt.com/amphotericin-b.html
A2510	Ampicillin	69-52-3	G10	L1021-01	371.4	C16H18N3NaO4S	CC1(C(N2C(S1)C(C2=O)NC(=O)C(C3=CC=CC=C3)N)C(=O)[O-])C.[Na+]	Sodium	Infection	Antibiotics					Soluble in DMSO > 10 mM	Other Products	http://www.apexbt.com/ampicillin.html	β-lactam antibiotic
B1662	Ampicillin Trihydrate	7177-48-2	H03	L1021-08	403.45	C16H19N3O4S.3H2O	CC1(C(N2C(S1)C(C2=O)NC(=O)C(C3=CC=CC=C3)N)C(=O)O)C.O.O.O	Free Base	Infection						Soluble in DMSO > 10 mM		http://www.apexbt.com/ampicillin-trihydrate.html	β-lactam antibiotic
A8201	Amprenavir (agenerase)	161814-49-9	G07	L1021-04	505.63	C25H35N3O6S	CC(C)CN(CC(C(CC1=CC=CC=C1)NC(=O)OC2CCOC2)O)S(=O)(=O)C3=CC=C(C=C3)N	Free Base	Infection	HIV Protease					Soluble in DMSO > 10 mM	Proteases/Proteasome	http://www.apexbt.com/amprenavir-agenerase-16605.html	HIV-1 protease inhibitor
B1663	Amprolium HCl	137-88-2	H04	L1021-08	315.24	C14H19N4.HCl.Cl	CCCC1=NC=C(C(=N1)N)C[N+]2=CC=CC=C2C.Cl.[Cl-]	Hydrochloride	Metabolic Disease						Soluble in DMSO		http://www.apexbt.com/amprolium-hcl.html
A4237	Amuvatinib (MP-470, HPK 56)	850879-09-3	E09	L1021-03	447.51	C23H21N5O3S	C1CN(CCN1C2=NC=NC3=C2OC4=CC=CC=C43)C(=S)NCC5=CC6=C(C=C5)OCO6	Free Base		c-RET					Soluble in DMSO > 10 mM	Tyrosine Kinase/Adaptors	http://www.apexbt.com/amuvatinib-mp-470-hpk-56.html	Tyrosine kinase inhibitor
A4352	Anagrelide HCl	58579-51-4	H04	L1021-03	292.55	C10H7Cl2N3O.HCl	C1C2=C(C=CC(=C2Cl)Cl)NC3=NC(=O)CN31.Cl	Hydrochloride	Endocrinology	PDE					Soluble in DMSO > 10 mM	Metabolism	http://www.apexbt.com/anagrelide-hcl.html	Thrombocytopenic agent
B1382	Anastrozole	120511-73-1	E01	L1021-07	293.37	C17H19N5	CC(C)(C#N)C1=CC(=CC(=C1)CN2C=NC=N2)C(C)(C)C#N	Free Base	Endocrinology	Aromatase					Soluble in DMSO > 10 mM	Endocrinology and Hormones	http://www.apexbt.com/anastrozole.html	Aromatase inhibitor
B1224	Anidulafungin	166663-25-8	E06	L1021-15	1140.24	C58H73N7O17			Infection	Antibiotic					Soluble in DMSO > 10 mM	Microbiology &amp; Virology	http://www.apexbt.com/anidulafungin.html	Antifungal drug
B1210	Aniracetam	72432-10-1	G09	L1021-06	219.24	C12H13NO3	COC1=CC=C(C=C1)C(=O)N2CCCC2=O	Free Base	Neurological Disease	AMPAR					Soluble in DMSO > 10 mM	Membrane Transporter/Ion Channel	http://www.apexbt.com/aniracetam-26509.html	Nootropic drug for senile dementia
B1664	Antazoline HCl	2508-72-7	H05	L1021-08	301.81	C17H19N3.HCl	C1CN=C(N1)CN(CC2=CC=CC=C2)C3=CC=CC=C3.Cl	Hydrochloride	Neurological Disease						Soluble in DMSO > 10 mM		http://www.apexbt.com/antazoline-hcl.html
B1886	Antipyrine	60-80-0	D10	L1021-10	188.23	C11H12N2O	CC1=CC(=O)N(N1C)C2=CC=CC=C2	Free Base	Infection	Others					Soluble in DMSO > 10 mM	Others	http://www.apexbt.com/antipyrine.html
B2303	Apatinib	811803-05-1	E05	L1021-13	493.58	C25H27N5O4S	CS(=O)(=O)O.C1CCC(C1)(C#N)C2=CC=C(C=C2)NC(=O)C3=C(N=CC=C3)NCC4=CC=NC=C4	Sulfate	Cancer	VEGFR					Soluble in DMSO > 10 mM	Tyrosine Kinase/Adaptors	http://www.apexbt.com/apatinib.html	VEGFR2 inhibitor, orally bioavailable, selective
A4341	Apixaban	503612-47-3	G06	L1021-03	459.5	C25H25N5O4	COC1=CC=C(C=C1)N2C3=C(CCN(C3=O)C4=CC=C(C=C4)N5CCCCC5=O)C(=N2)C(=O)N	Free Base	Cardiovascular Disease	Thrombin					Soluble in DMSO > 10 mM	Proteases/Proteasome	http://www.apexbt.com/apixaban.html	Factor Xa inhibitor
A4317	Apremilast (CC-10004)	608141-41-9	F03	L1021-03	460.5	C22H24N2O7S	CCOC1=C(C=CC(=C1)C(CS(=O)(=O)C)N2C(=O)C3=C(C2=O)C(=CC=C3)NC(=O)C)OC	Free Base	Inflammation	PDE					Soluble in DMSO > 10 mM	Metabolism	http://www.apexbt.com/apremilast-cc-10004.html	PDE4 inhibitor
A1684	Aprepitant	170729-80-3	C05	L1021-01	534.43	C23H21F7N4O3	CC(C1=CC(=CC(=C1)C(F)(F)F)C(F)(F)F)OC2C(N(CCO2)CC3=NC(=O)NN3)C4=CC=C(C=C4)F	Free Base	Neurological Disease	Substance P/NK1 Receptor					Soluble in DMSO > 10 mM	Neuroscience	http://www.apexbt.com/aprepitant.html	Substance P (SP) inhibitor
A2574	Aprotinin	9087-70-1	H08	L1021-01	6511.44	C284H432N84O79S7	CC(O)=O.CC.CC.CCccC.[R].[P].[2H].[L].[E].[P].[P].[Y].[3H].[G].[KH].[R].[R].[Y].F.[Y].[*].[L].F.[V].[Y].[G].[G].[R].[KH].[R].N.N.F.[KH].S.[*].[2H].[R].[G].[G].[*].[KH].[*].[3H].C.[*].F.[P].[*].I.I.N.[Q].[3H].[M]	Free Base		Serine Protease					Soluble to 10 mg/ml in sterile water	Proteases/Proteasome	http://www.apexbt.com/aprotinin.html	Inhibitor of bovine pancreatic trypsin
A8362	Arbidol HCl	131707-23-8	C01	L1021-05	513.88	C22H25BrN2O3S.HCl	CCOC(=O)C1=C(N(C2=CC(=C(C(=C21)CN(C)C)O)Br)C)CSC3=CC=CC=C3.Cl	hydrochloride	Cardiovascular Disease	Influenza A virus					Soluble in DMSO > 10 mM	Microbiology & Virology	http://www.apexbt.com/arbidol-hcl-22449.html	Antiviral chemical agent
N1714	Arbutin	497-76-7	G05	L1021-14	272.25	C12H16O7	C1=CC(=CC=C1O)OC2C(C(C(C(O2)CO)O)O)O	Free Base							Soluble in DMSO > 10 mM	Nature Products	http://www.apexbt.com/arbutin-14412.html
B3370	Arecoline hydrobromide	300-08-3	F03	L1021-13	236.11	C8H14BrNO2	CN1CCC=C(C1)C(=O)OC.Br	hydrobromide	Neurological Disease						Soluble in DMSO > 10 mM		http://www.apexbt.com/arecoline-hydrobromide.html	Muscarinic receptor agonist
A8363	Argatroban	74863-84-6	C02	L1021-05	508.63	C23H36N6O5S	O=C([C@H](CCC/N=C(N)/N)NS(=O)(C1=C2NC[C@H](C)CC2=CC=C1)=O)N3[C@@H](C(O)=O)C[C@H](C)CC3	Free Base	Cardiovascular Disease						Soluble in DMSO > 10 mM		http://www.apexbt.com/argatroban.html	Thrombin mediated fibrinogen cleavage inhibitor
B2232	Aripiprazole	129722-12-9	B03	L1021-13	448.39	C23H27Cl2N3O2	C1CC(=O)NC2=C1C=CC(=C2)OCCCCN3CCN(CC3)C4=C(C(=CC=C4)Cl)Cl	Free Base		Dopamine Receptor					Soluble in DMSO > 10 mM	Neuroscience	http://www.apexbt.com/aripiprazole-26637.html	Antipsychotic
A8355	Arsonic acid	97-44-9	B08	L1021-05	275.09	C8H10AsNO5	CC(=O)NC1=C(C=CC(=C1)[As](=O)(O)O)O	Free Base		Others					Soluble in DMSO	Others	http://www.apexbt.com/acetarsone.html
N1742	Artemether	71963-77-4	G09	L1021-14	298.38	C16H26O5	[H][C@@]1(C([H])([H])C2([H])[H])[C@]3([C@@]([C@@]4([H])C([H])([H])[H])([H])C([H])([H])C([H])([H])[C@@]1([H])C([H])([H])[H])OOC2(C([H])([H])[H])O[C@@]3([H])O[C@]4([H])OC([H])([H])[H]	Free Base	Cancer						Soluble in DMSO	Nature Products	http://www.apexbt.com/artemether-14429.html
A4014	Artemether (SM-224)	71963-77-4	B05	L1021-15	298.4	C16H26O5	[H][C@]12[C@@]3([C@@]4([H])CC[C@@]2([H])C)[C@@](O[C@H](OC)[C@@]4(C)[H])([H])O[C@@](OO3)(C)CC1			Proteasome					Soluble in DMSO	Ubiquitination/ Proteasome	http://www.apexbt.com/artemether-sm-1327.html	Semi-synthetic derivative of artemisinin
N1827	Artemisinine	63968-64-9	H01	L1021-14	282.33	C15H22O5	O=C1O[C@]2([H])OC3(C([H])([H])[H])OO[C@]42[C@](C([H])([H])C3([H])[H])([H])[C@@](C([H])([H])[H])([H])C([H])([H])C([H])([H])[C@@]4([H])[C@@]1([H])C([H])([H])[H]	Free Base	Infection						Soluble in DMSO > 10 mM	Nature Products	http://www.apexbt.com/artemisinine-14471.html
B1887	Articaine HCl	23964-57-0	D11	L1021-10	320.84	C13H20N2O3S.HCl	CCCNC(C)C(=O)NC1=C(SC=C1C)C(=O)OC.Cl	Hydrochloride	Neurological Disease						Soluble in DMSO > 10 mM		http://www.apexbt.com/articaine-hcl.html
A5010	Asenapine	85650-56-2	B06	L1021-04	401.84	C17H16ClNO.C4H4O4	[H][C@@]1(C(C=C(Cl)C=C2)=C2OC3=C4C=CC=C3)[C@]4([H])CN(C)C1.OC(/C=C/C(O)=O)=O	Free Base	Neurological Disease	5-HT Receptor					Soluble in DMSO > 10 mM	Neuroscience	http://www.apexbt.com/asenapine.html	Inhibits adrenergic receptor/5-HT receptor
B1888	Aspartame	22839-47-0	E01	L1021-10	294.3	C14H18N2O5	COC(=O)C(CC1=CC=CC=C1)NC(=O)C(CC(=O)O)N	Free Base	Metabolic Disease						Soluble in DMSO > 10 mM		http://www.apexbt.com/aspartame-28696.html
A4013	Aspirin (Acetylsalicylic acid)	50-78-2	A04	L1021-03	180.16	C9H8O4	CC(=O)OC1=CC=CC=C1C(=O)O	Free Base	Cancer	Proteasome					Soluble in DMSO > 10 mM	Ubiquitination	http://www.apexbt.com/aspirin-acetylsalicylic-acid.html	Cyclooxygenase (COX) inhibitor
A4056	AT13387	912999-49-6	B06	L1021-03	409.5	C24H31N3O3	CC(C)C1=C(C=C(C(=C1)C(=O)N2CC3=C(C2)C=C(C=C3)CN4CCN(CC4)C)O)O	Free Base		HSP					Soluble in DMSO > 10 mM	Proteases/Proteasome	http://www.apexbt.com/at13387.html	Hsp90 inhibitor
A8205	Atazanavir	198904-31-3	G11	L1021-04	704.9	C38H52N6O7	CC(C)(C)C(C(=O)NC(CC1=CC=CC=C1)C(CN(CC2=CC=C(C=C2)C3=CC=CC=N3)NC(=O)C(C(C)(C)C)NC(=O)OC)O)NC(=O)OC	Free Base	Infection	HIV Integrase					Soluble in DMSO	Proteases/Proteasome	http://www.apexbt.com/atazanavir-16735.html	HIV protease inhibitor,highly potent
A4040	Atazanavir sulfate (BMS-232632-05)	229975-97-7	B01	L1021-03	802.9	C38H52N6O7.H2SO4	CC(C)(C)C(C(=O)NC(CC1=CC=CC=C1)C(CN(CC2=CC=C(C=C2)C3=CC=CC=N3)NC(=O)C(C(C)(C)C)NC(=O)OC)O)NC(=O)OC.OS(=O)(=O)O	Sulfate	Cancer	HIV Protease					Soluble in DMSO > 10 mM	Proteases/Proteasome	http://www.apexbt.com/atazanavir-sulfate-bms-232632-05.html	Protease inhibitor
B2244	Atomoxetine HCl	82248-59-7	C01	L1021-13	291.82	C17H22ClNO	CC1=CC=CC=C1OC(CCNC)C2=CC=CC=C2.Cl	Hydrochloride	Neurological Disease	Norepinephrine uptake					Soluble in DMSO > 10 mM	Others	http://www.apexbt.com/atomoxetine-hcl.html	Noradrenalin re-uptake inhibitor
A4367	Atorvastatin Calcium	134523-03-8	A02	L1021-04	1155.34	2(C33H34FN2O5).Ca	CC(C)C1=C(C(=C(N1CCC(CC(CC(=O)[O-])O)O)C2=CC=C(C=C2)F)C3=CC=CC=C3)C(=O)NC4=CC=CC=C4.CC(C)C1=C(C(=C(N1CCC(CC(CC(=O)[O-])O)O)C2=CC=C(C=C2)F)C3=CC=CC=C3)C(=O)NC4=CC=CC=C4.[Ca+2]	Calcium	Cardiovascular Disease	HMG-CoA Reductase					Soluble in DMSO > 10 mM	Metabolism	http://www.apexbt.com/atorvastatin-calcium.html	HMG-CoA reductase inhibitor
B2078	Atovaquone	95233-18-4	C02	L1021-16	366.84	C22H19ClO3	ClC1=C([H])C([H])=C(C([H])=C1[H])C2([H])C([H])([H])C([H])([H])C(C(C3=O)=C(C4=C([H])C([H])=C([H])C([H])=C4C3=O)O[H])([H])C([H])([H])C2([H])[H]								Soluble in DMSO > 10 mM		http://www.apexbt.com/atovaquone.html	unique naphthoquinone with broad-spectrum antiprotozoal activity
B1666	Atracurium Besylate	64228-81-5	G08	L1021-15	1243.48	C53H72N2O12.2(C6H5O3S)	C[N+]1(CCC2=CC(=C(C=C2C1CC3=CC(=C(C=C3)OC)OC)OC)OC)CCC(=O)OCCCCCOC(=O)CC[N+]4(CCC5=CC(=C(C=C5C4CC6=CC(=C(C=C6)OC)OC)OC)OC)C.C1=CC=C(C=C1)S(=O)(=O)[O-].C1=CC=C(C=C1)S(=O)(=O)[O-]								soluble in water		http://www.apexbt.com/atracurium-besylate.html	Neuromuscular blocking agent
A8369	Atropine	5908-99-6	C04	L1021-05	694.83	2(C17H23NO3).H2O.H2SO4	CN1C2CCC1CC(C2)OC(=O)C(CO)C3=CC=CC=C3.CN1C2CCC1CC(C2)OC(=O)C(CO)C3=CC=CC=C3.O.OS(=O)(=O)O	sulfate	Respiratory Disease	AChR					Soluble in DMSO > 10 mM	Neuroscience	http://www.apexbt.com/atropine-22501.html	MAChRs antagonist
A4334	Avanafil	330784-47-9	G01	L1021-03	483.95	C23H26ClN7O3	COC1=C(C=C(C=C1)CNC2=NC(=NC=C2C(=O)NCC3=NC=CC=N3)N4CCCC4CO)Cl	Free Base	Cardiovascular Disease						Soluble in DMSO > 10 mM		http://www.apexbt.com/avanafil.html	PDE5 inhibitor
B2079	Avobenzone	70356-09-1	B07	L1021-12	310.39	C20H22O3	CC(C)(C)C1=CC=C(C=C1)C(=O)CC(=O)C2=CC=C(C=C2)OC	Free Base							Soluble in DMSO > 10 mM		http://www.apexbt.com/avobenzone.html
A8370	Axitinib (AG 013736)	319460-85-0	C05	L1021-05	386.47	C22H18N4OS	CNC(=O)C1=CC=CC=C1SC2=CC3=C(C=C2)C(=NN3)C=CC4=CC=CC=N4	Free Base	Cancer	VEGFR					Soluble in DMSO > 10 mM	Tyrosine Kinase/Adaptors	http://www.apexbt.com/axitinib.html	VEGFR1/ c-Kit inhibitor
B1891	Azacyclonol	115-46-8	E03	L1021-10	267.37	C18H21NO	C1CNCCC1C(C2=CC=CC=C2)(C3=CC=CC=C3)O	Free Base	Neurological Disease						Soluble in DMSO > 10 mM		http://www.apexbt.com/azacyclonol.html
B1667	Azaguanine-8	134-58-7	H06	L1021-08	152.11	C4H4N6O	C12=NNNC1=NC(=NC2=O)N	Free Base	Cancer						Soluble in DMSO > 10 mM		http://www.apexbt.com/azaguanine-8.html
B1668	Azaperone	1649-18-9	H07	L1021-08	327.4	C19H22FN3O	C1CN(CCN1CCCC(=O)C2=CC=C(C=C2)F)C3=CC=CC=N3	Free Base	Neurological Disease						Soluble in DMSO > 10 mM		http://www.apexbt.com/azaperone.html
B1892	Azathioprine	446-86-6	E04	L1021-10	277.26	C9H7N7O2S	CN1C=NC(=C1SC2=NC=NC3=C2NC=N3)[N+](=O)[O-]	Free Base	Immunology	DNA Synthesis					Soluble in DMSO > 10 mM	DNA Damage/DNA Repair	http://www.apexbt.com/azathioprine.html
A8207	AZD6244 (Selumetinib)	606143-52-6	H02	L1021-04	457.69	C17H15BrClFN4O3	CN1C=NC2=C1C=C(C(=C2F)NC3=C(C=C(C=C3)Br)Cl)C(=O)NOCCO	Free Base		MEK1/2					Soluble in DMSO > 10 mM	MAPK Signaling	http://www.apexbt.com/azd6244-selumetinib.html	MEK inhibitor
B1104	AZD-9291	1421373-65-0	G02	L1021-06	499.61	C28H33N7O2	CN1C=C(C2=NC(NC3=C(OC)C=C(N(CCN(C)C)C)C(NC(C=C)=O)=C3)=NC=C2)C4=C1C=CC=C4	Free Base		EGFR					Soluble in DMSO > 10 mM	JAK/STAT Signaling	http://www.apexbt.com/azd-9291.html	Mutated forms EGFR inhibitor
B1568	Azelastine HCl	79307-93-0	E02	L1021-08	418.36	C22H24ClN3O.HCl	CN1CCCC(CC1)N2C(=O)C3=CC=CC=C3C(=N2)CC4=CC=C(C=C4)Cl.Cl	Hydrochloride		Histamine Receptor					Soluble in DMSO > 10 mM	Neuroscience	http://www.apexbt.com/azelastine-hcl.html
B1414	Azelnidipine	123524-52-7	F01	L1021-15	582.65	C33H34N4O6	CC1=C(C(C(=C(N1)N)C(=O)OC2CN(C2)C(C3=CC=CC=C3)C4=CC=CC=C4)C5=CC(=CC=C5)[N+](=O)[O-])C(=O)OC(C)C		Neurological Disease	Calcium Channel					Soluble in DMSO > 10 mM	Membrane Transporter/Ion Channel	http://www.apexbt.com/azelnidipine.html	L-type calcium channel blocker;antihypertensive
B2210	Azilsartan	147403-03-0	H10	L1021-12	456.45	C25H20N4O5	CCOC1=NC2=CC=CC(=C2N1CC3=CC=C(C=C3)C4=CC=CC=C4C5=NC(=O)ON5)C(=O)O	Free Base	Neurological Disease	Angiotensin Receptor					Soluble in DMSO > 10 mM	GPCR/G protein	http://www.apexbt.com/azilsartan.html
B2218	Azilsartan Medoxomil	863031-21-4	A04	L1021-13	568.53	C30H24N4O8	CCOC1=NC2=CC=CC(=C2N1CC3=CC=C(C=C3)C4=CC=CC=C4C5=NC(=O)ON5)C(=O)OCC6=C(OC(=O)O6)C	Free Base	Cardiovascular Disease	Angiotensin Receptor					Soluble in DMSO > 10 mM	GPCR/G protein	http://www.apexbt.com/azilsartan-medoxomil.html	Angiotensin II receptor type 1 antagonist
B1398	Azithromycin	83905-01-5	F01	L1021-07	748.98	C38H72N2O12	CCC1C(C(C(N(CC(CC(C(C(C(C(C(=O)O1)C)OC2CC(C(C(O2)C)O)(C)OC)C)OC3C(C(CC(O3)C)N(C)C)O)(C)O)C)C)C)O)(C)O	Free Base	Cancer	Antibiotic					Soluble in DMSO > 10 mM	Microbiology & Virology	http://www.apexbt.com/azithromycin.html
B1669	Azithromycin Dihydrate	117772-70-0	H08	L1021-08	785.02	C38H72N2O12.2H2O	CCC1C(C(C(N(CC(CC(C(C(C(C(C(=O)O1)C)OC2CC(C(C(O2)C)O)(C)OC)C)OC3C(C(CC(O3)C)N(C)C)O)(C)O)C)C)C)O)(C)O.O.O	Free Base	Infection						Soluble in DMSO > 10 mM		http://www.apexbt.com/azithromycin-dihydrate.html
B1893	Azlocillin sodium salt	37091-65-9	E05	L1021-10	484.48	C20H23N5O6S.Na	CC1(C(N2C(S1)C(C2=O)NC(=O)C(C3=CC=CC=C3)NC(=O)N4CCNC4=O)C(=O)[O-])C.[Na+]	Sodium Salt	Neurological Disease						Soluble in DMSO > 10 mM		http://www.apexbt.com/azlocillin-sodium-salt.html
A5931	Aztreonam	78110-38-0	F06	L1021-04	435.43	C13H17N5O8S2	CC1C(C(=O)N1S(=O)(=O)O)NC(=O)C(=NOC(C)(C)C(=O)O)C2=CSC(=N2)N	Free Base	Infection	Antibiotic					Soluble in DMSO > 10 mM	Microbiology & Virology	http://www.apexbt.com/aztreonam.html
B1670	Bacitracin	1405-87-4	G09	L1021-15	1408.67	C65H101N17O16S	CCC(C)C1C(=O)NC(C(=O)NC(C(=O)NC(C(=O)NC(C(=O)NCCCCC(C(=O)NC(C(=O)N1)CCCN)NC(=O)C(C(C)C)NC(=O)C(CCC(=O)O)NC(=O)C(CC(C)C)NC(=O)C2CSC(=N2)C(C(C)CC)N)CC(=O)N)CC(=O)O)CC3=CN=CN3)CC4=CC=CC=C4								Soluble in DMSO > 10 mM		http://www.apexbt.com/bacitracin.html	Peptide antibiotic
B3225	BAF312 (Siponimod)	1230487-00-9	D03	L1021-16	516.6	C29H35F3N2O3	CCC1=C(C=CC(=C1)C(=NOCC2=CC(=C(C=C2)C3CCCCC3)C(F)(F)F)C)CN4CC(C4)C(=O)O			S1P receptor					Soluble in DMSO	GPCR/G protein	http://www.apexbt.com/baf312-siponimod.html	S1P agonist,potent and selective
B3460	Balsalazide	80573-04-2	G03	L1021-13	357.32	C17H15N3O6		Free Base	Inflammation						Soluble in DMSO		http://www.apexbt.com/balsalazide.html
A4112	Barasertib (AZD1152-HQPA)	722544-51-6	D02	L1021-03	507.56	C26H30FN7O3	CCN(CCCOC1=CC2=C(C=C1)C(=NC=N2)NC3=NNC(=C3)CC(=O)NC4=CC(=CC=C4)F)CCO	Free Base		Aurora Kinase					Soluble in DMSO > 10 mM	Chromatin/Epigenetics	http://www.apexbt.com/barasertib-azd1152-hqpa.html	Aurora Kinase B inhibitor, Potent and selective
A3221	Bardoxolone methyl	218600-53-4	C07	L1021-02	505.69	C32H43NO4	CC1(CCC2(CCC3(C(C2C1)C(=O)C=C4C3(CCC5C4(C=C(C(=O)C5(C)C)C#N)C)C)C)C(=O)OC)C	Free Base		JAK					Soluble in DMSO > 10 mM	Chromatin/Epigenetics	http://www.apexbt.com/bardoxolone-methyl.html	IKK inhibitor, potent antioxidant inflammation modulator
A2577	Batimastat (BB-94)	130370-60-4	H09	L1021-01	477.64	C23H31N3O4S2	CNC([C@@H](NC([C@@H]([C@H](CSC1=CC=CS1)C(NO)=O)CC(C)C)=O)CC2=CC=CC=C2)=O	Free Base		MMP					Soluble in DMSO > 10 mM	Proteases/Proteasome	http://www.apexbt.com/batimastat-mmp-inhibitor.html	MMP inhibitor
B1519	Bazedoxifene HCl	198480-56-7	F09	L1021-15	507.06	C30H34N2O3.HCl	CC1=C(N(C2=C1C=C(C=C2)O)CC3=CC=C(C=C3)OCCN4CCCCCC4)C5=CC=C(C=C5)O.Cl			Estrogen/progestogen Receptor					Soluble in DMSO > 10 mM	Endocrinology and Hormones	http://www.apexbt.com/bazedoxifene-hcl.html	Novel, non-steroidal, indole-based estrogen receptor modulator (SERM)
B1248	Beclomethasone dipropionate	5534-9-8	H07	L1021-06	521.04	C28H37ClO7	CCC(=O)OCC(=O)C1(C(CC2C1(CC(C3(C2CCC4=CC(=O)C=CC43C)Cl)O)C)C)OC(=O)CC	Free Base	Respiratory Disease	Glucocorticoid Receptor					Soluble in DMSO > 10 mM	GPCR/G protein	http://www.apexbt.com/beclometasone-dipropionate.html	Corticosteroid used for asthma and rhinitis
B3492	Bedaquiline	843663-66-1	H04	L1021-13	525.5	C31H29BrN2O		Free Base	Infection	Antibiotic					Soluble in DMSO	Microbiology & Virology	http://www.apexbt.com/bedaquiline.html
B3491	Bedaquiline fumarate	845533-86-0	H03	L1021-13	671.58	C36H35BrN2O6		fumarate	Infection	Antibiotic					Soluble in DMSO	Microbiology & Virology	http://www.apexbt.com/bedaquiline-fumarate.html
A4096	Belinostat (PXD101)	414864-00-9	C07	L1021-03	318.35	C15H14N2O4S	C1=CC=C(C=C1)NS(=O)(=O)C2=CC=CC(=C2)C=CC(=O)NO	Free Base	Cancer	HDAC					Soluble in DMSO > 10 mM	NF-κB	http://www.apexbt.com/belinostat-pxd101.html	Hydroxamate-type HDAC inhibitor
B1672	Bemegride	64-65-3	H09	L1021-08	155.19	C8H13NO2	CCC1(CC(=O)NC(=O)C1)C	Free Base							Soluble in DMSO > 10 mM		http://www.apexbt.com/bemegride.html
B2216	Benazepril HCl	86541-74-4	A03	L1021-13	460.95	C24H29ClN2O5	CCOC(=O)C(CCC1=CC=CC=C1)NC2CCC3=CC=CC=C3N(C2=O)CC(=O)O.Cl	Hydrochloride	Cardiovascular Disease	Others					Soluble in DMSO > 10 mM	Others	http://www.apexbt.com/benazepril-hcl.html
A1984	Bendamustine HCl	3543-75-7	E08	L1021-01	394.72	C16H21Cl2N3O2.HCl	CN1C2=C(C=C(C=C2)N(CCCl)CCCl)N=C1CCCC(=O)O.Cl	Hydrochloride	Cancer	Apoptosis Inducers		Targets DNA by crosslinking			Soluble in DMSO > 10 mM	Apoptosis	http://www.apexbt.com/bendamustine-hcl.html	Cytostatic agent for non-Hodgkin lymphomas
B1409	Benidipine HCl	91599-74-5	F04	L1021-07	542.02	C28H31N3O6.HCl	CC1=C(C(C(=C(N1)C)C(=O)OC2CCCN(C2)CC3=CC=CC=C3)C4=CC(=CC=C4)[N+](=O)[O-])C(=O)OC.Cl	Hydrochloride	Cardiovascular Disease	Calcium Channel					Soluble in DMSO > 10 mM	Membrane Transporter/Ion Channel	http://www.apexbt.com/benidipine-hcl.html	Calcium channel blocker
B1489	Benserazide HCl	14919-77-8	F08	L1021-15	293.7	C10H15N3O5.HCl	C1=CC(=C(C(=C1CNNC(=O)C(CO)N)O)O)O.Cl		Neurological Disease						Soluble in DMSO > 10 mM		http://www.apexbt.com/benserazide-hcl.html	Decarboxylase inhibitor
B1673	Benzbromarone	3562-84-3	H10	L1021-08	424.08	C17H12Br2O3	CCC1=C(C2=CC=CC=C2O1)C(=O)C3=CC(=C(C(=C3)Br)O)Br	Free Base							Soluble in DMSO > 10 mM		http://www.apexbt.com/benzbromarone.html
B1674	Benzethonium Chloride	121-54-0	H11	L1021-08	448.08	C27H42NO2.Cl	CC(C)(C)CC(C)(C)C1=CC=C(C=C1)OCCOCC[N+](C)(C)CC2=CC=CC=C2.[Cl-]	Chloride	Neurological Disease						Soluble in DMSO > 10 mM		http://www.apexbt.com/benzethonium-chloride.html
B1675	Benzocaine	1994-9-7	A01	L1021-09	165.19	C9H11NO2	CCOC(=O)C1=CC=C(C=C1)N	Free Base	Respiratory Disease						Soluble in DMSO > 10 mM		http://www.apexbt.com/benzocaine.html
B1676	Benzoic Acid	65-85-0	A02	L1021-09	122.12	C7H6O2	C1=CC=C(C=C1)C(=O)O	Free Base							Soluble in DMSO > 10 mM		http://www.apexbt.com/benzoic-acid-28333.html
B1554	Benztropine mesylate	132-17-2	D03	L1021-08	403.53	C21H25NO.CH4SO3	CN1C2CCC1CC(C2)OC(C3=CC=CC=C3)C4=CC=CC=C4.CS(=O)(=O)O	Mesylate	Infection	Histamine Receptor					Soluble in DMSO > 10 mM	Neuroscience	http://www.apexbt.com/benztropine-mesylate.html
B1677	Benzydamine HCl	132-69-4	A03	L1021-09	345.87	C19H23N3O.HCl	CN(C)CCCOC1=NN(C2=CC=CC=C21)CC3=CC=CC=C3.Cl	Hydrochloride	Inflammation						Soluble in DMSO > 10 mM		http://www.apexbt.com/benzydamine-hcl.html
A8376	Bephenium Hydroxynaphthoate	3818-50-6	C06	L1021-05	443.53	C28H29NO4	C[N+](C)(CCOC1=CC=CC=C1)CC2=CC=CC=C2.C1=CC=C2C=C(C(=CC2=C1)C(=O)O)[O-]	hydroxynaphthoa	Vermifuge	Others					Soluble in DMSO	Others	http://www.apexbt.com/bephenium-hydroxynaphthoate.html	Anthelmintic agent
B1569	Bepotastine Besilate	190786-44-8	E03	L1021-08	547.06	C27H31ClN2O6S	C1CN(CCC1OC(C2=CC=C(C=C2)Cl)C3=CC=CC=N3)CCCC(=O)O.C1=CC=C(C=C1)S(=O)(=O)O	Free Base	Cancer	Histamine Receptor					Soluble in DMSO > 10 mM	Neuroscience	http://www.apexbt.com/bepotastine-besilate.html
B1555	Betahistine 2HCl	5579-84-0	D04	L1021-08	209.12	C8H12N2.2HCl	CNCCC1=CC=CC=N1.Cl.Cl	Dihydrochloride	Inflammation	Histamine Receptor					Soluble in DMSO > 10 mM	Neuroscience	http://www.apexbt.com/betahistine-2hcl.html
N1709	Betaine	107-43-7	G03	L1021-14	117.15	C5H11NO2	C[N+](C)(C)CC(=O)[O-]	Free Base							Soluble in DMSO	Nature Products	http://www.apexbt.com/betaine-14407.html	PCR Reagent
N1700	Betaine hydrochloride	590-46-5	G01	L1021-14	153.61	C5H11NO2 HCl	C[N+](C)(C)CC(=O)O.[Cl-]	Hydrochloride							Soluble in DMSO	Nature Products	http://www.apexbt.com/betaine-hydrochloride-14401.html
B1896	Betamethasone	378-44-9	E06	L1021-10	392.46	C22H29FO5	CC1CC2C3CCC4=CC(=O)C=CC4(C3(C(CC2(C1(C(=O)CO)O)C)O)F)C	Free Base	Inflammation	Glucocorticoid Receptor					Soluble in DMSO > 10 mM	GPCR/G protein	http://www.apexbt.com/betamethasone.html	Glucocorticoid receptor agonist
A8378	Betamethasone Dipropionate	5593-20-4	C07	L1021-05	504.59	C28H37FO7	CCC(=O)OCC(=O)C1(C(CC2C1(CC(C3(C2CCC4=CC(=O)C=CC43C)F)O)C)C)OC(=O)CC	Free Base	Inflammation	Others					Soluble in DMSO > 10 mM	Others	http://www.apexbt.com/betamethasone-dipropionate.html
A8379	Betamethasone Valerate	2152-44-5	C08	L1021-05	476.58	C27H37FO6	CCCCC(=O)OC1(C(CC2C1(CC(C3(C2CCC4=CC(=O)C=CC43C)F)O)C)C)C(=O)CO	Valerate	Inflammation	Others					Soluble in DMSO > 10 mM	Others	http://www.apexbt.com/betamethasone-valerate.html	anti-inflammatory corticosteroid
B1679	Betamipron	3440-28-6	A05	L1021-09	193.2	C10H11NO3	C1=CC=C(C=C1)C(=O)NCCC(=O)O	Free Base	Infection						Soluble in DMSO > 10 mM		http://www.apexbt.com/betamipron.html
B1353	Betaxolol HCl	63659-19-8	C02	L1021-07	343.89	C18H29NO3.HCl	CC(C)NCC(COC1=CC=C(C=C1)CCOCC2CC2)O.Cl	Hydrochloride	Cardiovascular Disease	Adrenergic Receptor					Soluble in DMSO > 10 mM	GPCR/G protein	http://www.apexbt.com/betaxolol-hcl.html
B1599	Bethanechol chloride	590-63-6	G04	L1021-15	196.68	C7H17N2O2.Cl	CC(C[N+](C)(C)C)OC(=O)N.[Cl-]		Neurological Disease	AChR					Soluble in DMSO > 10 mM	Neuroscience	http://www.apexbt.com/bethanechol-chloride-28920.html	Muscarinic receptor agonist
A8380	Bexarotene	153559-49-0	C09	L1021-05	348	C24H28O2	CC1=CC2=C(C=C1C(=C)C3=CC=C(C=C3)C(=O)O)C(CCC2(C)C)(C)C	Free Base	Cardiovascular Disease	RXR					Soluble in DMSO > 10 mM	Microbiology & Virology	http://www.apexbt.com/bexarotene-22567.html
B1680	Bezafibrate	41859-67-0	A06	L1021-09	361.82	C19H20ClNO4	CC(C)(C(=O)O)OC1=CC=C(C=C1)CCNC(=O)C2=CC=C(C=C2)Cl	Free Base	Metabolic Disease						Soluble in DMSO > 10 mM		http://www.apexbt.com/bezafibrate.html
A8558	BI6727 (Volasertib)	755038-65-4	E07	L1021-06	618.83	C34H50N8O3	CCC1C(=O)N(C2=CN=C(N=C2N1C(C)C)NC3=C(C=C(C=C3)C(=O)NC4CCC(CC4)N5CCN(CC5)CC6CC6)OC)C	Free Base		PLK					Soluble in DMSO > 10 mM	Cell Cycle/Checkpoint	http://www.apexbt.com/bi6727-volasertib.html	Plk inhibitor,highly potent
A8381	BIBR-1048	211915-06-9	C10	L1021-05	627.73	C34H41N7O5	CCCCCCOC(=O)N=C(C1=CC=C(C=C1)NCC2=NC3=C(N2C)C=CC(=C3)C(=O)N(CCC(=O)OCC)C4=CC=CC=N4)N	Free Base	Infection	Thrombin					Soluble in DMSO > 10 mM	Proteases/Proteasome	http://www.apexbt.com/bibr-1048.html	Thrombin inhibitor
A5065	Bicalutamide	90357-06-5	B09	L1021-04	430.37	C18H14F4N2O4S	CC(CS(=O)(=O)C1=CC=C(C=C1)F)(C(=O)NC2=CC(=C(C=C2)C#N)C(F)(F)F)O	Free Base	Endocrinology	Androgen Receptor					Soluble in DMSO > 10 mM	Endocrinology and Hormones	http://www.apexbt.com/bicalutamide.html	Androgen receptor antagonist
B1897	Bifonazole	60628-96-8	E07	L1021-10	310.39	C22H18N2	C1=CC=C(C=C1)C2=CC=C(C=C2)C(C3=CC=CC=C3)N4C=CN=C4	Free Base	Infection						Soluble in DMSO > 10 mM		http://www.apexbt.com/bifonazole-28802.html
B2139	Bimatoprost	155206-00-1	F04	L1021-12	415.57	C25H37NO4	CCNC(=O)CCCC=CCC1C(CC(C1C=CC(CCC2=CC=CC=C2)O)O)O	Free Base	Neurological Disease	Prostaglandin Receptor					Soluble in DMSO > 10 mM	GPCR/G protein	http://www.apexbt.com/bimatoprost-27177.html
B2156	Bindarit	130641-38-2	G03	L1021-12	324.37	C19H20N2O3	CC(C)(C(=O)O)OCC1=NN(C2=CC=CC=C21)CC3=CC=CC=C3	Free Base	Cancer						Soluble in DMSO > 10 mM		http://www.apexbt.com/bindarit.html
A5639	BIRB 796 (Doramapimod)	285983-48-4	E09	L1021-04	527.66	C31H37N5O3	CC1=CC=C(C=C1)N2C(=CC(=N2)C(C)(C)C)NC(=O)NC3=CC=C(C4=CC=CC=C43)OCCN5CCOCC5	Free Base		p38					Soluble in DMSO > 10 mM	MAPK Signaling	http://www.apexbt.com/birb-796-doramapimod.html	P38 MAPK inhibitor,cell permeable and highly selective
A4219	Birinapant (TL32711)	1260251-31-7	E05	L1021-03	806.94	C42H56F2N8O6	CCC(C(=O)N1CC(CC1CC2=C(NC3=C2C=CC(=C3)F)C4=C(C5=C(N4)C=C(C=C5)F)CC6CC(CN6C(=O)C(CC)NC(=O)C(C)NC)O)O)NC(=O)C(C)NC	Free Base		IAP					Soluble in DMSO > 10 mM	Apoptosis	http://www.apexbt.com/birinapant-tl32711.html	Potent XIAP/cIAP1 antagonist
B1898	Bisacodyl	603-50-9	E08	L1021-10	361.39	C22H19NO4	CC(=O)OC1=CC=C(C=C1)C(C2=CC=C(C=C2)OC(=O)C)C3=CC=CC=N3	Free Base	Cardiovascular Disease						Soluble in DMSO > 10 mM		http://www.apexbt.com/bisacodyl.html
B1354	Bisoprolol fumarate	104344-23-2	C03	L1021-07	441.52	C22H35NO8	CC(C)NCC(COC1=CC=C(C=C1)COCCOC(C)C)O.C(=CC(=O)O)C(=O)O	Free Base	Cardiovascular Disease	Adrenergic Receptor					Soluble in DMSO > 10 mM	GPCR/G protein	http://www.apexbt.com/bisoprolol-fumarate.html
A8331	Bleomycin Sulfate	9041-93-4	B01	L1021-05	1512.6	C55H85N17O25S4	CC1=C(N=C(N=C1N)C(CC(=O)N)NCC(C(=O)N)N)C(=O)NC(C(C2=CN=CN2)OC3C(C(C(C(O3)CO)O)O)OC4C(C(C(C(O4)CO)O)OC4C(C(C(C(O4)CO)O)OC(=O)N)O)C(=O)NC(C)C(C(C)C(=O)NC(C(C)O)C(=O)NCCC5=NC(=CS5)C6=NC(=CS6)C(=O)NCCC[S+](C)C)O.OS(=O)(=O)[O-]	Sulfate	Cancer	DNA Synthesis					Soluble in DMSO > 10 mM	DNA Damage/DNA Repair	http://www.apexbt.com/bleomycin-sulfate.html	Chemotherapy agent, induces DNA strand break
A4022	BMS-708163 (Avagacestat)	1146699-66-2	B06	L1021-15	520.88	C20H17ClF4N4O4S	C1=CC(=CC=C1S(=O)(=O)N(CC2=C(C=C(C=C2)C3=NOC=N3)F)C(CCC(F)(F)F)C(=O)N)Cl			Gamma Secretase					Soluble in DMSO > 10 mM	Proteases	http://www.apexbt.com/bms-708163-avagacestat.html	γ-secretase inhibitor
A3261	Boceprevir	394730-60-0	C08	L1021-02	519.68	C27H45N5O5	CC1(C2C1C(N(C2)C(=O)C(C(C)(C)C)NC(=O)NC(C)(C)C)C(=O)NC(CC3CCC3)C(=O)C(=O)N)C	Free Base	Infection	HCV Protease					Soluble in DMSO	Proteases/Proteasome	http://www.apexbt.com/boceprevir.html	HCV protease inhibitor,potent and selective
B1682	Bosentan	147536-97-8	A07	L1021-09	551.63	C27H29N5O6S	CC(C)(C)C1=CC=C(C=C1)S(=O)(=O)NC2=C(C(=NC(=N2)C3=NC=CC=N3)OCCO)OC4=CC=CC=C4OC	Free Base	Cardiovascular Disease	Endothelin Receptor					Soluble in DMSO > 10 mM	GPCR/G protein	http://www.apexbt.com/bosentan.html
B1521	Bosentan Hydrate	157212-55-0	C05	L1021-08	569.63	C27H31N5O7S	CC(C)(C)C1=CC=C(C=C1)S(=O)(=O)NC2=C(C(=NC(=N2)C3=NC=CC=N3)OCCO)OC4=CC=CC=C4OC.O	Hydrate	Cardiovascular Disease	Endothelin Receptor					Soluble in DMSO > 10 mM	GPCR/G protein	http://www.apexbt.com/bosentan-hydrate.html	endothelin receptor antagonist
A2149	Bosutinib (SKI-606)	380843-75-4	F02	L1021-01	530.45	C26H29Cl2N5O3	CN1CCN(CC1)CCCOC2=C(C=C3C(=C2)N=CC(=C3NC4=CC(=C(C=C4Cl)Cl)OC)C#N)OC	Free Base	Cancer	Bcr-Abl					Soluble in DMSO > 10 mM	TGF-β / Smad Signaling	http://www.apexbt.com/bosutinib-ski-606.html	Potent Abl/Src kinases
B1102	Brexpiprazole	913611-97-9	G01	L1021-06	433.57	C25H27N3O2S	C1CN(CCN1CCCCOC2=CC3=C(C=C2)C=CC(=O)N3)C4=C5C=CSC5=CC=C4	Free Base	Neurological Disease	Dopamine Receptor					Soluble in DMSO	Neuroscience	http://www.apexbt.com/brexpiprazole.html	5-HT2A, α1B-, and α2C-adrenergic receptors antagonist
B1683	Brimonidine Tartrate	70359-46-5	A08	L1021-09	442.22	C15H16BrN5O6	C1CN=C(N1)NC2=C(C3=NC=CN=C3C=C2)Br.C(C(C(=O)O)O)(C(=O)O)O	Tartrate	Neurological Disease						Soluble in DMSO > 10 mM		http://www.apexbt.com/brimonidine-tartrate.html
A4359	Brinzolamide	138890-62-7	H07	L1021-03	383.51	C12H21N3O5S3	CCNC1CN(S(=O)(=O)C2=C1C=C(S2)S(=O)(=O)N)CCCOC	Free Base	Neurological Disease	Carbonic Anhydrase					Soluble in DMSO > 10 mM	Metabolism	http://www.apexbt.com/brinzolamide.html	CA II inhibitor
B4806	Brivaracetam	357336-20-0	B03	L1021-14	212.29	C11H20N2O2	CCCC1CC(=O)N(C1)C(CC)C(=O)N	Free Base	Neurological Disease	Sodium Channel					Soluble in DMSO	Membrane Transporter/Ion Channel	http://www.apexbt.com/brivaracetam.html	ligand for SV2A, selective and high-affinity
B1684	Bromfenac Sodium	91714-93-1	A09	L1021-09	356.15	C15H11BrNO3.Na	C1=CC(=C(C(=C1)CC(=O)[O-])N)C(=O)C2=CC=C(C=C2)Br.[Na+]	Sodium	Inflammation						Soluble in DMSO > 10 mM		http://www.apexbt.com/bromfenac-sodium.html
B1899	Bromhexine HCl	611-75-6	E09	L1021-10	412.59	C14H20Br2N2.HCl	CN(CC1=CC(=CC(=C1N)Br)Br)C2CCCCC2.Cl	Hydrochloride	Cardiovascular Disease						Soluble in DMSO > 10 mM		http://www.apexbt.com/bromhexine-hcl.html
B1545	Brompheniramine hydrogen maleate	980-71-2	C10	L1021-08	435.31	C16H19BrN2.C4H4O4	CN(C)CCC(C1=CC=C(C=C1)Br)C2=CC=CC=N2.C(=CC(=O)O)C(=O)O	Maleate	Infection	Histamine Receptor					soluble in water	Neuroscience	http://www.apexbt.com/brompheniramine-hydrogen-maleate.html
B1685	Broxyquinoline	521-74-4	A10	L1021-09	302.95	C9H5Br2NO	C1=CC2=C(C(=C(C=C2Br)Br)O)N=C1	Free Base	Vermifuge						Soluble in DMSO > 10 mM		http://www.apexbt.com/broxyquinoline.html
N1490	Brucine	357-57-3	F07	L1021-14	394.19	C23H26N2O4	COC1=C(C=C2C(=C1)C34CCN5C3CC6C7C4N2C(=O)CC7OCC=C6C5)OC	Free Base	Cancer						Soluble in DMSO	Nature Products	http://www.apexbt.com/brucine-14297.html
B1900	Budesonide	51333-22-3	E10	L1021-10	430.53	C25H34O6	O=C(C([H])([H])O[H])[C@@]12OC(C([H])([H])C([H])([H])C([H])([H])[H])([H])O[C@]1([H])C([H])([H])[C@]([C@@](C([H])([H])C3([H])[H])([H])[C@@]4([H])[C@@](C([H])([H])[H])(C([H])=C5[H])C3=C([H])C5=O)([H])[C@]2(C([H])([H])[H])C([H])([H])[C@]4([H])O[H]	Free Base	Endocrinology	Glucocorticoid Receptor					Soluble in DMSO > 10 mM	GPCR/G protein	http://www.apexbt.com/budesonide-26722.html	Anti-inflammatory corticosteroid
B1443	Bufexamac	2438-72-4	G06	L1021-07	223.27	C12H17NO3	CCCCOC1=CC=C(C=C1)CC(=O)NO	Free Base	Metabolic Disease	COX					Soluble in DMSO > 10 mM	Neuroscience	http://www.apexbt.com/bufexamac.html
B1889	Buflomedil HCl	35543-24-9	E02	L1021-10	343.85	C17H25NO4.HCl	COC1=CC(=C(C(=C1)OC)C(=O)CCCN2CCCC2)OC.Cl	Hydrochloride	Neurological Disease						Soluble in DMSO > 10 mM		http://www.apexbt.com/buflomedil-hcl-28737.html
A1855	Bumetanide	28395-03-1	D09	L1021-01	364.42	C17H20N2O5S	CCCCNC1=C(C(=CC(=C1)C(=O)O)S(=O)(=O)N)OC2=CC=CC=C2	Free Base	Cardiovascular Disease	NKCC					Soluble in DMSO > 10 mM	Membrane Transporter/Ion Channel	http://www.apexbt.com/bumetanide-22016.html	NKCC cotransporter inhibitor
B1420	Bupivacaine HCl	18010-40-7	G01	L1021-07	324.89	C18H28N2O.HCl	CCCCN1CCCCC1C(=O)NC2=C(C=CC=C2C)C.Cl	Hydrochloride	Neurological Disease	Sodium Channel					Soluble in DMSO > 10 mM	Membrane Transporter/Ion Channel	http://www.apexbt.com/bupivacaine-hcl.html	Anaesthetic drug
B3326	Bupropion hydrochloride	31677-93-7	E11	L1021-13	276.2	C13H19Cl2NO	CC(C(=O)C1=CC(=CC=C1)Cl)NC(C)(C)C.Cl	Hydrochloride	Infection						Soluble in DMSO > 10 mM		http://www.apexbt.com/bupropion-hydrochloride.html	Dopamine/norepinephrine inhibitor
B1687	Buspirone HCl	33386-08-2	A11	L1021-09	421.96	C21H31N5O2.HCl	C1CCC2(C1)CC(=O)N(C(=O)C2)CCCCN3CCN(CC3)C4=NC=CC=N4.Cl	Hydrochloride	Neurological Disease						Soluble in DMSO > 10 mM		http://www.apexbt.com/buspirone-hcl.html
A8386	Busulfan	55-98-1	C11	L1021-05	246.3	C6H14O6S2	CS(=O)(=O)OCCCCOS(=O)(=O)C	Free Base	Cardiovascular Disease	DNA Alkylating					Soluble in DMSO > 10 mM	DNA Damage/DNA Repair	http://www.apexbt.com/busulfan.html	DNA alkylating agent
B1901	Butenafine HCl	101827-46-7	E11	L1021-10	353.93	C23H28ClN	CC(C)(C)C1=CC=C(C=C1)CN(C)CC2=CC=CC3=CC=CC=C32.Cl	Hydrochloride	Neurological Disease	Antibiotic					Soluble in DMSO > 10 mM	Microbiology & Virology	http://www.apexbt.com/butenafine-hcl.html
B1902	Butoconazole nitrate	64872-77-1	F01	L1021-10	474.79	C19H17Cl3N2S.HNO3	C1=CC(=C(C(=C1)Cl)SC(CCC2=CC=C(C=C2)Cl)CN3C=CN=C3)Cl.[N+](=O)(O)[O-]	Nitrate	Infection						Soluble in DMSO > 10 mM		http://www.apexbt.com/butoconazole-nitrate-28761.html
A8346	BYL-719	1217486-61-7	B04	L1021-05	441.47	C19H22F3N5O2S	CC1=C(SC(=N1)NC(=O)N2CCCC2C(=O)N)C3=CC(=NC=C3)C(C)(C)C(F)(F)F	Free Base		PI3K					Soluble in DMSO > 10 mM	PI3K/Akt/mTOR Signaling	http://www.apexbt.com/byl-719.html	Selective PI3Kα inhibitor
B2157	Cabazitaxel	183133-96-2	G04	L1021-12	835.93	C45H57NO14	CO[C@H]1C[C@]2([H])[C@](CO2)(OC(C)=O)[C@]3([H])[C@]1(C)C([C@H](OC)C4=C(C)[C@@H](OC([C@H](O)[C@H](C5=CC=CC=C5)NC(OC(C)(C)C)=O)=O)C[C@]([C@H]3OC(C6=CC=CC=C6)=O)(O)C4(C)C)=O	Free Base	Neurological Disease	Microtubule/Tubulin					Soluble in DMSO > 10 mM	Cell Cycle/Checkpoint	http://www.apexbt.com/cabazitaxel.html
A2977	Cabozantinib (XL184, BMS-907351)	849217-68-1	B02	L1021-02	501.51	C28H24FN3O5	COC1=CC2=C(C=CN=C2C=C1OC)OC3=CC=C(C=C3)NC(=O)C4(CC4)C(=O)NC5=CC=C(C=C5)F	Free Base	Cancer	c-MET					Soluble in DMSO > 10 mM	Tyrosine Kinase/Adaptors	http://www.apexbt.com/cabozantinib-xl184-bms-907351.html	VEGFR2/Met/Ret/Kit/FLT//AXL inhibitor
B1401	Cabozantinib malate (XL184)	1140909-48-3	E11	L1021-15	635.59	C32H30FN3O10	COC1=CC2=C(C=CN=C2C=C1OC)OC3=CC=C(C=C3)NC(=O)C4(CC4)C(=O)NC5=CC=C(C=C5)F.C(C(C(=O)O)O)C(=O)O			c-MET					Soluble in DMSO > 10 mM	Tyrosine Kinase	http://www.apexbt.com/cabozantinib-malate-xl184.html	MET andVEGF receptor2 inhibitor
N1735	Caffeic acid	331-39-5	G07	L1021-14	180.15	C9H8O4	C1=CC(=C(C=C1C=CC(=O)O)O)O	Free Base							Soluble in 100% ethanol, DMSO or DMF	Nature Products	http://www.apexbt.com/caffeic-acid-14425.html
A3005	CAL-101 (Idelalisib, GS-1101)	870281-82-6	B07	L1021-02	415.43	C22H18FN7O	CCC(C1=NC2=C(C(=CC=C2)F)C(=O)N1C3=CC=CC=C3)NC4=NC=NC5=C4NC=N5	Free Base	Cancer	PI3K					Soluble in DMSO > 10 mM	PI3K/Akt/mTOR Signaling	http://www.apexbt.com/cal-101.html	PI3K inhibitor
B2141	Calcitriol	32222-06-3	F05	L1021-12	416.64	C27H44O3	CC(CCCC(C)(C)O)C1CCC2C1(CCCC2=CC=C3CC(CC(C3=C)O)O)C	Free Base	Endocrinology	VD/VDR					Soluble in DMSO > 10 mM	Vitamin D Related	http://www.apexbt.com/calcitriol.html	TNF-α and IL-1β production inhibitor
A8387	Calcium Gluceptate	17140-60-2	D01	L1021-05	490.42	C14H26CaO16	C(C(C(C(C(C(C(=O)[O-])O)O)O)O)O)O.C(C(C(C(C(C(C(=O)[O-])O)O)O)O)O)O.[Ca+2]	Gluceptate		Others					Soluble in DMSO	Others	http://www.apexbt.com/calcium-gluceptate.html	Calcium supplement
B2082	Camostat Mesilate	59721-29-8	D02	L1021-16	494.52	C20H22N4O5.CH4O3S	CN(C)C(=O)COC(=O)CC1=CC=C(C=C1)OC(=O)C2=CC=C(C=C2)N=C(N)N.CS(=O)(=O)O								Soluble in DMSO > 10 mM		http://www.apexbt.com/camostat-mesilate.html	Trypsin-like protease inhibitor
A8333	Canagliflozin	842133-18-0	B02	L1021-05	444.52	C24H25FO5S	CC1=C(C=C(C=C1)C2C(C(C(C(O2)CO)O)O)O)CC3=CC=C(S3)C4=CC=C(C=C4)F	Free Base	Cardiovascular Disease	SGLT					Soluble in DMSO > 10 mM	Metabolism	http://www.apexbt.com/canagliflozin.html	SGLT2 inhibitor,potent and selective
A5932	Candesartan	139481-59-7	F07	L1021-04	440.45	C24H20N6O3	CCOC1=NC2=CC=CC(=C2N1CC3=CC=C(C=C3)C4=CC=CC=C4C5=NNN=N5)C(=O)O	Free Base	Cardiovascular Disease	RAAS					Soluble in DMSO > 10 mM	Endocrinology and Hormones	http://www.apexbt.com/candesartan.html	Angiotensin II receptor 1 (AT1) antagonist
B2203	Candesartan Cilexetil	145040-37-5	H07	L1021-12	610.66	C33H34N6O6	CCOC1=NC2=CC=CC(=C2N1CC3=CC=C(C=C3)C4=CC=CC=C4C5=NNN=N5)C(=O)OC(C)OC(=O)OC6CCCCC6	Free Base	Cardiovascular Disease						Soluble in DMSO > 10 mM		http://www.apexbt.com/candesartan-cilexetil-28849.html
A8647	Capecitabine	154361-50-9	F01	L1021-06	359.35	C15H22FN3O6	CCCCCOC(=O)NC1=NC(=O)N(C=C1F)C2C(C(C(O2)C)O)O	Free Base	Cancer	DNA Synthesis					Soluble in DMSO > 10 mM	DNA Damage/DNA Repair	http://www.apexbt.com/capecitabine.html
B1689	Capreomycin Sulfate	1405-37-4	G10	L1021-15	750.78	C25H44N14O7.H2SO4	O=C([C@]([H])(C)NC([C@](N)([H])CNC1=O)=O)N[C@@]([H])(CNC(CC(CCCN)N)=O)C(NC(C(N[C@@]1([H])[C@@H]2CCNC(N)=N2)=O)=CNC(N)=O)=O.[xH2SO4]		Infection						Soluble in DMSO		http://www.apexbt.com/capreomycin-sulfate.html	Cyclic peptide antibiotic
A3278	Capsaicin	404-86-4	C09	L1021-02	305.41	C18H27NO3	CC(C)C=CCCCCC(=O)NCC1=CC(=C(C=C1)O)OC	Free Base		Apoptosis Inducers		"defunctionalization" of nociceptor fibers by inducing a topical hypersensitivity reaction on the skin			Soluble in DMSO > 10 mM	Apoptosis	http://www.apexbt.com/capsaicin-20061.html	TRPV1 receptor agonist
A8388	Carbadox	6804-7-5	D02	L1021-05	262.22	C11H10N4O4	COC(=O)N=NC=C1C=[N+](C2=CC=CC=C2N1O)[O-]	Free Base	Infection	Others					Soluble in DMSO	Others	http://www.apexbt.com/carbadox.html
B1390	Carbamazepine	298-46-4	E05	L1021-07	236.27	C15H12N2O	C1=CC=C2C(=C1)C=CC3=CC=CC=C3N2C(=O)N	Free Base	Neurological Disease	Sodium Channel					Soluble in DMSO > 10 mM	Membrane Transporter/Ion Channel	http://www.apexbt.com/carbamazepine-27079.html
B7196	Carbamoylcholine chloride	51-83-2	H04	L1021-16	182.65	C6H15ClN2O2	O=C(N)OCC[N+](C)(C)C.[Cl-]			Nicotinic Receptor					Soluble in DMSO > 10 mM	Neuroscience	http://www.apexbt.com/carbamoylcholine-chloride.html	Cholinergic receptor agonist
B1903	Carbazochrome sodium sulfonate (AC-17)	51460-26-5	F02	L1021-10	322.27	C10H11N4NaO5S	CN1C(CC2=CC(=NNC(=O)N)C(=O)C=C21)S(=O)(=O)[O-].[Na+]	Sodium	Cancer						Soluble in DMSO > 10 mM		http://www.apexbt.com/carbazochrome-sodium-sulfonate-ac-17.html
A2511	Carbenicillin, Disodium Salt	4800-94-6	A10	L1021-15	422.4	C17H16N2O6SNa2	CC1(C(N2C(S1)C(C2=O)NC(=O)C(C3=CC=CC=C3)C(=O)[O-])C(=O)[O-])C.[Na+].[Na+]		Infection	Antibiotic					Soluble in DMSO	Microbiology &amp; Virology	http://www.apexbt.com/carbenicillin-disodium-salt.html	Inhibits the cell-wall synthesis,antibiotic
A8389	Carbenoxolone disodium	7421-40-1	D03	L1021-05	614.72	C34H48Na2O7	CC1(C2CCC3(C(C2(CCC1OC(=O)CCC(=O)[O-])C)C(=O)C=C4C3(CCC5(C4CC(CC5)(C)C(=O)[O-])C)C)C)C.[Na+].[Na+]	disodium	Endocrinology	Gap Junction					Soluble to 100 mM in sterile water	Neuroscience	http://www.apexbt.com/carbenoxolone-disodium.html	11β-HSD inhibitor
B1904	Carbidopa	28860-95-9	E01	L1021-16	226.23	C10H14N2O4	CC(CC1=CC(=C(C=C1)O)O)(C(=O)O)NN								Soluble in DMSO > 10 mM		http://www.apexbt.com/carbidopa-28653.html	Decarboxylase inhibitor
B1905	Carbimazole	22232-54-8	F03	L1021-10	186.23	C7H10N2O2S	CCOC(=O)N1C=CN(C1=S)C	Free Base	Infection						Soluble in DMSO > 10 mM		http://www.apexbt.com/carbimazole.html
A2171	Carboplatin	41575-94-4	F03	L1021-01	371.25	C6H12N2O4Pt	C1CC(C1)(C(=O)[O-])C(=O)[O-].N.N.[Pt+2]	Free Base	Cancer	DNA Synthesis					Soluble in DMSO	DNA Damage/DNA Repair	http://www.apexbt.com/carboplatin.html	Antitumor agent that forms platinum-DNA adducts.
A1933	Carfilzomib (PR-171)	868540-17-4	E04	L1021-01	719.91	C40H57N5O7	CC(C)CC(C(=O)C1(CO1)C)NC(=O)C(CC2=CC=CC=C2)NC(=O)C(CC(C)C)NC(=O)C(CCC3=CC=CC=C3)NC(=O)CN4CCOCC4	Free Base	Cardiovascular Disease	Proteasome					Soluble in DMSO > 10 mM	Ubiquitination	http://www.apexbt.com/carfilzomib-pr-171.html	Proteasome inhibitor,epoxomicin analog
A3282	Cariprazine	839712-12-8	C10	L1021-02	427.41	C21H32Cl2N4O	CN(C)C(=O)NC1CCC(CC1)CCN2CCN(CC2)C3=C(C(=CC=C3)Cl)Cl	Free Base	Neurological Disease	Dopamine Receptor					Soluble in DMSO	Neuroscience	http://www.apexbt.com/cariprazine.html	D2/D3 partial agonist,antipsychotic drug
A2548	Carmofur	61422-45-5	H06	L1021-01	257.26	C11H16FN3O3	CCCCCCNC(=O)N1C=C(C(=O)NC1=O)F	Free Base		DNA Synthesis					Soluble in DMSO > 10 mM	DNA Damage/DNA Repair	http://www.apexbt.com/carmofur-21989.html	Cytostatic derivative of fluorouracilm,antineoplatic agent
B3489	Carmustine	154-93-8	H01	L1021-13	214.05	C5H9Cl2N3O2		Free Base	Cancer	DNA Alkylating					Soluble in DMSO	DNA Damage/DNA Repair	http://www.apexbt.com/carmustine.html
B1690	Carprofen	53716-49-7	B01	L1021-09	273.71	C15 H12ClNO2	CC(C1=CC2=C(C=C1)C3=C(N2)C=CC(=C3)Cl)C(=O)O	Free Base	Inflammation						Soluble in DMSO > 10 mM		http://www.apexbt.com/carprofen.html
B5944	Carteolol HCl	51781-21-6	D06	L1021-14	328.83	C16H25ClN2O3	CC(C)(NCC(O)COC1=CC=CC2=C1CCC(O)=N2)C.Cl	Hydrochloride	Neurological Disease	Adrenergic Receptor					Soluble in DMSO	GPCR/G protein	http://www.apexbt.com/carteolol-hcl.html	Non-selective beta-adrenoceptor antagonist
B1332	Carvedilol	72956-09-3	A07	L1021-07	406.47	C24H26N2O4	COC1=CC=CC=C1OCCNCC(COC2=CC=CC3=C2C4=CC=CC=C4N3)O	Free Base		Adrenergic Receptor					Soluble in DMSO > 10 mM	GPCR/G protein	http://www.apexbt.com/carvedilol-27102.html
B4972	Caspofungin	162808-62-0	C01	L1021-14	1092.33	C53H89N9O15	O=C([C@@H]1C[C@@H](O)CN1C([C@@H](NC(C2CC(CCCCCCCCC(C)CC(CC)C)=O)=O)[C@@H](C)O)=O)N[C@@H]([C@H](O)[C@@H](O)C3=CC=C(O)C=C3)C(N[C@@H]([C@H](O)CCN)C(N4CC[C@H](O)[C@H]4C(N[C@@H](NCCN)[C@H](O)C2)=O)=O)=O	Free Base	Infection						Soluble in DMSO		http://www.apexbt.com/caspofungin.html
B2083	Caspofungin Acetate	179463-17-3	B08	L1021-12	1213.42	C56H96N10O19	CCC(C)CC(C)CCCCCCCCC(=O)NC1CC(C(NC(=O)C2C(CCN2C(=O)C(NC(=O)C(NC(=O)C3CC(CN3C(=O)C(NC1=O)C(C)O)O)C(C(C4=CC=C(C=C4)O)O)O)C(CCN)O)O)NCCN)O.CC(=O)O.CC(=O)O	Free Base	Infection	β(1,3)-D-Glucan Synthase					Soluble in DMSO > 10 mM	Others	http://www.apexbt.com/caspofungin-acetate.html
N1382	Catharanthine	2468-21-5	F06	L1021-14	336.42	C21H24N2O2	O=C([C@@]1(C(N([H])C2=C([H])C([H])=C([H])C([H])=C32)=C3C([H])([H])C4([H])[H])[C@](C(C([H])([H])C([H])([H])[H])=C5[H])([H])N4C([H])([H])[C@@]5([H])C1([H])[H])OC([H])([H])[H]	Free Base	Inflammation						Soluble in DMSO > 10 mM	Nature Products	http://www.apexbt.com/catharanthine-14265.html
A1882	Cediranib (AZD217)	288383-20-0	D10	L1021-01	450.51	C25H27FN4O3	CC1=CC2=C(N1)C=CC(=C2F)OC3=NC=NC4=CC(=C(C=C43)OC)OCCCN5CCCC5	Free Base		VEGFR					Soluble in DMSO > 10 mM	Tyrosine Kinase/Adaptors	http://www.apexbt.com/cediranib-azd217.html	VEGFR inhibitor receptor,highly potent
C4183	Cefazolin (sodium salt)	27164-46-1	A06	L1021-16	476.5	C14H13N8O4S3 • Na	O=C(CN1N=NN=C1)N[C@H](C2=O)[C@]3([H])N2C(C([O-])=O)=C(CSC4=NN=C(C)S4)CS3.[Na+]			Antibiotic					Soluble in DMSO	Microbiology &amp; Virology	http://www.apexbt.com/Cefazolin (sodium salt).html	broad-spectrum, first-generation cephalosporin antibiotic
A8391	Cefdinir	91832-40-5	D04	L1021-05	395.41	C14H13N5O5S2	C=CC1=C(N2C(C(C2=O)NC(=O)C(=NO)C3=CSC(=N3)N)SC1)C(=O)O	Free Base	Infection	Antibiotic					Soluble in DMSO > 10 mM	Microbiology & Virology	http://www.apexbt.com/cefdinir.html
A8392	Cefoperazone	62893-19-0	D05	L1021-05	645.66	C25H27N9O8S2	CCN1CCN(C(=O)C1=O)C(=O)NC(C2=CC=C(C=C2)O)C(=O)NC3C4N(C3=O)C(=C(CS4)CSC5=NN=NN5C)C(=O)O	Free Base	Infection	Antibiotic					Soluble in DMSO > 10 mM	Microbiology & Virology	http://www.apexbt.com/cefoperazone.html
C4588	Cefotaxime (sodium salt)	64485-93-4	B06	L1021-16	477.5	C16H16N5O7S2 • Na	[H][C@@]1([C@@H]2NC(/C(C3=CSC(N)=N3)=N\OC)=O)N(C(C([O-])=O)=C(COC(C)=O)CS1)C2=O.[Na+]			Antibiotic					Soluble in DMSO	Microbiology &amp; Virology	http://www.apexbt.com/Cefotaxime (sodium salt).html	cephalosporin antibiotic
B4973	Cefpodoxime Proxetil	87239-81-4	C02	L1021-14	557.6	C21H27N5O9S2	CC(C)OC(OC(C)OC(C1=C(COC)CS[C@]([H])([C@@H]2NC(/C(C3=CSC(N)=N3)=N\OC)=O)N1C2=O)=O)=O	Free Base	Infection						Soluble in DMSO		http://www.apexbt.com/cefpodoxime-proxetil.html
B4974	Cefprozil	92665-29-7	C03	L1021-14	389.43	C18H19N3O5S	OC1=CC=C([C@@H](N)C(N[C@@H]2C(N3[C@@]2([H])SCC(/C=C/C)=C3C(O)=O)=O)=O)C=C1	Free Base	Infection						Soluble in DMSO		http://www.apexbt.com/cefprozil.html
B3539	Ceftazidime	72558-82-8	H11	L1021-13	546.58	C22H22N6O7S2		Free Base	Infection	Antibiotic					Soluble in DMSO	Microbiology & Virology	http://www.apexbt.com/ceftazidime.html
B1907	Ceftiofur HCl	103980-44-5	F04	L1021-10	560.02	C19H17N5O7S3.HCl	CON=C(C1=CSC(=N1)N)C(=O)NC2C3N(C2=O)C(=C(CS3)CSC(=O)C4=CC=CO4)C(=O)O.Cl	Hydrochloride	Infection						Soluble in DMSO > 10 mM		http://www.apexbt.com/ceftiofur-hcl.html
B1691	Ceftriaxone Sodium Trihydrate	104376-79-6	B02	L1021-09	661.6	C18H16N8O7S3.7/2H2O.2Na	O=C1N(C(C([O-])=O)=C2CSC(N(C)N=C3[O-])=NC3=O)[C@H](SC2)[C@@H]1NC(/C(C4=CSC(N)=N4)=N\OC)=O.[Na+].[Na+].[3.5H2O]	Sodium	Infection						Soluble in DMSO		http://www.apexbt.com/ceftriaxone-sodium-trihydrate.html
A1664	Celecoxib	169590-42-5	C03	L1021-01	381.37	C17H14F3N3O2S	CC1=CC=C(C=C1)C2=CC(=NN2C3=CC=C(C=C3)S(=O)(=O)N)C(F)(F)F	Free Base	Inflammation	COX					Soluble in DMSO > 10 mM	Neuroscience	http://www.apexbt.com/celecoxib.html	Selective cyclooxygenase-2 (COX-2) inhibitor
A4009	CEP-18770	847499-27-8	A02	L1021-03	413.3	C21H28BN3O5	B(C(CC(C)C)NC(=O)C(C(C)O)NC(=O)C1=CC=CC(=N1)C2=CC=CC=C2)(O)O	Free Base		Proteasome					Soluble in DMSO > 10 mM	Ubiquitination	http://www.apexbt.com/cep-18770.html	Proteasome inhibitor
B1692	Cephalexin	15686-71-2	B03	L1021-09	347.39	C16H17N3O4S	CC1=C(N2C(C(C2=O)NC(=O)C(C3=CC=CC=C3)N)SC1)C(=O)O	Free Base	Infection	Antibiotic					Soluble in DMSO	Microbiology & Virology	http://www.apexbt.com/cephalexin.html
N2771	Cepharanthine	481-49-2	A05	L1021-15	606.71	C37H38N2O6	CN1CCC2=CC3=C(C4=C2C1CC5=CC=C(C=C5)OC6=C(C=CC(=C6)CC7C8=CC(=C(C=C8CCN7C)OC)O4)OC)OCO3	Free Base	Metabolic Disease						Soluble in DMSO > 10 mM	Nature Products	http://www.apexbt.com/cepharanthine.html
A3298	Cetirizine	83881-51-0	C11	L1021-02	388.89	C21H25ClN2O3	C1CN(CCN1CCOCC(=O)O)C(C2=CC=CC=C2)C3=CC=C(C=C3)Cl	Free Base	Immunology	Histamine Receptor					Soluble in DMSO	Neuroscience	http://www.apexbt.com/cetirizine.html	Antihistamine
B1547	Cetirizine DiHCl	83881-52-1	C11	L1021-08	461.81	C21H27Cl3N2O3	C1CN(CCN1CCOCC(=O)O)C(C2=CC=CC=C2)C3=CC=C(C=C3)Cl.Cl.Cl	2HCl	Inflammation	Histamine Receptor					Soluble in DMSO > 10 mM	Neuroscience	http://www.apexbt.com/cetirizine-dihcl.html	H1 receptor inverse agonist
B1693	Cetrimonium Bromide (CTAB)	57-09-0	B04	L1021-09	364.45	C19H42N.Br	CCCCCCCCCCCCCCCC[N+](C)(C)C.[Br-]	Free Base	Infection						Soluble in DMSO > 10 mM		http://www.apexbt.com/cetrimonium-bromide-ctab.html
B4975	Cetrorelix	120287-85-6	C04	L1021-14	1431.04	C70H92ClN17O14		Free Base	Endocrinology						Soluble in DMSO		http://www.apexbt.com/cetrorelix.html
B1694	Cetylpyridinium Chloride	123-03-5	B05	L1021-09	339.99	C21H38N.Cl	CCCCCCCCCCCCCCCC[N+]1=CC=CC=C1.[Cl-]	Chloride	Infection						Soluble in DMSO > 10 mM		http://www.apexbt.com/cetylpyridinium-chloride.html
B1908	Chenodeoxycholic Acid	474-25-9	F05	L1021-10	392.57	C24H40O4	CC(CCC(=O)O)C1CCC2C1(CCC3C2C(CC4C3(CCC(C4)O)C)O)C	Free Base	Metabolic Disease	FXR					Soluble in DMSO > 10 mM	Others	http://www.apexbt.com/chenodeoxycholic-acid-27244.html
B3716	Chlorambucil	305-03-3	A05	L1021-14	304.21	C14H19Cl2NO2		Free Base	Cancer	Others					Soluble in DMSO > 10 mM	Others	http://www.apexbt.com/chlorambucil.html
A2512	Chloramphenicol	56-75-7	G11	L1021-01	323.13	C11H12Cl2N2O5	C1=CC(=CC=C1C(C(CO)NC(=O)C(Cl)Cl)O)[N+](=O)[O-]	Free Base	Infection	Antibiotics					Soluble in DMSO > 10 mM	Other Products	http://www.apexbt.com/chloramphenicol.html	Inhibits translation(blocking peptidyl transferase)
B3525	Chlorhexidine digluconate	18472-51-0	H07	L1021-13	897.76	C34H54Cl2N10O14		Free Base	Infection	Antibiotic					Soluble in DMSO	Microbiology & Virology	http://www.apexbt.com/chlorhexidine-digluconate.html
B1695	Chlorhexidine HCl	3697-42-5	G11	L1021-15	578.37	C22H30Cl2N10.2HCl	C1=CC(=CC=C1NC(=NC(=NCCCCCCN=C(N)N=C(N)NC2=CC=C(C=C2)Cl)N)N)Cl.Cl.Cl								Soluble in DMSO > 10 mM		http://www.apexbt.com/chlorhexidine-hcl.html	Antiseptic
B1909	Chlormezanone	80-77-3	F06	L1021-10	273.74	C11H12ClNO3S	CN1C(S(=O)(=O)CCC1=O)C2=CC=C(C=C2)Cl	Free Base	Respiratory Disease						Soluble in DMSO > 10 mM		http://www.apexbt.com/chlormezanone.html
B1696	Chlorocresol	59-50-7	B06	L1021-09	142.58	C7H7ClO	CC1=C(C=CC(=C1)O)Cl	Free Base							Soluble in DMSO > 10 mM		http://www.apexbt.com/chlorocresol.html
N1769	Chlorogenic acid	327-97-9	G10	L1021-14	354.31	C16H18O9	C1C(C(C(CC1(C(=O)O)O)OC(=O)C=CC2=CC(=C(C=C2)O)O)O)O	Free Base	Cardiovascular Disease						Soluble in DMSO > 10 mM	Nature Products	http://www.apexbt.com/chlorogenic-acid-14445.html
A8628	Chloroquine diphosphate	50-63-5	E08	L1021-06	515.86	C18H26ClN3.2H3PO4	CCN(CC)CCCC(C)NC1=C2C=CC(=CC2=NC=C1)Cl.OP(=O)(O)O.OP(=O)(O)O	Phosphate		Autophagy					Soluble in DMSO	Ubiquitination	http://www.apexbt.com/chloroquine-diphosphate.html	Antimalarial drug
A8397	Chlorothiazide	58-94-6	D06	L1021-05	295.72	C7H6ClN3O4S2	C1=C2C(=CC(=C1Cl)S(=O)(=O)N)S(=O)(=O)N=CN2	Free Base	Cardiovascular Disease	Others					Soluble in DMSO > 10 mM	Others	http://www.apexbt.com/chlorothiazide-23071.html	Carbonic anhydrase inhibitor
B5912	Chlorotrianisene	569-57-3	D05	L1021-14	380.86	C23H21ClO3	COC1=CC=C(/C(C2=CC=C(OC)C=C2)=C(Cl)/C3=CC=C(OC)C=C3)C=C1	Free Base		Estrogen/progestogen Receptor					Soluble in DMSO	Endocrinology and Hormones	http://www.apexbt.com/chlorotrianisene.html	Estrogen agonist
B1910	Chloroxine	773-76-2	F07	L1021-10	214.05	C9H5Cl2NO	C1=CC2=C(C(=C(C=C2Cl)Cl)O)N=C1	Free Base	Infection						Soluble in DMSO > 10 mM		http://www.apexbt.com/chloroxine-28909.html
B1556	Chlorpheniramine Maleate	113-92-8	D05	L1021-08	390.86	C16H19ClN2.C4H4O4	CN(C)CCC(C1=CC=C(C=C1)Cl)C2=CC=CC=N2.C(=CC(=O)O)C(=O)O	Maleate	Neurological Disease	Histamine Receptor					Soluble in DMSO > 10 mM	Neuroscience	http://www.apexbt.com/chlorpheniramine-maleate.html
B1480	Chlorpromazine HCl	69-09-0	A03	L1021-08	355.33	C17H19ClN2S.HCl	CN(C)CCCN1C2=CC=CC=C2SC3=C1C=C(C=C3)Cl.Cl	Hydrochloride	Neurological Disease	Dopamine Receptor					Soluble in DMSO > 10 mM	Neuroscience	http://www.apexbt.com/chlorpromazine-hcl.html	dopamine receptor antagonist
B1697	Chlorpropamide	94-20-2	B07	L1021-09	276.74	C10H13ClN2O3S	CCCNC(=O)NS(=O)(=O)C1=CC=C(C=C1)Cl	Free Base	Infection						Soluble in DMSO > 10 mM		http://www.apexbt.com/chlorpropamide.html
A8398	Chlorprothixene	113-59-7	D07	L1021-05	315.87	C18H18ClNS	CN(C)CCC=C1C2=CC=CC=C2SC3=C1C=C(C=C3)Cl	Free Base	Neurological Disease	Dopamine Receptor					Soluble in DMSO > 10 mM	Neuroscience	http://www.apexbt.com/chlorprothixene.html
B1698	Chlorquinaldol	72-80-0	B08	L1021-09	228.07	C10H7Cl2NO	CC1=NC2=C(C=C1)C(=CC(=C2O)Cl)Cl	Free Base	Infection						Soluble in DMSO > 10 mM		http://www.apexbt.com/chlorquinaldol.html
B1701	Chlorzoxazone	95-25-0	B09	L1021-09	169.57	C7H4ClNO2	C1=CC2=C(C=C1Cl)NC(=O)O2	Free Base	Metabolic Disease						Soluble in DMSO > 10 mM		http://www.apexbt.com/chlorzoxazone-28369.html
N1680	Cholic acid	81-25-4	F11	L1021-14	408.58	C24H40O5	CC(CCC(=O)O)C1CCC2C1(C(CC3C2C(CC4C3(CCC(C4)O)C)O)O)C	Free Base							Soluble in DMSO	Nature Products	http://www.apexbt.com/cholic-acid-14388.html
B1703	Choline Chloride	67-48-1	B10	L1021-09	139.62	C5H14NO.Cl	C[N+](C)(C)CCO.[Cl-]	Chloride							Soluble in DMSO > 10 mM		http://www.apexbt.com/choline-chloride-28371.html
B1704	Chromocarb	4940-39-0	B11	L1021-09	190.15	C10H6O4	C1=CC=C2C(=C1)C(=O)C=C(O2)C(=O)O	Free Base	Cardiovascular Disease						Soluble in DMSO > 10 mM		http://www.apexbt.com/chromocarb.html
B3477	Ciclesonide	126544-47-6	G07	L1021-13	540.69	C32H44O7		Free Base	Inflammation	Glucocorticoid Receptor					Soluble in DMSO	GPCR/G protein	http://www.apexbt.com/ciclesonide.html
B2087	Ciclopirox	29342-05-0	E02	L1021-16	207.27	C12H17NO2	CC1=CC(=O)N(C(=C1)C2CCCCC2)O		Neurological Disease						Soluble in DMSO > 10 mM		http://www.apexbt.com/ciclopirox.html	broad-spectrum antifungal agent
B1384	Ciclopirox ethanolamine	41621-49-2	E02	L1021-07	268.35	C12H17NO2.C2H7NO	CC1=CC(=O)N(C(=C1)C2CCCCC2)O.C(CO)N	Ethanolamine	Infection	ATPase		The anti-inflammatory action of ciclopirox is most likely due to inhibition of 5-lipoxygenase and cyclooxygenase. ciclopirox may exert its effect by disrupting DNA repair, cell division signals and structures (mitotic spindles) as well as some elements of intracellular transport.			Soluble in DMSO > 10 mM	Membrane Transporter/Ion Channel	http://www.apexbt.com/ciclopirox-ethanolamine.html	iron chelator, broad-spectrum antifungal agent
B1238	Cidofovir dihydrate	149394-66-1	H03	L1021-06	315.22	C8H18N3O8P	C1=CN(C(=O)N=C1N)CC(CO)OCP(=O)(O)O.O.O	dihydrate	Infection						Soluble in DMSO		http://www.apexbt.com/cidofovir-dihydrate.html	Antiviral agent for CMV
A8660	Cilengitide	188968-51-6	F02	L1021-06	588.66	C27H40N8O7	CC(C)C1C(=O)NC(C(=O)NCC(=O)NC(C(=O)NC(C(=O)N1C)CC2=CC=CC=C2)CC(=O)O)CCCN=C(N)N	Free Base		Integrin					Soluble in DMSO > 10 mM	Angiogenesis	http://www.apexbt.com/cilengitide.html	Integrin inhibitor for αvβ3 and αvβ5
A1447	Cilnidipine	132203-70-4	B08	L1021-01	492.52	C27H28N2O7	CC1=C(C(C(=C(N1)C)C(=O)OCC=CC2=CC=CC=C2)C3=CC(=CC=C3)[N+](=O)[O-])C(=O)OCCOC	Free Base	Cardiovascular Disease	Calcium Channel					Soluble in DMSO > 10 mM	Membrane Transporter/Ion Channel	http://www.apexbt.com/cilnidipine.html	Blocker of Dual L- and N-type calcium channel
A4329	Cilomilast	153259-65-5	B11	L1021-15	343.42	C20H25NO4	COC1=C(C=C(C=C1)C2(CCC(CC2)C(=O)O)C#N)OC3CCCC3			PDE					Soluble in DMSO > 10 mM	Metabolism	http://www.apexbt.com/cilomilast.html	Potent PDE4 inhibitor
A4337	Cilostazol	73963-72-1	G03	L1021-03	369.46	C20H27N5O2	C1CCC(CC1)N2C(=NN=N2)CCCCOC3=CC4=C(C=C3)NC(=O)CC4	Free Base	Cardiovascular Disease	PDE					Soluble in DMSO > 10 mM	Metabolism	http://www.apexbt.com/cilostazol-17268.html	PDE3 inhibitor
B1557	Cimetidine	51481-61-9	D06	L1021-08	252.34	C10H16N6S	CC1=C(N=CN1)CSCCNC(=NC)NC#N	Free Base	Inflammation	Histamine Receptor					Soluble in DMSO > 10 mM	Neuroscience	http://www.apexbt.com/cimetidine.html	H2 receptor antagonist
A3313	Cinacalcet	226256-56-0	D01	L1021-02	357.41	C22H22F3N	CC(C1=CC=CC2=CC=CC=C21)NCCCC3=CC(=CC=C3)C(F)(F)F	Free Base		Calcimimetic Agent					Soluble in DMSO	GPCR/G protein	http://www.apexbt.com/cinacalcet.html
B1423	Cinacalcet HCl	364782-34-3	G03	L1021-07	393.87	C22H23ClF3N	CC(C1=CC=CC2=CC=CC=C21)NCCCC3=CC(=CC=C3)C(F)(F)F.Cl	Hydrochloride	Endocrinology	Calcimimetic Agent					Soluble in DMSO > 10 mM	GPCR/G protein	http://www.apexbt.com/cinacalcet-hcl.html	Calcium-sensing receptor (CaR) agonist
B1705	Cinchophen	132-60-5	C01	L1021-09	249.26	C16H11NO2	C1=CC=C(C=C1)C2=NC3=CC=CC=C3C(=C2)C(=O)O	Free Base	Immunology						Soluble in DMSO > 10 mM		http://www.apexbt.com/cinchophen.html
B1911	Cinepazide maleate	26328-04-1	F08	L1021-10	533.57	C22H31N3O5.C4H4O4	COC1=CC(=CC(=C1OC)OC)C=CC(=O)N2CCN(CC2)CC(=O)N3CCCC3.C(=CC(=O)O)C(=O)O	Maleate	Inflammation						Soluble in DMSO > 10 mM		http://www.apexbt.com/cinepazide-maleate.html
N1877	Cinnamic acid	140-10-3	H07	L1021-14	148.17	C9H8O2	C1=CC=C(C=C1)C=CC(=O)O	Free Base							Soluble in DMSO	Nature Products	http://www.apexbt.com/cinnamic-acid-14517.html	Unsaturated carboxylic acid
A4306	Ciprofibrate	52214-84-3	B09	L1021-15	289.15	C13H14Cl2O3	CC(C)(C(=O)O)OC1=CC=C(C=C1)C2CC2(Cl)Cl			PPAR					Soluble in DMSO > 10 mM	Metabolism	http://www.apexbt.com/ciprofibrate-17223.html	PPARα agonist
B1355	Cisatracurium Besylate	96946-42-8	C04	L1021-07	1243.48	C53H72N2O12.2C6H5O3S	C[N+]1(CCC2=CC(=C(C=C2C1CC3=CC(=C(C=C3)OC)OC)OC)OC)CCC(=O)OCCCCCOC(=O)CC[N+]4(CCC5=CC(=C(C=C5C4CC6=CC(=C(C=C6)OC)OC)OC)OC)C.C1=CC=C(C=C1)S(=O)(=O)[O-].C1=CC=C(C=C1)S(=O)(=O)[O-]	Besylate	Neurological Disease	Adrenergic Receptor					Soluble in DMSO > 10 mM	GPCR/G protein	http://www.apexbt.com/cisatracurium-besylate.html	Neuromuscular-blocking drug
A8321	Cisplatin	15663-27-1	A08	L1021-05	300.05	Cl2H6N2Pt	N.N.Cl[Pt+2]Cl	Free Base	Cancer	Caspase					Soluble in DMSO > 10 mM	Apoptosis	http://www.apexbt.com/cisplatin.html	Inhibits DNA synthesis,chemotherapy drug
B6736	Citalopram hydrobromide	59729-32-7	E06	L1021-14	405.31	C20H21FN2O.HBr	FC1=CC=C(C=C1)[C@@]2(CCCN(C)C)OCC3=CC(C#N)=CC=C23.Br	Hydrobromide	Neurological Disease	5-HT Receptor					Soluble to 50 mM in ethanol and to 10 mM in sterile water	Neuroscience	http://www.apexbt.com/citalopram-hydrobromide.html
A2187	Cladribine	4291-63-8	F05	L1021-01	285.69	C10H12ClN5O3	C1C(C(OC1N2C=NC3=C2N=C(N=C3N)Cl)CO)O	Free Base	Cancer	DNA Synthesis					Soluble in DMSO > 10 mM	DNA Damage/DNA Repair	http://www.apexbt.com/cladribine.html	Apoptosis inducer in CLL cells
A4322	Clarithromycin	81103-11-9	F07	L1021-03	747.95	C38H69NO13	CCC1C(C(C(C(=O)C(CC(C(C(C(C(C(=O)O1)C)OC2CC(C(C(O2)C)O)(C)OC)C)OC3C(C(CC(O3)C)N(C)C)O)(C)OC)C)C)O)(C)O	Free Base	Neurological Disease						Soluble in DMSO		http://www.apexbt.com/clarithromycin.html	CYP3A inhibitor, potent
B1558	Clemastine Fumarate	14976-57-9	D07	L1021-08	459.96	C21H26ClNO.C4H4O4	CC(C1=CC=CC=C1)(C2=CC=C(C=C2)Cl)OCCC3CCCN3C.C(=CC(=O)O)C(=O)O	Free Base	Immunology	Histamine Receptor					Soluble in DMSO > 10 mM	Neuroscience	http://www.apexbt.com/clemastine-fumarate-28417.html
B1415	Clevidipine Butyrate	167221-71-8	F09	L1021-07	456.32	C21H23Cl2NO6	CCCC(=O)OCOC(=O)C1=C(NC(=C(C1C2=C(C(=CC=C2)Cl)Cl)C(=O)OC)C)C	Free Base	Cardiovascular Disease	Calcium Channel					Soluble in DMSO > 10 mM	Membrane Transporter/Ion Channel	http://www.apexbt.com/clevidipine-butyrate.html
B1706	Climbazole	38083-17-9	C02	L1021-09	292.76	C15H17ClN2O2	CC(C)(C)C(=O)C(N1C=CN=C1)OC2=CC=C(C=C2)Cl	Free Base	Infection						Soluble in DMSO > 10 mM		http://www.apexbt.com/climbazole.html
B1707	Clindamycin	18323-44-9	C03	L1021-09	424.98	C18H33ClN2O5S	CCCC1CC(N(C1)C)C(=O)NC(C2C(C(C(C(O2)SC)O)O)O)C(C)Cl	Free Base	Infection						Soluble in DMSO > 10 mM		http://www.apexbt.com/clindamycin.html
B1913	Clindamycin HCl	21462-39-5	F09	L1021-10	461.44	C18H33ClN2O5S.HCl	CCCC1CC(N(C1)C)C(=O)NC(C2C(C(C(C(O2)SC)O)O)O)C(C)Cl.Cl	Hydrochloride	Neurological Disease						Soluble in DMSO > 10 mM		http://www.apexbt.com/clindamycin-hcl.html
B1708	Clindamycin Phosphate	24729-96-2	C04	L1021-09	504.96	C18H34ClN2O8PS	CCCC1CC(N(C1)C)C(=O)NC(C2C(C(C(C(O2)SC)OP(=O)(O)O)O)O)C(C)Cl	Phosphate	Infection						Soluble in DMSO		http://www.apexbt.com/clindamycin-phosphate.html
B1915	Clobetasol propionate	25122-46-7	F10	L1021-10	466.97	C25H32ClFO5	CCC(=O)OC1(C(CC2C1(CC(C3(C2CCC4=CC(=O)C=CC43C)F)O)C)C)C(=O)CCl	Propionate	Neurological Disease						Soluble in DMSO > 10 mM		http://www.apexbt.com/clobetasol-propionate.html
A1412	Clofarabine	123318-82-1	B05	L1021-01	303.68	C10H11ClFN5O3	C1=NC2=C(N1C3C(C(C(O3)CO)O)F)N=C(N=C2N)Cl	Free Base	Cancer	DNA Synthesis					Soluble in DMSO > 10 mM	DNA Damage/DNA Repair	http://www.apexbt.com/clofarabine.html	Antimetabolite,inhibit DNA polymerase and ribonucleotide reductase
B1710	Clofazimine	2030-63-9	C05	L1021-09	473.4	C27H22Cl2N4	CC(C)N=C1C=C2C(=NC3=CC=CC=C3N2C4=CC=C(C=C4)Cl)C=C1NC5=CC=C(C=C5)Cl	Free Base	Infection						Soluble in DMSO		http://www.apexbt.com/clofazimine.html	Tuberculosis drug
B1711	Clofibric Acid	882-09-7	C06	L1021-09	214.65	C10H11ClO3	CC(C)(C(=O)O)OC1=CC=C(C=C1)Cl	Free Base	Metabolic Disease						Soluble in DMSO > 10 mM		http://www.apexbt.com/clofibric-acid.html
B1504	Clomiphene citrate	50-41-9	B04	L1021-08	598.08	C26H28ClNO.C6H8O7	CCN(CC)CCOC1=CC=C(C=C1)C(=C(C2=CC=CC=C2)Cl)C3=CC=CC=C3.C(C(=O)O)C(CC(=O)O)(C(=O)O)O	Citrate	Cancer	Estrogen/progestogen Receptor					Soluble in DMSO > 10 mM	Endocrinology and Hormones	http://www.apexbt.com/clomifene-citrate.html
B2234	Clomipramine HCl	17321-77-6	B04	L1021-13	351.31	C19H23ClN2.HCl	CN(C)CCCN1C2=CC=CC=C2CCC3=C1C=C(C=C3)Cl.Cl	Hydrochloride	Infection	5-HT Receptor					Soluble in DMSO > 10 mM	Neuroscience	http://www.apexbt.com/clomipramine-hcl.html	SERT/NET dopamine transporter (DAT) blocker
B1333	Clonidine HCl	4205-91-8	A08	L1021-07	266.5	C9H9Cl2N3.HCl	C1CN=C(N1)NC2=C(C=CC=C2Cl)Cl.Cl	Hydrochloride	Infection	Adrenergic Receptor					Soluble in DMSO > 10 mM	GPCR/G protein	http://www.apexbt.com/clonidine-hcl.html
A5183	Clopidogrel	120202-66-6	C06	L1021-04	419.9	C16H16ClNO2S.H2SO4	COC(=O)C(C1=CC=CC=C1Cl)N2CCC3=C(C2)C=CS3.OS(=O)(=O)O	Sulfate	Cardiovascular Disease	P2 Receptor					Soluble in DMSO > 10 mM	Neuroscience	http://www.apexbt.com/clopidogrel.html	P2Y12 receptor antagonist
B1713	Clorprenaline HCL	6933-90-0	C07	L1021-09	250.16	C11H16ClNO.HCl	CC(C)NCC(C1=CC=CC=C1Cl)O.Cl	Hydrochloride	Cardiovascular Disease						Soluble in DMSO > 10 mM		http://www.apexbt.com/clorprenaline-hcl.html
B1917	Clorsulon	60200-06-8	F11	L1021-10	380.66	C8H8Cl3N3O4S2	C1=C(C(=CC(=C1N)S(=O)(=O)N)S(=O)(=O)N)C(=C(Cl)Cl)Cl	Free Base	Cancer						Soluble in DMSO > 10 mM		http://www.apexbt.com/clorsulon.html
B1714	Closantel	57808-65-8	C08	L1021-09	663.07	C22H14Cl2I2N2O2	CC1=CC(=C(C=C1NC(=O)C2=CC(=CC(=C2O)I)I)Cl)C(C#N)C3=CC=C(C=C3)Cl	Free Base	Vermifuge						Soluble in DMSO > 10 mM		http://www.apexbt.com/closantel.html
B1715	Closantel Sodium	61438-64-0	C09	L1021-09	685.06	C22 H13 Cl2I2N2O2.Na	CC1=CC(=C(C=C1NC(=O)C2=CC(=CC(=C2[O-])I)I)Cl)C(C#N)C3=CC=C(C=C3)Cl.[Na+]	Free Base	Vermifuge						soluble in ethanol and methonal		http://www.apexbt.com/closantel-sodium.html
A8401	Clotrimazole	23593-75-1	D08	L1021-05	344.84	C22H17ClN2	C1=CC=C(C=C1)C(C2=CC=CC=C2)(C3=CC=CC=C3Cl)N4C=CN=C4	Free Base		Antibiotic					Soluble in DMSO > 10 mM	Microbiology & Virology	http://www.apexbt.com/clotrimazole.html	antifungal compound
B1918	Cloxacillin Sodium	7081-44-9	G01	L1021-10	475.88	C19H19ClN3NaO6S	CC1=C(C(=NO1)C2=CC=CC=C2Cl)C(=O)NC3C4N(C3=O)C(C(S4)(C)C)C(=O)[O-].O.[Na+]	Sodium Salt	Cardiovascular Disease						Soluble in DMSO > 10 mM		http://www.apexbt.com/cloxacillin-sodium.html
B2235	Clozapine	5786-21-0	B05	L1021-13	326.82	C18H19ClN4	CN1CCN(CC1)C2=C3C=CC=CC3=NC4=C(N2)C=C(C=C4)Cl	Free Base	Cardiovascular Disease	Dopamine Receptor					Soluble in DMSO > 10 mM	Neuroscience	http://www.apexbt.com/clozapine.html	Antipsychotic medication
A3320	CO-1686 (AVL-301)	1374640-70-6	D02	L1021-02	555.55	C27H28F3N7O3	CC(=O)N1CCN(CC1)C2=CC(=C(C=C2)NC3=NC=C(C(=N3)NC4=CC(=CC=C4)NC(=O)C=C)C(F)(F)F)OC	Free Base		EGFR					Soluble in DMSO > 10 mM	JAK/STAT Signaling	http://www.apexbt.com/co-1686.html	EGFR inhibitor
A4313	Cobicistat (GS-9350)	1004316-88-4	B10	L1021-15	776.02	C40H53N7O5S2	CC(C)C1=NC(=CS1)CN(C)C(=O)NC(CCN2CCOCC2)C(=O)NC(CCC(CC3=CC=CC=C3)NC(=O)OCC4=CN=CS4)CC5=CC=CC=C5			CYP3A/CYP45					Soluble in DMSO > 10 mM	Metabolism	http://www.apexbt.com/cobicistat-gs-9350.html	Selective CYP3A inhibitor
A3321	Cobimetinib	934660-93-2	D03	L1021-02	531.31	C21H21F3IN3O2	C1CCNC(C1)C2(CN(C2)C(=O)C3=C(C(=C(C=C3)F)F)NC4=C(C=C(C=C4)I)F)O	Free Base	Cancer	MEK1/2					Soluble in DMSO	MAPK Signaling	http://www.apexbt.com/cobimetinib.html	Selective MEK inhibitor
A3324	Colchicine	64-86-8	D04	L1021-02	399.44	C22H25NO6	CC(=O)NC1CCC2=CC(=C(C(=C2C3=CC=C(C(=O)C=C13)OC)OC)OC)OC	Free Base	Inflammation	Microtubule/Tubulin					Soluble in DMSO > 10 mM	Cell Cycle/Checkpoint	http://www.apexbt.com/colchicine-20154.html	Tubulin Inhibitor
B1716	Colistin Sulfate	1264-72-8	H01	L1021-15		H2O4S.xUnspecified									Soluble in DMSO		http://www.apexbt.com/colistin-sulfate.html	Cationic polypeptide antibiotic
A8402	Conivaptan HCl	168626-94-6	D09	L1021-05	535.04	C32H26N4O2.HCl	CC1=NC2=C(N1)CCN(C3=CC=CC=C32)C(=O)C4=CC=C(C=C4)NC(=O)C5=CC=CC=C5C6=CC=CC=C6.Cl	HCl		Vasopressin Receptor					Soluble in DMSO > 10 mM	GPCR/G protein	http://www.apexbt.com/conivaptan-hcl.html
B1919	Cortisone acetate	1950-4-4	G02	L1021-10	402.48	C23H30O6	CC(=O)OCC(=O)C1(CCC2C1(CC(=O)C3C2CCC4=CC(=O)CCC34C)C)O	Free Base	Cancer	Glucocorticoid Receptor					Soluble in DMSO > 10 mM	GPCR/G protein	http://www.apexbt.com/cortisone-acetate.html
N1707	Coumarin	91-64-5	G02	L1021-14	146.14	C9H6O2	C1=CC=C2C(=C1)C=CC(=O)O2	Free Base	Metabolic Disease						Soluble in DMSO > 10 mM	Nature Products	http://www.apexbt.com/coumarin-14405.html	Precursor in chemical reaction
A1435	CP-945598 HCl	686347-12-6	A06	L1021-15	546.88	C25H25Cl2N7O.HCl	CCNC1(CCN(CC1)C2=NC=NC3=C2N=C(N3C4=CC=C(C=C4)Cl)C5=CC=CC=C5Cl)C(=O)N.Cl			Cannabinoid Receptor					Soluble in DMSO	GPCR/G protein	http://www.apexbt.com/cp-945598-hcl.html	CB1 antagonist,selective and high affinity
A8307	Crenolanib (CP-868596)	670220-88-9	A02	L1021-05	443.54	C26H29N5O2	CC1(COC1)COC2=CC3=C(C=C2)N(C=N3)C4=NC5=C(C=CC=C5N6CCC(CC6)N)C=C4	Free Base		PDGFR					Soluble in DMSO > 10 mM	Tyrosine Kinase/Adaptors	http://www.apexbt.com/crenolanib-cp-868596.html	PDGFR-β inhibitor,potent and selective
B3300	Cromolyn sodium	15826-37-6	E03	L1021-16	512.33	C23H14Na2O11	C1=CC2=C(C(=C1)OCC(COC3=CC=CC4=C3C(=O)C=C(O4)C(=O)[O-])O)C(=O)C=C(O2)C(=O)[O-].[Na+].[Na+]								Soluble in DMSO		http://www.apexbt.com/cromolyn-sodium.html	Mast cell membrane stabilizer
B1920	Crystal Violet	548-62-9	G03	L1021-10	407.98	C25H30ClN3	CN(C)C1=CC=C(C=C1)C(=C2C=CC(=[N+](C)C)C=C2)C3=CC=C(C=C3)N(C)C.[Cl-]	chloride	Infection						Soluble in DMSO > 10 mM		http://www.apexbt.com/crystal-violet-28826.html
A4092	CUDC-101	1012054-59-9	C05	L1021-03	434.49	C24H26N4O4	COC1=C(C=C2C(=C1)N=CN=C2NC3=CC=CC(=C3)C#C)OCCCCCCC(=O)NO	Free Base		HDAC					Soluble in DMSO > 10 mM	DNA Damage/DNA Repair	http://www.apexbt.com/cudc-101.html	Multitargeted HDAC inhibitor
A3335	Curcumin	458-37-7	D05	L1021-02	368.38	C21H20O6	COC1=C(C=CC(=C1)C=CC(=O)CC(=O)C=CC2=CC(=C(C=C2)O)OC)O	Free Base		KEAP1-Nrf2					Soluble in DMSO > 10 mM	NF-κB	http://www.apexbt.com/curcumin-20358.html	Tyrosinase inhibitor
A8330	CX-4945 (Silmitasertib)	1009820-21-6	A11	L1021-05	349.77	C19H12ClN3O2	C1=CC(=CC(=C1)Cl)NC2=C3C=CN=CC3=C4C=CC(=CC4=N2)C(=O)O	Free Base		PKC					Soluble in DMSO > 10 mM	TGF-β / Smad Signaling	http://www.apexbt.com/cx-4945-silmitasertib.html	CK2 inhibitor
B1921	Cyclamic acid	100-88-9	G04	L1021-10	179.24	C17H15F2IN4O4	C1CCC(CC1)NS(=O)(=O)O	Free Base	Inflammation						Soluble in DMSO > 10 mM		http://www.apexbt.com/cyclamic-acid.html
B1718	Cyclandelate	456-59-7	C10	L1021-09	276.37	C17H24O3	CC1CC(CC(C1)(C)C)OC(=O)C(C2=CC=CC=C2)O	Free Base	Neurological Disease						Soluble in DMSO > 10 mM		http://www.apexbt.com/cyclandelate.html
B5994	Cyclobenzaprine HCl	6202-23-9	D10	L1021-14	311.85	C20H22ClN	CN(CC/C=C1C2=CC=CC=C2C=CC3=CC=CC=C3\1)C.Cl	Hydrochloride	Metabolic Disease	5-HT Receptor					Soluble in DMSO	GPCR/G protein	http://www.apexbt.com/cyclobenzaprine-hcl.html	5-HT2 receptor antagonist
A2343	Cyclophosphamide	50-18-0	F10	L1021-01	261.09	C7H15Cl2N2O2P	C1CNP(=O)(OC1)N(CCCl)CCCl	Free Base	Cancer	DNA Synthesis					Soluble in DMSO > 10 mM	DNA Damage/DNA Repair	http://www.apexbt.com/cyclophosphamide.html	Nitrogen mustard alkylating agent and prodrug.
A4232	Cyclophosphamide monohydrate	6055-19-2	E07	L1021-03	279.1	C7H15Cl2N2O2P.H2O	C1CNP(=O)(OC1)N(CCCl)CCCl.O	Monohydrate	Cancer	Others					Soluble in DMSO > 10 mM	Others	http://www.apexbt.com/cyclophosphamide-monohydrate-17050.html	alkylating, cytotoxic agent,antitumor activity
B1922	Cyclosporin A	59865-13-3	G05	L1021-10	1202.61	C62H111N11O12	CCC1C(=O)N(CC(=O)N(C(C(=O)NC(C(=O)N(C(C(=O)NC(C(=O)NC(C(=O)N(C(C(=O)N(C(C(=O)N(C(C(=O)N(C(C(=O)N1)C(C(C)CC=CC)O)C)C(C)C)C)CC(C)C)C)CC(C)C)C)C)C)CC(C)C)C)C(C)C)CC(C)C)C)C	Free Base							Soluble in DMSO > 10 mM		http://www.apexbt.com/cyclosporin-a.html	Immunosuppressive agent
A5938	Cyclosporine	79217-60-0	F08	L1021-04	1202.61	C62H111N11O12	CCC1C(=O)N(CC(=O)N(C(C(=O)NC(C(=O)N(C(C(=O)NC(C(=O)NC(C(=O)N(C(C(=O)N(C(C(=O)N(C(C(=O)N(C(C(=O)N1)C(C(C)CC=CC)O)C)C(C)C)C)CC(C)C)C)CC(C)C)C)C)C)CC(C)C)C)C(C)C)CC(C)C)C)C	Free Base	Immunology	Others					Soluble in DMSO > 10 mM	Others	http://www.apexbt.com/cyclosporine.html	Immunosuppressant drug
B3309	Cyproheptadine hydrochloride	969-33-5	E09	L1021-13	323.86	C21H22ClN	CN1CCC(=C2C3=CC=CC=C3C=CC4=CC=CC=C42)CC1.Cl	Hydrochloride	Neurological Disease	Histamine Receptor					Soluble in DMSO > 10 mM	Neuroscience	http://www.apexbt.com/cyproheptadine-hydrochloride.html	serotonin and histamine antagonist as well as antimuscarinic reagent
A8404	Cyproterone Acetate	427-51-0	D10	L1021-05	416.94	C24H29ClO4	ClC1=C([H])C(C(C([H])([H])C2([H])[H])([H])C(C2(C(C([H])([H])[H])=O)OC(C([H])([H])[H])=O)(C([H])([H])[H])C([H])([H])C3([H])[H])([H])C3([H])C(C1=C([H])C4=O)(C([H])([H])[H])C5([H])C4([H])C5([H])[H]	Acetate		Androgen Receptor					Soluble in DMSO > 10 mM	Endocrinology and Hormones	http://www.apexbt.com/cyproterone-acetate-22671.html	Androgen receptor antagonist
B3681	Cyromazine	66215-27-8	A04	L1021-14	166.18	C6H10N6		Free base		Others					Soluble in DMSO > 10 mM	Others	http://www.apexbt.com/cyromazine.html
B1719	Cysteamine HCl	156-57-0	C11	L1021-09	113.61	C2H7NS.HCl	C(CS)N.Cl	Hydrochloride	Metabolic Disease						Soluble in DMSO > 10 mM		http://www.apexbt.com/cysteamine-hcl.html
A8405	Cytarabine	147-94-4	D11	L1021-05	243.2	C9H13N3O5	C1=CN(C(=O)N=C1N)C2C(C(C(O2)CO)O)O	Free Base	Cancer	DNA Synthesis					Soluble in DMSO	DNA Damage/DNA Repair	http://www.apexbt.com/cytarabine-22710.html	cytotoxic agent, blocks DNA synthesis
B1100	Cytarabine hydrochloride	69-74-9	F11	L1021-06	279.68	C9H14ClN3O5	C1=CN(C(=O)N=C1N)C2C(C(C(O2)CO)O)O.Cl	Hydrochloride	Cancer	DNA Synthesis					Soluble in DMSO	DNA Damage/DNA Repair	http://www.apexbt.com/cytarabine-hydrochloride.html	DNA synthsis inhibitor
B1923	Cytidine	65-46-3	G06	L1021-10	243.22	C9H13N3O5	C1=CN(C(=O)N=C1N)C2C(C(C(O2)CO)O)O	Free Base	Cardiovascular Disease	Nucleoside Antimetabolite/Analogue					Soluble in DMSO > 10 mM	DNA Damage/DNA Repair	http://www.apexbt.com/cytidine-26966.html
N1738	Cytisine	485-35-8	G08	L1021-14	190.24	C11H14N2O	O=C1N(C2=C([H])C([H])=C1[H])C([H])([H])[C@@]3([H])C([H])([H])[C@]2([H])C([H])([H])N([H])C3([H])[H]	Free Base	Neurological Disease						Soluble in DMSO > 10 mM	Nature Products	http://www.apexbt.com/cytisine-14428.html
A3345	Dabigatran etexilate mesylate	872728-81-9	D06	L1021-02	723.84	C35H45N7O8S	CCCCCCOC(=O)N=C(C1=CC=C(C=C1)NCC2=NC3=C(N2C)C=CC(=C3)C(=O)N(CCC(=O)OCC)C4=CC=CC=N4)N.CS(=O)(=O)O	mesylate		Thrombin					Soluble in DMSO	Proteases/Proteasome	http://www.apexbt.com/dabigatran-etexilate-mesylate.html	Direct thrombin inhibitor,anticoagulant,prodrug of dabigatran
B1407	Dabrafenib (GSK2118436)	1195765-45-7	F03	L1021-07	519.56	C23H20F3N5O2S2	CC(C)(C)C1=NC(=C(S1)C2=NC(=NC=C2)N)C3=C(C(=CC=C3)NS(=O)(=O)C4=C(C=CC=C4F)F)F	Free Base	Infection	Raf					Soluble in DMSO > 10 mM	MAPK Signaling	http://www.apexbt.com/dabrafenib-gsk2118436.html	Inhibitor of BRAF(V600) mutants
A2197	Dacarbazine	4342-3-4	F06	L1021-01	182.18	C6H10N6O	CN(C)NN=C1C(=NC=N1)C(=O)N	Free Base	Cancer	DNA Synthesis					Soluble in DMSO	DNA Damage/DNA Repair	http://www.apexbt.com/dacarbazine.html	Antineoplastic( malignant melanoma and sarcomas)
A5618	Daclatasvir (BMS-790052)	1214735-16-6	E07	L1021-04	738.88	C40H50N8O6	CC(C)C(C(=O)N1CCCC1C2=NC=C(N2)C3=CC=C(C=C3)C4=CC=C(C=C4)C5=CN=C(N5)C6CCCN6C(=O)C(C(C)C)NC(=O)OC)NC(=O)OC	Free Base	Infection	HCV Protease					Soluble in DMSO > 10 mM	Proteases/Proteasome	http://www.apexbt.com/daclatasvir-bms-790052.html	HCV NS5A inhibitor
A8319	Dacomitinib (PF299804, PF299)	1110813-31-4	A07	L1021-05	469.94	C24H25ClFN5O2	COC1=C(C=C2C(=C1)N=CN=C2NC3=CC(=C(C=C3)F)Cl)NC(=O)C=CCN4CCCCC4	Free Base		EGFR					Soluble in DMSO > 10 mM	JAK/STAT Signaling	http://www.apexbt.com/dacomitinib-pf299804-pf299.html	HER inhibitor
N1862	Daidzein	486-66-8	H04	L1021-14	254.24	C15H10O4	C1=CC(=CC=C1C2=COC3=C(C2=O)C=CC(=C3)O)O	Free Base	Cardiovascular Disease						Soluble in DMSO > 10 mM	Nature Products	http://www.apexbt.com/daidzein-14505.html	Anti-cancer reagent
B6329	Dantrolene, sodium salt	14663-23-1	E02	L1021-14	336.23	C14H9N4NaO5	O=C1N=C(N(C1)/N=C/C2=CC=C(C(C=C3)=CC=C3[N+]([O-])=O)O2)[O-].[Na+]	sodium salt		Calcium Channel					Soluble in DMSO > 10 mM	Membrane Transporter/Ion Channel	http://www.apexbt.com/dantrolene-sodium-salt.html
A5854	Dapagliflozin	461432-26-8	F05	L1021-04	408.87	C21H25ClO6	CCOC1=CC=C(C=C1)CC2=C(C=CC(=C2)C3C(C(C(C(O3)CO)O)O)O)Cl	Free Base	Metabolic Disease	SGLT					Soluble in DMSO > 10 mM	Metabolism	http://www.apexbt.com/dapagliflozin.html	SGLT2 inhibitor,potent and selective
B2264	Dapoxetine HCl	129938-20-1	C09	L1021-13	341.87	C21H23NO.HCl	CN(C)C(CCOC1=CC=CC2=CC=CC=C21)C3=CC=CC=C3.Cl	Hydrochloride	Neurological Disease	5-HT Receptor					Soluble in DMSO > 10 mM	Neuroscience	http://www.apexbt.com/dapoxetine-hcl.html	Selective serotonin reuptake inhibitor
B3448	Dapsone	80-08-0	G01	L1021-13	248.3	C12H12N2O2S		Free Base	Immunology	Antibiotic					Soluble in DMSO	Microbiology & Virology	http://www.apexbt.com/dapsone.html
A8200	DAPT (GSI-IX)	208255-80-5	G06	L1021-04	432.46	C23H26F2N2O4	CC(C(=O)NC(C1=CC=CC=C1)C(=O)OC(C)(C)C)NC(=O)CC2=CC(=CC(=C2)F)F	Free Base	Cancer	Amyloid β		proteins that accumulate in brain, Alzheimer's			Soluble in DMSO > 10 mM	Neuroscience	http://www.apexbt.com/dapt.html	γ-secretase inhibitor,potent and specific
A1206	Daptomycin	103060-53-3	A02	L1021-01	1620.67	C72H101N17O26	CCCCCCCCCC(=O)NC(CC1=CNC2=CC=CC=C21)C(=O)NC(CC(=O)N)C(=O)NC(CC(=O)O)C(=O)NC3C(OC(=O)C(NC(=O)C(NC(=O)C(NC(=O)CNC(=O)C(NC(=O)C(NC(=O)C(NC(=O)C(NC(=O)CNC3=O)CCCN)CC(=O)O)C)CC(=O)O)CO)C(C)CC(=O)O)CC(=O)C4=CC=CC=C4N)C	Free Base	Infection	DNA Synthesis					Soluble in DMSO	DNA Damage/DNA Repair	http://www.apexbt.com/daptomycin.html	Calcium-dependent antibiotic
B1600	Darifenacin HBr	133099-07-7	E10	L1021-08	507.48	C28H31BrN2O2	C1CN(CC1C(C2=CC=CC=C2)(C3=CC=CC=C3)C(=O)N)CCC4=CC5=C(C=C4)OCC5.Br	HBr	Infection	Muscarinic Receptor					Soluble in DMSO > 10 mM	Neuroscience	http://www.apexbt.com/darifenacin-hbr.html
A8206	Darunavir	635728-49-3	H01	L1021-04	593.73	C27H37N3O7S.C2H5OH	CCO.CC(C)CN(CC(C(CC1=CC=CC=C1)NC(=O)OC2COC3C2CCO3)O)S(=O)(=O)C4=CC=C(C=C4)N	Ethanolate	Infection	HIV Protease					Soluble in DMSO > 10 mM	Proteases/Proteasome	http://www.apexbt.com/darunavir-16604.html	HIV-1 protease inhibitor
B4950	Darunavir Ethanolate	635728-49-3	C04	L1021-16	593.73	C29H43N3O8S	O[C@H](CN(CC(C)C)S(=O)(C(C=C1)=CC=C1N)=O)[C@H](CC2=CC=CC=C2)NC(O[C@@H]3[C@H]4[C@H](OCC4)OC3)=O.OCC		Infection	HIV Protease					Soluble in DMSO	Proteases	http://www.apexbt.com/darunavir-ethanolate.html	nonpeptidic HIV protease inhibitor
A3017	Dasatinib (BMS-354825)	302962-49-8	B11	L1021-02	488.01	C22H26ClN7O2S	CC1=C(C(=CC=C1)Cl)NC(=O)C2=CN=C(S2)NC3=NC(=NC(=C3)N4CCN(CC4)CCO)C	Free Base	Cancer	Bcr-Abl					Soluble in DMSO > 10 mM	TGF-β / Smad Signaling	http://www.apexbt.com/dasatinib-anhydrous.html	Src and BCR-Abl inhibitor
B2285	Daunorubicin HCl	23541-50-6	D10	L1021-13	563.98	C27H30ClNO10	Cl[H].O=C(C([H])([H])[H])[C@@](C([H])([H])[C@]1([H])O[C@](C([H])([H])[C@]2([H])N([H])[H])([H])O[C@](C([H])([H])[H])([H])[C@@]2([H])O[H])(C([H])([H])C3=C1C(O[H])=C(C(C4=C5C([H])=C([H])C([H])=C4OC([H])([H])[H])=O)C(C5=O)=C3O[H])O[H]	Hydrochloride	Cancer	Antibiotic					Soluble in DMSO > 10 mM	Microbiology & Virology	http://www.apexbt.com/daunorubicin-hcl.html	DNA topoisomerase II inhibitor
B1601	Decamethonium Bromide	541-22-0	E11	L1021-08	418.29	C16H38N2.2Br	C[N+](C)(C)CCCCCCCCCC[N+](C)(C)C.[Br-].[Br-]	Bromide	Neurological Disease	AChR					Soluble in DMSO > 10 mM	Neuroscience	http://www.apexbt.com/decamethonium-bromide.html
A1906	Decitabine (NSC127716, 5AZA-CdR)	2353-33-5	E01	L1021-01	228.08	C8H12N4O4	C1C(C(OC1N2C=NC(=NC2=O)N)CO)O	Free Base	Cardiovascular Disease	DNA Methyltransferase					Soluble in DMSO > 10 mM	Chromatin/Epigenetics	http://www.apexbt.com/decitabine-nsc127716-5aza-cdr-1767.html	Deoxycytidine analog and cellular diifferentiation inducer
A8639	Deferasirox	201530-41-8	E09	L1021-06	373.36	C21H15N3O4	C1=CC(=C2NC(=C3C=CC=CC3=O)N(N2)C4=CC=C(C=C4)C(=O)O)C(=O)C=C1	Free Base	Endocrinology	Cyclin-Dependent Kinases					Soluble in DMSO > 10 mM	Cell Cycle/Checkpoint	http://www.apexbt.com/deferasirox.html	Oral iron chelator
B1723	Deferiprone	30652-11-0	H02	L1021-15	139.15	C7H9NO2	CC1=C(C(=O)C=CN1C)O								Soluble in DMSO		http://www.apexbt.com/deferiprone.html	Chelating agent
B1924	Deflazacort	14484-47-0	G07	L1021-10	441.52	C25H31NO6	O=C(C([H])([H])OC(C([H])([H])[H])=O)[C@@]12N=C(C([H])([H])[H])O[C@]1([H])C([H])([H])[C@]([C@@](C([H])([H])C3([H])[H])([H])[C@@]4([H])[C@@](C([H])([H])[H])(C([H])=C5[H])C3=C([H])C5=O)([H])[C@]2(C([H])([H])[H])C([H])([H])[C@]4([H])O[H]	Free Base	Endocrinology						Soluble in DMSO > 10 mM		http://www.apexbt.com/deflazacort.html
B1375	Dehydroepiandrosterone (DHEA)	53-43-0	D07	L1021-07	288.42	C19H28O2	CC12CCC3C(C1CCC2=O)CC=C4C3(CCC(C4)O)C	Free Base	Endocrinology	Calcium Channel					Soluble in DMSO and in ethanol	Membrane Transporter/Ion Channel	http://www.apexbt.com/dehydroepiandrosterone-dhea.html	Endogenous steroid hormone
B1925	Deoxyarbutin	53936-56-4	G08	L1021-10	194.23	C11H14O3	C1CCOC(C1)OC2=CC=C(C=C2)O	Free Base	Cardiovascular Disease						Soluble in DMSO > 10 mM		http://www.apexbt.com/deoxyarbutin.html
N1669	Deoxycholic acid	83-44-3	F09	L1021-14	392.57	C24H40O4	CC(CCC(=O)O)C1CCC2C1(C(CC3C2CCC4C3(CCC(C4)O)C)O)C	Free Base	Inflammation						Soluble in DMSO	Nature Products	http://www.apexbt.com/deoxycholic-acid-14432.html	Bile Acid;proinflammatory agent
B1724	Deoxycorticosterone acetate	56-47-3	D01	L1021-09	372.5	C23H32O4	CC(=O)OCC(=O)C1CCC2C1(CCC3C2CCC4=CC(=O)CCC34C)C	Free Base	Endocrinology						Soluble in DMSO > 10 mM		http://www.apexbt.com/deoxycorticosterone-acetate.html
B1571	Desloratadine	100643-71-8	E04	L1021-08	310.82	C19H19ClN2	C1CC2=C(C=CC(=C2)Cl)C(=C3CCNCC3)C4=C1C=CC=N4	Free Base	Cardiovascular Disease	Histamine Receptor					Soluble in DMSO > 10 mM	Neuroscience	http://www.apexbt.com/desloratadine.html
B4976	Desogestrel	54024-22-5	C05	L1021-14	310.47	C22H30O	[H][C@@]12C(CC[C@]([C@@](CC[C@]3(C#C)O)([H])[C@]3(CC)C4)([H])[C@]2([H])C4=C)=CCCC1	Free Base	Endocrinology						Soluble in DMSO		http://www.apexbt.com/desogestrel.html
B2158	Desonide	638-94-8	G05	L1021-12	416.51	C24H32O6	O=C(C([H])([H])O[H])[C@@]12OC(C([H])([H])[H])(C([H])([H])[H])O[C@]1([H])C([H])([H])[C@]([C@@](C([H])([H])C3([H])[H])([H])[C@@]4([H])[C@@](C([H])([H])[H])(C([H])=C5[H])C3=C([H])C5=O)([H])[C@]2(C([H])([H])[H])C([H])([H])[C@]4([H])O[H]	Free Base	Inflammation	Glucocorticoid Receptor					Soluble in DMSO > 10 mM	GPCR/G protein	http://www.apexbt.com/desonide-27219.html
B2236	Desvenlafaxine	93413-62-8	B06	L1021-13	263.38	C16H25NO2	CN(C)CC(C1=CC=C(C=C1)O)C2(CCCCC2)O	Free Base	Neurological Disease	5-HT Receptor					Soluble in DMSO > 10 mM	Neuroscience	http://www.apexbt.com/desvenlafaxine.html
B2246	Desvenlafaxine Succinate	386750-22-7	C02	L1021-13	381.46	C16H25NO2.C4H6O4.H2O	CN(C)CC(C1=CC=C(C=C1)O)C2(CCCCC2)O.C(CC(=O)O)C(=O)O.O	Succinate	Neurological Disease	5-HT Receptor					Soluble in DMSO > 10 mM	Neuroscience	http://www.apexbt.com/desvenlafaxine-succinate.html
B1356	Detomidine HCl	90038-01-0	C05	L1021-07	222.71	C12H15ClN2	CC1=C(C(=CC=C1)CC2=CN=CN2)C.Cl	Hydrochloride	Cardiovascular Disease	Adrenergic Receptor					Soluble in DMSO > 10 mM	GPCR/G protein	http://www.apexbt.com/detomidine-hcl.html
A2324	Dexamethasone (DHAP)	1950-2-2	F09	L1021-01	392.46	C22H29FO5	O=C1C=C[C@@]2(C)C(CC[C@@]3([H])[C@]2(F)[C@@H](O)C[C@@]4(C)[C@@]3([H])C[C@@H](C)[C@@]4(C(CO)=O)O)=C1	Free Base	Inflammation	Autophagy					Soluble in DMSO > 10 mM	Ubiquitination	http://www.apexbt.com/dexamethasone-dhap.html	Glucocorticoidan;ti-inflammatory
B1926	Dexamethasone acetate	1177-87-3	G09	L1021-10	434.5	C24H31FO6	CC1CC2C3CCC4=CC(=O)C=CC4(C3(C(CC2(C1(C(=O)COC(=O)C)O)C)O)F)C	Free Base	Inflammation	Glucocorticoid Receptor					Soluble in DMSO > 10 mM	GPCR/G protein	http://www.apexbt.com/dexamethasone-acetate.html
B1725	Dexlansoprazole	138530-94-6	D02	L1021-09	369.36	C16H14F3N3O2S	CC1=C(C=CN=C1CS(=O)C2=NC3=CC=CC=C3N2)OCC(F)(F)F	Free Base	Cardiovascular Disease						Soluble in DMSO > 10 mM		http://www.apexbt.com/dexlansoprazole.html
B1334	Dexmedetomidine	113775-47-6	A09	L1021-07	200.28	C13H16N2	CC1=C(C(=CC=C1)C(C)C2=CN=CN2)C	Free Base	Neurological Disease	Adrenergic Receptor					Soluble in DMSO > 10 mM	GPCR/G protein	http://www.apexbt.com/dexmedetomidine.html
B1357	Dexmedetomidine HCl	145108-58-3	C06	L1021-07	236.74	C13H16N2.HCl	CC1=C(C(=CC=C1)C(C)C2=CN=CN2)C.Cl	Hydrochloride	Neurological Disease	Adrenergic Receptor					Soluble in DMSO > 10 mM	GPCR/G protein	http://www.apexbt.com/dexmedetomidine-hcl.html
B3407	Dexrazoxane	24584-09-6	F07	L1021-13	268.27	C11H16N4O4	CC(CN1CC(=O)NC(=O)C1)N2CC(=O)NC(=O)C2	Free Base	Cardiovascular Disease	Others					Soluble in DMSO	Others	http://www.apexbt.com/dexrazoxane.html
A1602	Dexrazoxane HCl (ICRF-187, ADR-529)	149003-01-0	B10	L1021-01	304.73	C11H16N4O4.HCl	CC(CN1CC(=O)NC(=O)C1)N2CC(=O)NC(=O)C2.Cl	Hydrochloride	Cardiovascular Disease	Topoisomerase					Soluble in DMSO > 10 mM	DNA Damage/DNA Repair	http://www.apexbt.com/dexrazoxane-hcl-icrf-187-adr-529.html	Topoisomerase II inhibitor,intracellular ion chelator,cardioprotective agent
A8406	Dextrose (D-glucose)	50-99-7	E01	L1021-05	180.16	C6H12O6	C(C1C(C(C(C(O1)O)O)O)O)O	Free Base		Others					Soluble in DMSO > 10 mM	Others	http://www.apexbt.com/dextrose-d-glucose.html
B1726	Diacerein	13739-02-1	H03	L1021-15	368.29	C19H12O8	CC(=O)OC1=CC=CC2=C1C(=O)C3=C(C=C(C=C3C2=O)C(=O)O)OC(=O)C								Soluble in DMSO > 10 mM		http://www.apexbt.com/diacerein.html	IL receptor inhibitor
B6526	Diazoxide	364-98-7	E04	L1021-14	230.67	C8H7ClN2O2S	ClC1=CC=C2NC(C)=NS(=O)(C2=C1)=O	Free Base		AMPAR					Soluble in DMSO > 10 mM	Membrane Transporter/Ion Channel	http://www.apexbt.com/diazoxide.html
B1727	Dibenzothiophene	132-65-0	D03	L1021-09	184.26	C12H8S	C1=CC=C2C(=C1)C3=CC=CC=C3S2	Free Base							Soluble in DMSO > 10 mM		http://www.apexbt.com/dibenzothiophene.html
B3373	Dibucaine	85-79-0	F04	L1021-13	343.46	C20H29N3O2	CCCCOC1=NC2=CC=CC=C2C(=C1)C(=O)NCCN(CC)CC	Free Base							Soluble in DMSO		http://www.apexbt.com/dibucaine.html	Local anesthetic
A8407	Dibucaine (Cinchocaine) HCl	1961-12-1	E02	L1021-05	379.92	C20H29N3O2.HCl	CCCCOC1=NC2=CC=CC=C2C(=C1)C(=O)NCCN(CC)CC.Cl	Free Base	Endocrinology	Sodium Channel					Soluble in DMSO > 10 mM	Membrane Transporter/Ion Channel	http://www.apexbt.com/dibucaine-cinchocaine-hcl.html
B1927	Diclazuril	101831-37-2	G10	L1021-10	407.64	C17H9Cl3N4O2	C1=CC(=CC=C1C(C#N)C2=C(C=C(C=C2Cl)N3C(=O)NC(=O)C=N3)Cl)Cl	Free Base	Infection						Soluble in DMSO > 10 mM		http://www.apexbt.com/diclazuril-28738.html
B3505	Diclofenac	15307-86-5	H05	L1021-13	296.15	C14H11Cl2NO2		Free Base	Inflammation	COX					Soluble in DMSO	Neuroscience	http://www.apexbt.com/diclofenac.html
B1928	Diclofenac Diethylamine	78213-16-8	G11	L1021-10	369.29	C14H11Cl2NO2.C4H11N	CCNCC.C1=CC=C(C(=C1)CC(=O)O)NC2=C(C=CC=C2Cl)Cl	Diethylamine	Neurological Disease						Soluble in DMSO > 10 mM		http://www.apexbt.com/diclofenac-diethylamine.html
B1929	Diclofenac Potassium	15307-81-0	H01	L1021-10	334.24	C14H10Cl2KNO2	C1=CC=C(C(=C1)CC(=O)[O-])NC2=C(C=CC=C2Cl)Cl.[K+]	Potassium	Infection						Soluble in DMSO > 10 mM		http://www.apexbt.com/diclofenac-potassium.html
B1457	Diclofenac Sodium	15307-79-6	H05	L1021-07	318.13	C14H10Cl2NNaO2	C1=CC=C(C(=C1)CC(=O)[O-])NC2=C(C=CC=C2Cl)Cl.[Na+]	Sodium Salt	Neurological Disease	COX					Soluble in DMSO > 10 mM	Neuroscience	http://www.apexbt.com/diclofenac-sodium.html	COX inhibitor
A8409	Dicyclomine HCl	67-92-5	E03	L1021-05	345.95	C19H35NO2.HCl	CCN(CC)CCOC(=O)C1(CCCCC1)C2CCCCC2.Cl	Hydrochloride	Neurological Disease	Others					Soluble in DMSO	Others	http://www.apexbt.com/dicyclomine-hcl.html
A8410	Didanosine	69655-05-6	E04	L1021-05	236.23	C10H12N4O3	C1CC(OC1CO)N2C=NC3=C2NC=NC3=O	Free Base		Reverse Transcriptase					Soluble in DMSO > 10 mM	Microbiology & Virology	http://www.apexbt.com/didanosine.html
B1516	Dienogest	65928-58-7	C02	L1021-08	311.42	C20H25NO2	CC12CCC3=C4CCC(=O)C=C4CCC3C1CCC2(CC#N)O	Free Base	Endocrinology	Progesterone Receptor					Soluble in DMSO > 10 mM	Others	http://www.apexbt.com/dienogest.html
B2088	Diethylstilbestrol	56-53-1	B09	L1021-12	268.35	C18H20O2	CCC(=C(CC)C1=CC=C(C=C1)O)C2=CC=C(C=C2)O	Free Base	Cancer						Soluble in DMSO > 10 mM		http://www.apexbt.com/diethylstilbestrol.html
A8411	Difloxacin HCl	98106-17-3	E05	L1021-05	435.86	C21H19F2N3O3 HCl	CN1CCN(CC1)C2=C(C=C3C(=C2)N(C=C(C3=O)C(=O)O)C4=CC=C(C=C4)F)F	hydrochloride	Infection	Others					Soluble in DMSO	Others	http://www.apexbt.com/difloxacin-hcl.html	quinolone antimicrobial antibiotic
B1728	Difluprednate	23674-86-4	H04	L1021-15	508.55	C27H34F2O7	CCCC(=O)OC1(CCC2C1(CC(C3(C2CC(C4=CC(=O)C=CC43C)F)F)O)C)C(=O)COC(=O)C								Soluble in DMSO > 10 mM		http://www.apexbt.com/difluprednate.html	Corticosteroid
B7684	Digoxin	20830-75-5	E10	L1021-14	780.94	C41H64O14		Free Base	Cardiovascular Disease	ATPase					Soluble in DMSO > 10 mM	Membrane Transporter/Ion Channel	http://www.apexbt.com/digoxin.html
B2089	Diltiazem HCl	33286-22-5	B10	L1021-12	450.98	C22H26N2O4S.HCl	CC(=O)OC1C(SC2=CC=CC=C2N(C1=O)CCN(C)C)C3=CC=C(C=C3)OC.Cl	Hydrochloride	Cardiovascular Disease						Soluble in DMSO > 10 mM		http://www.apexbt.com/diltiazem-hcl.html
A1652	Dimesna	16208-51-8	A07	L1021-15	326.34	C4H8Na2O6S4	C(CS(=O)(=O)[O-])SSCCS(=O)(=O)[O-].[Na+].[Na+]			Others					Soluble in DMSO > 10 mM	Others	http://www.apexbt.com/dimesna.html	Uroprotective agent
B1931	Dimethyl Fumarate	624-49-7	H02	L1021-10	144.13	C6H8O4	COC(=O)C=CC(=O)OC	Fumarate	Inflammation	KEAP1-Nrf2					Soluble in DMSO > 10 mM	NF-κB	http://www.apexbt.com/dimethyl-fumarate-26778.html
A8412	Dinaciclib (SCH727965)	779353-01-4	E06	L1021-05	396.49	C21H28N6O2	CCC1=C2N=C(C=C(N2N=C1)NCC3=C[N+](=CC=C3)[O-])N4CCCCC4CCO	Free Base		Cyclin-Dependent Kinases					Soluble in DMSO > 10 mM	Cell Cycle/Checkpoint	http://www.apexbt.com/dinaciclib-sch727965.html	Potent CDK inhibitor
B5990	Diosmetin	520-34-3	D09	L1021-14	300.26	C16H12O6	COC1=C(O)C=C(C2=CC(C3=C(O)C=C(O)C=C3O2)=O)C=C1	Free Base	Metabolic Disease	CYP3A/CYP45					Soluble in DMSO	Metabolism	http://www.apexbt.com/diosmetin.html	CYP1A1 inhibitor
A8413	Diperodon HCl	537-12-2	E07	L1021-05	433.93	C22H27N3O4.HCl	C1CCN(CC1)CC(COC(=O)NC2=CC=CC=C2)OC(=O)NC3=CC=CC=C3.Cl	hydrochloride	Neurological Disease	Others					Soluble in DMSO	Others	http://www.apexbt.com/diperodon-hcl.html
A8414	Diphemanil Methylsulfate	62-97-5	E08	L1021-05	389.51	C20H24N.CH3O4S	C[N+]1(CCC(=C(C2=CC=CC=C2)C3=CC=CC=C3)CC1)C.COS(=O)(=O)[O-]	Methylsulfate	Neurological Disease	AChR					Soluble in DMSO > 10 mM	Neuroscience	http://www.apexbt.com/diphemanil-methylsulfate.html
B1932	Diphenhydramine HCl	147-24-0	H03	L1021-10	291.82	C17H21NO.HCl	CN(C)CCOC(C1=CC=CC=C1)C2=CC=CC=C2.Cl	Hydrochloride	Neurological Disease						Soluble in DMSO > 10 mM		http://www.apexbt.com/diphenhydramine-hcl.html
B4783	Diphenidol HCl	3254-89-5	A04	L1021-16	345.91	C21H28ClNO									Soluble in DMSO > 10 mM		http://www.apexbt.com/diphenidol-hcl.html	antagonist of muscarinic M2 and M3 receptor
A8415	Diphenylpyraline HCl	132-18-3	E09	L1021-05	317.85	C19H23NO.HCl	CN1CCC(CC1)OC(C2=CC=CC=C2)C3=CC=CC=C3.Cl	hydrochloride	Neurological Disease	Others					Soluble in DMSO	Others	http://www.apexbt.com/diphenylpyraline-hcl.html
B1933	Dipyridamole	58-32-2	H04	L1021-10	504.63	C24H40N8O4	C1CCN(CC1)C2=NC(=NC3=C2N=C(N=C3N4CCCCC4)N(CCO)CCO)N(CCO)CCO	Free Base	Cardiovascular Disease						Soluble in DMSO > 10 mM		http://www.apexbt.com/dipyridamole.html
B1731	Dirithromycin	62013-04-1	D04	L1021-09	835.07	C42H78N2O14	CCC1C(C2C(C(C(CC(C(C(C(C(C(=O)O1)C)OC3CC(C(C(O3)C)O)(C)OC)C)OC4C(C(CC(O4)C)N(C)C)O)(C)O)C)NC(O2)COCCOC)C)(C)O	Free Base	Infection						Soluble in DMSO > 10 mM		http://www.apexbt.com/dirithromycin.html
A4015	Disulfiram	97-77-8	A05	L1021-03	296.54	C10H20N2S4	CCN(CC)C(=S)SSC(=S)N(CC)CC	Free Base	Neurological Disease	Dopamine β-hydroxylase					Soluble in DMSO > 10 mM	Metabolism	http://www.apexbt.com/disulfiram.html
B1391	Divalproex Sodium	76584-70-8	E06	L1021-07	310.41	C8H16O2.C8H15O2.Na	CCCC(CCC)C(=O)O.CCCC(CCC)C(=O)[O-].[Na+]	Sodium	Neurological Disease	Autophagy					Soluble in DMSO > 10 mM	Ubiquitination	http://www.apexbt.com/divalproex-sodium.html	Epilepsy/migraines/bipolar disorder medicine
B1934	DL-Carnitine HCl	461-05-2	H05	L1021-10	197.66	C7H15NO3.HCl	C[N+](C)(C)CC(CC(=O)O)O.[Cl-]	Hydrochloride	Cardiovascular Disease						Soluble in DMSO > 10 mM		http://www.apexbt.com/dl-carnitine-hcl.html
C3328	DL-α-Difluoromethylornithine (hydrochloride hydrate)	96020-91-6	B05	L1021-16	236.6	C6H12F2N2O2 • HCl [H2O]	FC(F)C(C(O)=O)(N)CCCN.Cl.O			ornithine decarboxylase					Soluble in DMSO	Metabolism	http://www.apexbt.com/DL-α-Difluoromethylornithine (hydrochloride hydrate).html	ornithine decarboxylase inhibitor, irreversible
B2090	D-Mannitol	69-65-8	B11	L1021-12	182.17	C6H14O6	C(C(C(C(C(CO)O)O)O)O)O	Free Base							Soluble in DMSO > 10 mM		http://www.apexbt.com/d-mannitol-28866.html
A4394	Docetaxel	114977-28-5	B01	L1021-04	807.88	C43H53NO14	O=C(N[C@H]([C@H](C(O[C@H]1C[C@]2(O)C(C)(C)C([C@@H](O)C([C@@]3(C)[C@]([C@@](CO4)(OC(C)=O)[C@@]4([H])C[C@@H]3O)([H])[C@@H]2OC(C5=CC=CC=C5)=O)=O)=C1C)=O)O)C6=CC=CC=C6)OC(C)(C)C	Free Base	Cancer	Mitotic					Soluble in DMSO > 10 mM	Cell Cycle/Checkpoint	http://www.apexbt.com/docetaxel-17473.html	Microtubulin disassembly inhibitor
A3370	Docetaxel Trihydrate	148408-66-6	D07	L1021-02	861.93	C43H59NO17	CC1=C2C(C(=O)C3(C(CC4C(C3C(C(C2(C)C)(CC1OC(=O)C(C(C5=CC=CC=C5)NC(=O)OC(C)(C)C)O)O)OC(=O)C6=CC=CC=C6)(CO4)OC(=O)C)O)C)O.O.O.O	Trihydrate	Cancer	Microtubule/Tubulin					Soluble in DMSO	Cell Cycle/Checkpoint	http://www.apexbt.com/docetaxel-trihydrate.html	Depolymerisation of microtubules inhibitor
A8416	Docosanol (Abreua)	661-19-8	E10	L1021-05	326.6	C22H46O	CCCCCCCCCCCCCCCCCCCCCCO	Free Base	Infection	Others					Soluble in DMSO	Others	http://www.apexbt.com/docosanol-abreua.html
A8417	Dofetilide	115256-11-6	E11	L1021-05	441.56	C19H27N3O5S2	CN(CCC1=CC=C(C=C1)NS(=O)(=O)C)CCOC2=CC=C(C=C2)NS(=O)(=O)C	Free Base	Cardiovascular Disease	Potassium Channel					Soluble in DMSO > 10 mM	Membrane Transporter/Ion Channel	http://www.apexbt.com/dofetilide.html
B1733	Domiphen Bromide	538-71-6	D05	L1021-09	414.46	C22H40NO.Br	CCCCCCCCCCCC[N+](C)(C)CCOC1=CC=CC=C1.[Br-]	Free Base	Infection						Soluble in DMSO > 10 mM		http://www.apexbt.com/domiphen-bromide.html
B1481	Domperidone	57808-66-9	A04	L1021-08	425.91	C22H24ClN5O2	C1CN(CCC1N2C3=C(C=C(C=C3)Cl)NC2=O)CCCN4C5=CC=CC=C5NC4=O	Free Base	Neurological Disease	Dopamine Receptor					Soluble in DMSO > 10 mM	Neuroscience	http://www.apexbt.com/domperidone.html	Drug for gastroparesis
B1602	Donepezil HCl	120011-70-3	F01	L1021-08	415.95	C24H30ClNO3	COC1=C(C=C2C(=C1)CC(C2=O)CC3CCN(CC3)CC4=CC=CC=C4)OC.Cl	Hydrochloride	Metabolic Disease	Histone Acetyltransferases					Soluble in DMSO	Chromatin/Epigenetics	http://www.apexbt.com/donepezil-hcl.html	AChE inhibitor
B1482	Dopamine HCl	62-31-7	A05	L1021-08	189.64	C8H11NO2.HCl	C1=CC(=C(C=C1CCN)O)O.Cl	Hydrochloride	Infection	Dopamine Receptor					Soluble in DMSO > 10 mM	Neuroscience	http://www.apexbt.com/dopamine-hcl.html
B1076	Doripenem	148016-81-3	F09	L1021-06	420.5	C15H24N4O6S2	CC1C2C(C(=O)N2C(=C1SC3CC(NC3)CNS(=O)(=O)N)C(=O)O)C(C)O	Free Base	Infection	Antibiotic					Soluble in DMSO	Microbiology & Virology	http://www.apexbt.com/doripenem.html
A2036	Doripenem Hydrate	364622-82-2	E10	L1021-01	438.52	C15H24N4O6S2.H2O	CC1C2C(C(=O)N2C(=C1SC3CC(NC3)CNS(=O)(=O)N)C(=O)O)C(C)O.O	Free Base	Infection	Antibiotic					Soluble in DMSO > 10 mM	Microbiology & Virology	http://www.apexbt.com/doripenem-hydrate.html	Injectable antibiotic,ultra-broad spectrum
A4357	Dorzolamide HCl	130693-82-2	H06	L1021-03	360.9	C10H16N2O4S3.HCl	CCNC1CC(S(=O)(=O)C2=C1C=C(S2)S(=O)(=O)N)C.Cl	Hydrochloride		Carbonic Anhydrase					Soluble in DMSO	Metabolism	http://www.apexbt.com/dorzolamide-hcl.html	Carbonic anhydrase inhibitor
A2168	Dovitinib (TKI-258, CHIR-258)	405169-16-6	A08	L1021-15	392.43	C21H21FN6O	CN1CCN(CC1)C2=CC3=C(C=C2)NC(=C4C(=C5C(=NC4=O)C=CC=C5F)N)N3			FGFR					Soluble in DMSO > 10 mM	Tyrosine Kinase	http://www.apexbt.com/dovitinib-tki-258-chir-258.html	Multitargeted RTK inhibitor
A8418	Dovitinib Dilactic acid	852433-84-2	F01	L1021-05	572.59	C21H21FN6O.2C3H6O3	CC(C(=O)O)O.CC(C(=O)O)O.CN1CCN(CC1)C2=CC3=C(C=C2)NC(=C4C(=C5C(=NC4=O)C=CC=C5F)N)N3	Dilactic Acid		VEGFR					Soluble in DMSO > 10 mM	Tyrosine Kinase/Adaptors	http://www.apexbt.com/dovitinib-dilactic-acid.html
A8419	Doxapram HCl	7081-53-0	F02	L1021-05	432.98	C24H30N2O2.HCl.H2O	CCN1CC(C(C1=O)(C2=CC=CC=C2)C3=CC=CC=C3)CCN4CCOCC4.O.C	hydrochloride	Neurological Disease	Others					Soluble in DMSO > 10 mM	Others	http://www.apexbt.com/doxapram-hcl.html
A2884	Doxazosin Mesylate	77883-43-3	A07	L1021-02	547.58	C23H25N5O5.CH4O3S	COC1=C(C=C2C(=C1)C(=NC(=N2)N3CCN(CC3)C(=O)C4COC5=CC=CC=C5O4)N)OC.CS(=O)(=O)O	Mesylate	Cardiovascular Disease	Adrenergic Receptor: alpha1	antagonist	Smooth muscle contraction, mydriasis, vasoconstriction in the skin, mucosa and abdominal viscera & sphincter contraction of the GI tract and urinary bladder (increased blood pressure)	PIP2	IP3 and DAG	Soluble in DMSO > 10 mM	GPCR/G protein	http://www.apexbt.com/doxazosin-mesylate.html	α1-adrenergic receptor antagonist
B2091	Doxercalciferol	54573-75-0	C01	L1021-12	412.66	C28H44O2	CC(C)C(C)C=CC(C)C1CCC2C1(CCCC2=CC=C3CC(CC(C3=C)O)O)C	Free Base		VD/VDR					Soluble in DMSO > 10 mM	Vitamin D Related	http://www.apexbt.com/doxercalciferol.html	Vitamin D receptor activator
B2092	Doxifluridine	3094-9-5	C02	L1021-12	246.19	C9H11FN2O5	CC1C(C(C(O1)N2C=C(C(=O)NC2=O)F)O)O	Free Base	Immunology	Thymidylate Synthase					Soluble in DMSO > 10 mM	Apoptosis	http://www.apexbt.com/doxifluridine.html
B1734	Doxofylline	69975-86-6	D06	L1021-09	266.25	C11H14N4O4	CN1C2=C(C(=O)N(C1=O)C)N(C=N2)CC3OCCO3	Free Base	Metabolic Disease						Soluble in DMSO > 10 mM		http://www.apexbt.com/doxofylline.html
A3966	Doxorubicin	23214-92-8	H10	L1021-02	543.52	C27H29NO11	CC1C(C(CC(O1)OC2CC(CC3=C(C4=C(C(=C23)O)C(=O)C5=C(C4=O)C=CC=C5OC)O)(C(=O)CO)O)N)O	Free Base	Cancer	Topoisomerase					Soluble in DMSO	DNA Damage/DNA Repair	http://www.apexbt.com/doxorubicin.html	Topo II inhibitor,immunosuppresive antineoplastic antibiotic
A1832	Doxorubicin (Adriamycin) HCl	25316-40-9	D07	L1021-01	579.98	C27H29NO11.HCl	CC1C(C(CC(O1)OC2CC(CC3=C(C4=C(C(=C23)O)C(=O)C5=C(C4=O)C=CC=C5OC)O)(C(=O)CO)O)N)O.Cl	Hydrochloride	Cancer	Topoisomerase					Soluble in DMSO > 10 mM	DNA Damage/DNA Repair	http://www.apexbt.com/doxorubicin-adriamycin.html	Antitumour antibiotic,inhibits TOPO II.
A8420	Doxycycline HCl	10592-13-9	D03	L1021-15	480.9	C22H24N2O8.HCl	CC1C2C(C3C(C(=O)C(=C(C3(C(=O)C2=C(C4=C1C=CC=C4O)O)O)O)C(=O)N)N(C)C)O.Cl		Metabolic Disease	MMP					Soluble in DMSO	Proteases	http://www.apexbt.com/doxycycline-hcl.html	Tetracycline antibiotic;MMP inhibitor;cell selection reagent
A4052	Doxycycline hyclate	24390-14-5	B04	L1021-03	480.9	C22H24N2O8.HC	CC1C2C(C3C(C(=O)C(=C(C3(C(=O)C2=C(C4=C1C=CC=C4O)O)O)O)C(=O)N)N(C)C)O.Cl	Hydrochloride	Infection	Others					Soluble in DMSO > 10 mM	Others	http://www.apexbt.com/doxycycline-hyclate.html	NS2B-NS3 serine protease inhibitor
B1735	Doxylamine Succinate	562-10-7	D07	L1021-09	388.46	C17H22N2O.C4H6O4	CC(C1=CC=CC=C1)(C2=CC=CC=N2)OCCN(C)C.C(CC(=O)O)C(=O)O	Succinate	Neurological Disease						Soluble in DMSO > 10 mM		http://www.apexbt.com/doxylamine-succinate.html
A3374	Dronedarone	141626-36-0	D08	L1021-02	556.77	C31H44N2O5S	CCCCC1=C(C2=C(O1)C=CC(=C2)NS(=O)(=O)C)C(=O)C3=CC=C(C=C3)OCCCN(CCCC)CCCC	Free Base	Cardiovascular Disease	Potassium Channel					Soluble in DMSO	Membrane Transporter/Ion Channel	http://www.apexbt.com/dronedarone.html
B1935	Dronedarone HCl	141625-93-6	H06	L1021-10	593.22	C31H45ClN2O5S	CCCCC1=C(C2=C(O1)C=CC(=C2)NS(=O)(=O)C)C(=O)C3=CC=C(C=C3)OCCCN(CCCC)CCCC.Cl	Hydrochloride	Neurological Disease	Potassium Channel					Soluble in DMSO > 10 mM	Membrane Transporter/Ion Channel	http://www.apexbt.com/dronedarone-hcl.html	Antiarrhythmic drugs
B1736	Droperidol	548-73-2	D08	L1021-09	379.43	C22H22FN3O2	C1CN(CC=C1N2C3=CC=CC=C3NC2=O)CCCC(=O)C4=CC=C(C=C4)F	Free Base	Neurological Disease						Soluble in DMSO > 10 mM		http://www.apexbt.com/droperidol.html
B1737	Dropropizine	17692-31-8	D09	L1021-09	236.31	C13H20N2O2	C1CN(CCN1CC(CO)O)C2=CC=CC=C2	Free Base	Respiratory Disease						Soluble in DMSO > 10 mM		http://www.apexbt.com/dropropizine.html
B1520	Drospirenone	67392-87-4	C04	L1021-08	366.49	C24H30O3	O=C1OC2(C([H])([H])C1([H])[H])C3([H])C(C3([H])[H])([H])C4([H])C2(C([H])([H])[H])C([H])([H])C([H])([H])C(C(C([H])([H])C5([H])[H])(C([H])([H])[H])C6=C([H])C5=O)([H])C4([H])C7([H])C6([H])C7([H])[H]	Free Base	Endocrinology	Progesterone Receptor					Soluble in DMSO > 10 mM	Others	http://www.apexbt.com/drospirenone-27296.html
B3324	D-Sorbitol	50-70-4	E10	L1021-13	182.17	C6H14O6	C(C(C(C(C(CO)O)O)O)O)O	Free Base							Soluble in DMSO > 10 mM		http://www.apexbt.com/d-sorbitol.html
A8421	Duloxetine HCl	136434-34-9	F03	L1021-05	333.88	C18H19NOS.HCl	CNCCC(C1=CC=CS1)OC2=CC=CC3=CC=CC=C32.Cl	hydrochloride	Neurological Disease	5-HT Receptor					Soluble in DMSO > 10 mM	Neuroscience	http://www.apexbt.com/duloxetine-hcl.html
A1659	Dutasteride	164656-23-9	C02	L1021-01	528.53	C27H30F6N2O2	CC12CCC3C(C1CCC2C(=O)NC4=C(C=CC(=C4)C(F)(F)F)C(F)(F)F)CCC5C3(C=CC(=O)N5)C	Free Base	Endocrinology	5-alpha Reductase	antagonist	testosterone to dihydrotestosterone. DHT helps in development of male during puberty, etc	Testosterone	DHT	Soluble in DMSO > 10 mM	Endocrinology and Hormones	http://www.apexbt.com/dutasteride.html	5-alpha-reductase inhibitor
B1936	Dyclonine HCl	536-43-6	H07	L1021-10	325.87	C18H27NO2.HCl	CCCCOC1=CC=C(C=C1)C(=O)CCN2CCCCC2.Cl	Hydrochloride	Inflammation						Soluble in DMSO > 10 mM		http://www.apexbt.com/dyclonine-hcl.html
A4343	Dyphylline	479-18-5	G08	L1021-03	254.24	C10H14N4O4	CN1C2=C(C(=O)N(C1=O)C)N(C=N2)CC(CO)O	Free Base	Respiratory Disease	PDE					Soluble in DMSO > 10 mM	Metabolism	http://www.apexbt.com/dyphylline.html
A1903	E 64d	88321-09-9	D11	L1021-01	342.43	C17H30N2O5	CCOC(=O)C1C(O1)C(=O)NC(CC(C)C)C(=O)NCCC(C)C	Free Base		Cathepsin					Soluble in DMSO > 10 mM	Proteases/Proteasome	http://www.apexbt.com/e-64d.html	Cysteine protease inhibitor
B1740	Ebastine	90729-43-4	D10	L1021-09	469.66	C32H39NO2	CC(C)(C)C1=CC=C(C=C1)C(=O)CCCN2CCC(CC2)OC(C3=CC=CC=C3)C4=CC=CC=C4	Free Base							Soluble in DMSO		http://www.apexbt.com/ebastine-28850.html
B1937	Econazole nitrate	24169-02-6	H08	L1021-10	444.7	C18H15Cl3N2O.HNO3	C1=CC(=CC=C1COC(CN2C=CN=C2)C3=C(C=C(C=C3)Cl)Cl)Cl.[N+](=O)(O)[O-]	Nitrate	Neurological Disease						Soluble in DMSO > 10 mM		http://www.apexbt.com/econazole-nitrate.html
A5059	Edaravone	89-25-8	B08	L1021-04	174.2	C10H10N2O	CC1=NN(C(=O)C1)C2=CC=CC=C2	Free Base	Cardiovascular Disease	Others					Soluble in DMSO > 10 mM	Others	http://www.apexbt.com/edaravone.html	A radical scavenger and antioxidant
A3383	Edoxaban tosylate monohydrate	1229194-11-9	D09	L1021-02	738.27	C31H40ClN7O8S2	CC1=CC=C(C=C1)S(=O)(=O)O.CN1CCC2=C(C1)SC(=N2)C(=O)NC3CC(CCC3NC(=O)C(=O)NC4=NC=C(C=C4)Cl)C(=O)N(C)C.O	tosylate	Cardiovascular Disease	Thrombin					Soluble in DMSO > 10 mM	Proteases/Proteasome	http://www.apexbt.com/edoxaban-tosylate-monohydrate.html	Oral factor Xa inhibitor
B1119	Efavirenz	154598-52-4	G03	L1021-06	315.68	C14H9ClF3NO2	C1CC1C#CC2(C3=C(C=CC(=C3)Cl)NC(=O)O2)C(F)(F)F	Free Base	Infection	HIV					Soluble in DMSO	Microbiology & Virology	http://www.apexbt.com/efavirenz.html	Reverse transcriptase inhibitor
B4834	Efinaconazole	164650-44-6	B05	L1021-14	348.39	C18H22F2N4O	CC(C(CN1C=NC=N1)(C2=C(C=C(C=C2)F)F)O)N3CCC(=C)CC3	Free Base	Infection	Antifungal					Soluble in DMSO	Microbiology & Virology	http://www.apexbt.com/efinaconazole.html
A3384	Elacridar	143664-11-3	D10	L1021-02	563.64	C34H33N3O5	COC1=CC=CC2=C1NC3=C(C2=O)C=CC=C3C(=O)NC4=CC=C(C=C4)CCN5CCC6=CC(=C(C=C6C5)OC)OC	Free Base		Others					Soluble in DMSO	Others	http://www.apexbt.com/elacridar.html	BCRP inhibitor
B2237	Eletriptan HBr	177834-92-3	B07	L1021-13	463.43	C22H27BrN2O2S	CN1CCCC1CC2=CNC3=C2C=C(C=C3)CCS(=O)(=O)C4=CC=CC=C4.Br	HBr		5-HT Receptor					Soluble in DMSO > 10 mM	Neuroscience	http://www.apexbt.com/eletriptan-hbr.html
A2306	Ellagic acid	476-66-4	A09	L1021-15	302.19	C14H6O8	OC1=C(O)C2=C3C(C(OC4=C3C(C(O2)=O)=CC(O)=C4O)=O)=C1			Topoisomerase					Soluble in DMSO	DNA Damage/DNA Repair	http://www.apexbt.com/ellagic-acid-22027.html	Casein kinase 2 (CK2) inhibitor
B2159	Eltrombopag	496775-61-2	G06	L1021-12	442.47	C25H22N4O4	CC1=C(C=C(C=C1)N2C(=O)C(=C(N2)C)NN=C3C=CC=C(C3=O)C4=CC(=CC=C4)C(=O)O)C	Free Base	Cancer	Thrombopoietin Receptor					Soluble in DMSO > 10 mM	Others	http://www.apexbt.com/eltrombopag.html
A3387	Eltrombopag Olamine	496775-62-3	D11	L1021-02	564.63	C29H36N6O6	CC1=C(C=C(C=C1)N2C(=O)C(=C(N2)C)NN=C3C=CC=C(C3=O)C4=CC(=CC=C4)C(=O)O)C.C(CO)N.C(CO)N	Free Base	Immunology	Thrombopoietin Receptor					Soluble in DMSO	Others	http://www.apexbt.com/eltrombopag-olamine.html	C-mpl agonist
A4070	Elvitegravir (GS-9137)	697761-98-1	B07	L1021-03	447.9	C23H23ClFNO5	CC(C)C(CO)N1C=C(C(=O)C2=CC(=C(C=C21)OC)CC3=C(C(=CC=C3)Cl)F)C(=O)O	Free Base		HIV Integrase					Soluble in DMSO > 10 mM	Proteases/Proteasome	http://www.apexbt.com/elvitegravir-gs-9137.html	HIV-1 integrase inhibitor,potent
A8235	Embelin	550-24-3	C09	L1021-15	294.39	C17H26O4	CCCCCCCCCCCC1=C(C(=O)C=C(C1=O)O)O			IAP					Soluble in DMSO > 10 mM	Apoptosis	http://www.apexbt.com/embelin.html	XIAP inhibitor,cell-permeable
A3388	EMD-1214063	1100598-32-0	E01	L1021-02	492.57	C29H28N6O2	CN1CCC(CC1)COC2=CN=C(N=C2)C3=CC(=CC=C3)CN4C(=O)C=CC(=N4)C5=CC=CC(=C5)C#N	Free Base		c-MET					Soluble in DMSO	Tyrosine Kinase/Adaptors	http://www.apexbt.com/emd-1214063.html	C-Met inhibitor,potent and selective
A4601	Empagliflozin (BI 10773)	864070-44-0	C02	L1021-15	450.91	C23H27ClO7	C1COCC1OC2=CC=C(C=C2)CC3=C(C=CC(=C3)C4C(C(C(C(O4)CO)O)O)O)Cl		Cardiovascular Disease	SGLT					Soluble in DMSO > 10 mM	Metabolism	http://www.apexbt.com/empagliflozin-bi-10773.html	SGLT-2 inhibitor for oral treatment of type 2 diabetes
A8422	Emtricitabine	143491-57-0	F04	L1021-05	247.25	C8H10FN3O3S	C1C(OC(S1)CO)N2C=C(C(=NC2=O)N)F	Free Base	Infection	Reverse Transcriptase					Soluble in DMSO > 10 mM	Microbiology & Virology	http://www.apexbt.com/emtricitabine.html
B2205	Enalapril Maleate	76095-16-4	H02	L1021-16	492.52	C20H28N2O5.C4H4O4	CCOC(=O)C(CCC1=CC=CC=C1)NC(C)C(=O)N2CCCC2C(=O)O.C(=CC(=O)O)C(=O)O		Cardiovascular Disease						Soluble in DMSO > 10 mM		http://www.apexbt.com/enalapril-maleate.html	angiotensin-converting enzyme (ACE) inhibitor
A8423	Enoxacin (Penetrex)	74011-58-8	F05	L1021-05	320.32	C15H17FN4O3	CCN1C=C(C(=O)C2=CC(=C(N=C21)N3CCNCC3)F)C(=O)O	Free Base		Antibiotic					Soluble in DMSO	Microbiology & Virology	http://www.apexbt.com/enoxacin-penetrex.html
B1742	Enrofloxacin	93106-60-6	H05	L1021-15	359.39	C19H22FN3O3	CCN1CCN(CC1)C2=C(C=C3C(=C2)N(C=C(C3=O)C(=O)O)C4CC4)F								Soluble in DMSO		http://www.apexbt.com/enrofloxacin.html	Fluoroquinolone antibiotic
A4168	Entacapone	130929-57-6	B08	L1021-15	305.29	C14H15N3O5	CCN(CC)C(=O)C(=CC1=CC(=C(C(=C1)O)O)[N+](=O)[O-])C#N		Neurological Disease	Histone Methyltransferase					Soluble in DMSO > 10 mM	Chromatin/Epigenetics	http://www.apexbt.com/entacapone.html	COMT inhibitor
A1767	Entecavir Hydrate	209216-23-9	D02	L1021-01	295.29	C12H15N5O3.H2O	C=C1C(CC(C1CO)O)N2C=NC3=C2NC(=NC3=O)N.O	Hydrate		Reverse Transcriptase					Soluble in DMSO > 10 mM	Microbiology & Virology	http://www.apexbt.com/entecavir-hydrate-22025.html	Antiviral drug used in hepatitis B infection
A8171	Entinostat (MS-275,SNDX-275)	209783-80-2	G02	L1021-04	376.4	C21H20N4O3	C1=CC=C(C(=C1)N)NC(=O)C2=CC=C(C=C2)CNC(=O)OCC3=CN=CC=C3	Free Base		HDAC					Soluble in DMSO > 10 mM	DNA Damage/DNA Repair	http://www.apexbt.com/ms-275.html	HDAC1 and HDAC3 inhibitor
B5859	Entrectinib	1108743-60-7	D03	L1021-14	560.64	C31H34F2N6O2	CN1CCN(C2=CC(NC3CCOCC3)=C(C(/N=C4C5=C(NN/4)C=CC(CC6=CC(F)=CC(F)=C6)=C5)=O)C=C2)CC1	Free Base		ALK					Soluble in DMSO	Tyrosine Kinase/Adaptors	http://www.apexbt.com/entrectinib.html	Orally active inhibitor of ALK kinase
A1670	Enzastaurin (LY317615)	170364-57-5	C04	L1021-01	515.61	C32H29N5O2	CN1C=C(C2=CC=CC=C21)C3=C(C(=O)NC3=O)C4=CN(C5=CC=CC=C54)C6CCN(CC6)CC7=CC=CC=N7	Free Base		PKC					Soluble in DMSO > 10 mM	TGF-β / Smad Signaling	http://www.apexbt.com/enzastaurin-ly317615.html	PKC beta inhibitor,potent and selective
B1743	Epalrestat	82159-09-9	H06	L1021-15	319.4	C15H13NO3S2	CC(=CC1=CC=CC=C1)C=C2C(=O)N(C(=S)S2)CC(=O)O								Soluble in DMSO		http://www.apexbt.com/epalrestat-28707.html	aldose reductase inhibitor
B1744	Epinastine HCl	108929-04-0	D11	L1021-09	285.77	C16H15N3.HCl	Cl[H].[H]C1(C([H])([H])N=C2N([H])[H])N2C3=C([H])C([H])=C([H])C([H])=C3C([H])([H])C4=C([H])C([H])=C([H])C([H])=C14	Hydrochloride	Inflammation						Soluble in DMSO > 10 mM		http://www.apexbt.com/epinastine-hcl.html
B1358	Epinephrine Bitartrate	51-42-3	C07	L1021-07	333.29	C9H13NO3.C4H6O6	CNCC(C1=CC(=C(C=C1)O)O)O.C(C(C(=O)O)O)(C(=O)O)O	Bitartrate	Cancer	Adrenergic Receptor					Soluble in DMSO > 10 mM	GPCR/G protein	http://www.apexbt.com/epinephrine-bitartrate.html
B1327	Epinephrine HCl	55-31-2	E08	L1021-15	219.67	C9H13NO3.HCl	CNCC(C1=CC(=C(C=C1)O)O)O.Cl			Adrenergic Receptor					Soluble in DMSO > 10 mM	GPCR/G protein	http://www.apexbt.com/epinephrine-hcl.html	Adrenergic receptor agonist
A2451	Epirubicin HCl	56390-09-1	G05	L1021-01	579.98	C27H29NO11.HCl	CC1C(C(CC(O1)OC2CC(CC3=C(C4=C(C(=C23)O)C(=O)C5=C(C4=O)C=CC=C5OC)O)(C(=O)CO)O)N)O.Cl	Hydrochloride	Cancer	Topoisomerase					Soluble in DMSO > 10 mM	DNA Damage/DNA Repair	http://www.apexbt.com/epirubicin-hcl.html	Antibiotic antitumor agent
A8424	Epleremone	107724-20-9	D04	L1021-15	414.49	C24H30O6	O=C(C(C1([H])[H])([H])C2([H])C3(C(C([H])([H])C4([H])[H])(C([H])([H])[H])C1=C([H])C4=O)OC3([H])C([H])([H])C5(C([H])([H])[H])C2([H])C([H])([H])C([H])([H])[C@@]5(C([H])([H])C6([H])[H])OC6=O)OC([H])([H])[H]			Mineralocorticoid Receptor					Soluble in DMSO	Others	http://www.apexbt.com/epleremone.html	Mineralocorticoid receptor antagonists
A1630	Epothilone B (EPO906, Patupilone)	152044-54-7	C01	L1021-01	507.68	C27H41NO6S	CC1CCCC2(C(O2)CC(OC(=O)CC(C(C(=O)C(C1O)C)(C)C)O)C(=CC3=CSC(=N3)C)C)C	Free Base		Microtubule/Tubulin					Soluble in DMSO > 10 mM	Cell Cycle/Checkpoint	http://www.apexbt.com/epothilone-b-epo906-patupilone.html	Microtubule stabilizing macrolide
B1746	Eprosartan Mesylate	144143-96-4	E01	L1021-09	520.62	C24H28N2O7S2	CCCCC1=NC=C(N1CC2=CC=C(C=C2)C(=O)O)C=C(CC3=CC=CS3)C(=O)O.CS(=O)(=O)O	Free Base	Cardiovascular Disease	Angiotensin Receptor					Soluble in DMSO > 10 mM	GPCR/G protein	http://www.apexbt.com/eprosartan-mesylate.html
B3490	Eptifibatide	188627-80-7	H02	L1021-13	831.96	C35H49N11O9S2	O=C([C@@](C([H])([H])C1=C([H])N([H])C2=C([H])C([H])=C([H])C([H])=C12)([H])N([H])C([C@@](C([H])([H])C(O[H])=O)([H])N([H])C(C([H])([H])N([H])C3=O)=O)=O)N4[C@@](C(N([H])[C@@](C(N([H])[H])=O)([H])C([H])([H])SSC([H])([H])C([H])([H])C(N([H])[C@@]3([H])C([H])([H	Free Base	Cardiovascular Disease						Soluble to 5 mg/ml in sterile water		http://www.apexbt.com/eptifibatide.html
B1938	Erdosteine	84611-23-4	H09	L1021-10	249.31	C8H11NO4S2	C1CSC(=O)C1NC(=O)CSCC(=O)O	Free Base							Soluble in DMSO > 10 mM		http://www.apexbt.com/erdosteine-28888.html
A3397	Erlotinib	183321-74-6	E02	L1021-02	393.44	C22H23N3O4	COCCOC1=C(C=C2C(=C1)C(=NC=N2)NC3=CC=CC(=C3)C#C)OCCOC	Free Base	Cancer	EGFR					Soluble in DMSO	JAK/STAT Signaling	http://www.apexbt.com/erlotinib.html	EGFR tyrosine kinase inhibitor
A8234	Erlotinib Hydrochloride	183319-69-9	H07	L1021-04	429.91	C22H24ClN3O4	COCCOC1=C(C=C2C(=C1)C(=NC=N2)NC3=CC=CC(=C3)C#C)OCCOC.Cl	Hydrochloride	Cancer	EGFR					Soluble in DMSO	JAK/STAT Signaling	http://www.apexbt.com/erlotinib-hydrochloride.html	Selective EGFR inhibitor
B1939	Erythromycin	114-07-8	H10	L1021-10	733.93	C37H67NO13	CCC1C(C(C(C(=O)C(CC(C(C(C(C(C(=O)O1)C)OC2CC(C(C(O2)C)O)(C)OC)C)OC3C(C(CC(O3)C)N(C)C)O)(C)O)C)C)O)(C)O	Free Base	Infection	Antibiotic					Soluble in DMSO > 10 mM	Microbiology & Virology	http://www.apexbt.com/erythromycin.html
B1940	Erythromycin Ethylsuccinate	1264-62-6	H11	L1021-10	862.05	C43H75NO16	CCC1C(C(C(C(=O)C(CC(C(C(C(C(C(=O)O1)C)OC2CC(C(C(O2)C)O)(C)OC)C)OC3C(C(CC(O3)C)N(C)C)OC(=O)CCC(=O)OCC)(C)O)C)C)O)(C)O	Free Base	Infection						Soluble in DMSO > 10 mM		http://www.apexbt.com/erythromycin-ethylsuccinate.html	Macrolide antibiotic
B2238	Escitalopram Oxalate	219861-08-2	B08	L1021-13	414.43	C22H23FN2O5	CN(C)CCCC1(C2=C(CO1)C=C(C=C2)C#N)C3=CC=C(C=C3)F.C(=O)(C(=O)O)O	Oxalate	Infection	SSRIs					Soluble in DMSO > 10 mM	Neuroscience	http://www.apexbt.com/escitalopram-oxalate.html	Serotonin(5-HT) reuptake (SSRI) inhibitor
B3487	Eslicarbazepine acetate	236395-14-5	G10	L1021-13	296.32	C17H16N2O3		acetate	Neurological Disease						Soluble in DMSO		http://www.apexbt.com/eslicarbazepine-acetate.html
B1748	Esmolol HCl	81161-17-3	E02	L1021-09	331.83	C16H25NO4.HCl	CC(C)NCC(COC1=CC=C(C=C1)CCC(=O)OC)O.Cl	Hydrochloride	Cardiovascular Disease						Soluble in DMSO > 10 mM		http://www.apexbt.com/esmolol-hcl.html
B2200	Esomeprazole Magnesium	161973-10-0	H05	L1021-12	713.12	C34H36MgN6O6S2	CC1=CN=C(C(=C1OC)C)CS(=O)C2=NC3=C([N-]2)C=CC(=C3)OC.CC1=CN=C(C(=C1OC)C)CS(=O)C2=NC3=C([N-]2)C=CC(=C3)OC.[Mg+2]	Magnesium Salt	Digestive system disease	Proton Pump					Soluble in DMSO > 10 mM	Membrane Transporter/Ion Channel	http://www.apexbt.com/esomeprazole-magnesium.html	Proton pump inhibitor
A8425	Estradiol	50-28-2	F06	L1021-05	272.38	C18H24O2	CC12CCC3C(C1CCC2O)CCC4=C3C=CC(=C4)O	Free Base	Endocrinology	Estrogen/progestogen Receptor					Soluble in DMSO > 10 mM	Endocrinology and Hormones	http://www.apexbt.com/estradiol-22654.html	Sex hormone
B1941	Estradiol Benzoate	50-50-0	A01	L1021-11	376.49	C25H28O3	CC12CCC3C(C1CCC2O)CCC4=C3C=CC(=C4)OC(=O)C5=CC=CC=C5	Free Base							Soluble in DMSO > 10 mM		http://www.apexbt.com/estradiol-benzoate.html
B1501	Estradiol Cypionate	313-06-4	B02	L1021-08	396.56	C26H36O3	CC12CCC3C(C1CCC2OC(=O)CCC4CCCC4)CCC5=C3C=CC(=C5)O	Free Base		Estrogen/progestogen Receptor					Soluble in DMSO > 10 mM	Endocrinology and Hormones	http://www.apexbt.com/estradiol-cypionate.html
B1506	Estradiol valerate	979-32-8	B05	L1021-08	356.5	C23H32O3	CCCCC(=O)OC1CCC2C1(CCC3C2CCC4=C3C=CC(=C4)O)C	Free Base	Endocrinology	Androgen Receptor					Soluble in DMSO > 10 mM	Endocrinology and Hormones	http://www.apexbt.com/estradiol-valerate.html
B1507	Estriol	50-27-1	B06	L1021-08	288.39	C18H24O3	CC12CCC3C(C1CC(C2O)O)CCC4=C3C=CC(=C4)O	Free Base	Neurological Disease	Estrogen/progestogen Receptor					Soluble in DMSO > 10 mM	Endocrinology and Hormones	http://www.apexbt.com/estriol-28459.html
A8426	Estrone	53-16-7	F07	L1021-05	270.37	C18H22O2	CC12CCC3C(C1CCC2=O)CCC4=C3C=CC(=C4)O	Free Base		Estrogen/progestogen Receptor					Soluble in DMSO > 10 mM	Endocrinology and Hormones	http://www.apexbt.com/estrone-22656.html	Estrogenic hormone
B7438	Estropipate	7280-37-7	E07	L1021-14	436.56	C18H22O5S.C4H10N2	O=C1[C@@]2(C)[C@H](CC1)[C@H](CCC3=CC(OS(O)(=O)=O)=CC=C43)[C@H]4CC2.N5CCNCC5	Free Base	Endocrinology	Estrogen/progestogen Receptor					Soluble in DMSO > 10 mM	Endocrinology and Hormones	http://www.apexbt.com/estropipate.html
B1749	Ethacridine lactate monohydrate	6402-23-9	E03	L1021-09	361.39	C15H15N3O.C3H6O3.H2O	CCOC1=CC2=C(C3=C(C=C(C=C3)N)N=C2C=C1)N.CC(C(=O)O)O.O	Lactate	Infection						Soluble in DMSO > 10 mM		http://www.apexbt.com/ethacridine-lactate-monohydrate.html
A8427	Ethambutol HCl	1070-11-7	F08	L1021-05	277.23	C10H24N2O2.2HCl	CCC(CO)NCCNC(CC)CO.Cl.Cl	Dihydrochloride	Neurological Disease	Others					Soluble in DMSO > 10 mM	Others	http://www.apexbt.com/ethambutol-hcl.html	Antitubercular agent
B1750	Ethamsylate	2624-44-4	E04	L1021-09	263.31	C6H6O5S.C4H11N	CCNCC.C1=CC(=C(C=C1O)S(=O)(=O)O)O	Free Base	Cardiovascular Disease						Soluble in DMSO > 10 mM		http://www.apexbt.com/ethamsylate.html
A8428	Ethinyl Estradiol	57-63-6	F09	L1021-05	296.4	C20H24O2	CC12CCC3C(C1CCC2(C#C)O)CCC4=C3C=CC(=C4)O	Free Base		Estrogen/progestogen Receptor					Soluble in DMSO > 10 mM	Endocrinology and Hormones	http://www.apexbt.com/ethinyl-estradiol-22538.html	Oral contraceptive
A8429	Ethionamide	536-33-4	F10	L1021-05	166.24	C8H10N2S	CCC1=NC=CC(=C1)C(=S)N	Free Base	Infection	Antibiotic					Soluble in DMSO > 10 mM	Microbiology & Virology	http://www.apexbt.com/ethionamide-22551.html	Anti-tuberculosis antibiotic
B1508	Ethynodiol diacetate	297-76-7	B07	L1021-08	384.51	C24H32O4	CC(=O)OC1CCC2C3CCC4(C(C3CCC2=C1)CCC4(C#C)OC(=O)C)C	Free Base	Endocrinology	Estrogen/progestogen Receptor					Soluble in DMSO > 10 mM	Endocrinology and Hormones	http://www.apexbt.com/ethynodiol-diacetate.html
B1752	Etidronate	2809-21-4	H07	L1021-15	206.03	C2H8O7P2	CC(O)(P(=O)(O)O)P(=O)(O)O								Soluble in DMSO		http://www.apexbt.com/etidronate.html	Protein tyrosine phosphatase inhibitor
B1444	Etodolac	41340-25-4	G07	L1021-07	287.35	C17H21NO3	CCC1=CC=CC2=C1NC3=C2CCOC3(CC)CC(=O)O	Free Base	Inflammation	COX					Soluble in DMSO > 10 mM	Neuroscience	http://www.apexbt.com/etodolac.html	COX-2 inhibitor
A1958	Etomidate	33125-97-2	E06	L1021-01	244.29	C14H16N2O2	CCOC(=O)C1=CN=CN1C(C)C2=CC=CC=C2	Free Base	Neurological Disease	GABA Receptor					Soluble in DMSO > 10 mM	Neuroscience	http://www.apexbt.com/etomidate-22075.html	General anesthetic with GABA modulatory and GABA-mimetic actions
B1246	Etomidate hydrochloride	53188-20-8	H06	L1021-06	280.75	C14H17ClN2O2	CCOC(=O)C1=CN=CN1C(C)C2=CC=CC=C2.Cl	Hydrochloride		GABA Receptor					Soluble in DMSO	Membrane Transporter/Ion Channel	http://www.apexbt.com/etomidate-hydrochloride.html
B3470	Etonogestrel	54048-10-1	G06	L1021-13	324.46	C22H28O2		Free Base	Endocrinology	Estrogen/progestogen Receptor					Soluble in DMSO	Endocrinology and Hormones	http://www.apexbt.com/etonogestrel.html
A1971	Etoposide	33419-42-0	E07	L1021-01	588.56	C29H32O13	CC1OCC2C(O1)C(C(C(O2)OC3C4COC(=O)C4C(C5=CC6=C(C=C35)OCO6)C7=CC(=C(C(=C7)OC)O)OC)O)O	Free Base	Cancer	Topoisomerase					Soluble in DMSO > 10 mM	DNA Damage/DNA Repair	http://www.apexbt.com/etoposide.html	Topo II inhibitor
A3405	Etoricoxib	202409-33-4	B02	L1021-15	358.84	C18H15ClN2O2S	CC1=NC=C(C=C1)C2=NC=C(C=C2C3=CC=C(C=C3)S(=O)(=O)C)Cl			COX					Soluble in DMSO	Neuroscience	http://www.apexbt.com/etoricoxib.html	Specific COX-2 inhibitor
B2224	Etravirine (TMC125)	269055-15-4	A09	L1021-13	435.28	C20H15BrN6O	CC1=CC(=CC(=C1OC2=NC(=NC(=C2Br)N)NC3=CC=C(C=C3)C#N)C)C#N	Free Base	Neurological Disease	HIV					Soluble in DMSO > 10 mM	Microbiology & Virology	http://www.apexbt.com/etravirine-tmc125.html
A4377	Evacetrapib (LY2484595)	1186486-62-3	A06	L1021-04	638.65	C31H36F6N6O2	CC1=CC(=C2C(=C1)C(CCCN2CC3CCC(CC3)C(=O)O)N(CC4=CC(=CC(=C4)C(F)(F)F)C(F)(F)F)C5=NN(N=N5)C)C	Free Base		CETP					Soluble in DMSO > 10 mM	Metabolism	http://www.apexbt.com/evacetrapib-ly2484595.html	CETP inhibitor,potent and selective
A8169	Everolimus (RAD001)	159351-69-6	G01	L1021-04	958.22	C53H83NO14	OCCO[C@H]1[C@H](OC)C[C@H](C[C@H](C)[C@H](CC([C@H](C)/C=C(C)/[C@@H](O)[C@H]2OC)=O)OC([C@@H]3CCCCN3C(C([C@@]4(O)[C@H](C)CC[C@@H](C[C@H](OC)/C(C)=C/C=C/C=C/[C@@H](C)C[C@@H](C)C2=O)O4)=O)=O)=O)CC1	Free Base	Cancer	mTOR					Soluble in DMSO > 10 mM	PI3K/Akt/mTOR Signaling	http://www.apexbt.com/everolimus.html	MTOR inhibitor
A4181	EX 527 (SEN0014196)	49843-98-3	D09	L1021-03	248.71	C13H13ClN2O	C1CC(C2=C(C1)C3=C(N2)C=CC(=C3)Cl)C(=O)N	Free Base		Sirtuin					Soluble in DMSO > 10 mM	Chromatin/Epigenetics	http://www.apexbt.com/ex-527-sen0014196.html	SIRT1 inhibitor
[truncated: 840 more rows]

## Sheet: FDA Drug screening in RBCs
Metabolomics data from the high-throughput drug screening upon normalization to correct for technical variability
[truncated: 1,508 more rows]
[truncated: 116 more columns]

## Sheet: Biclustering - Drugs
Results from the Biclustering analysis - All drugs in each one of the 25 clusters identified in this study
[truncated: 418 more rows]

[truncated: 3 more sheets: Biclustering - Metabolites, Drug targets, Drug perturbations]
